# Supplementary material for: Hepatic Peroxisome Proliferator-Activated Receptor Alpha Dysfunction in Porcine Septic Shock
Source: Cells. 2022 Dec 16;11(24):4080. doi: 10.3390/cells11244080 (PMC9777423; doi:10.3390/cells11244080)
Supplement: Supplementary file 1 [file cells-11-04080-s001.zip › Table S1.xlsx]

## Sheet: Genes up upon sepsis
Ensg	sepsis.1	sepsis.2	sepsis.3	sepsis.4	sepsis.5	sepsis.6	sepsis.7	sepsis.8	sepsis.9	sham.1	sham.2	sham.3	Symbol	sham AVG	sham SD	sepsis AVG	sepsis SD	LFC	Padj	#NAME?
ENSSSCG00000016887	745.669	1252.95	1322.18	975.407	955.507	892.103	1004.65	1126.22	586.029	80.7016	71.6	54.6478	ITGA2	68.9831	10.7962	984.524	219.055	3.83373	6.94429e-47	46.1584
ENSSSCG00000006502	3699.94	4619.37	3112.8	4286.99	3594.78	3509.05	4098.04	3243.17	4198.48	849.384	690.429	585.053	ARHGEF2	708.289	108.649	3818.07	479.848	2.43004	6.87276e-45	44.1629
ENSSSCG00000029163	11637.5	10991.2	15289.6	9135.19	8277.49	3495.48	5798.93	7552.93	8089.29	435.788	443.92	436.111	BCAT1	438.606	3.75953	8918.62	3239.18	4.34579	9.1672e-36	35.0378
ENSSSCG00000009216	20486.1	20428.3	18297.8	10993.8	4806.17	9647.77	14486.7	8202.22	24284.6	275.394	143.2	461.828	SPP1	293.474	130.706	14625.9	6240.26	5.63936	4.11296e-35	34.3858
ENSSSCG00000027922	1396.99	1215.85	1074.55	1231.03	1159.49	1401.75	1135.24	1411.3	1952.73	171.491	55.2343	108.224	UNC5CL	111.65	47.5233	1330.99	249.246	3.57492	2.02782e-34	33.693
ENSSSCG00000006590	965.819	929.012	1925.61	698.641	608.375	736.069	800.884	1028.66	942.878	52.456	33.7543	12.8583	S100A8	33.0229	16.174	959.55	366.032	4.85756	3.53916e-33	32.4511
ENSSSCG00000006588	1101.76	947.564	2654.19	1119.56	1385.84	1258.44	1316.97	1369.02	1067.41	119.035	74.6686	45.0041		79.5692	30.4209	1357.86	479.354	4.09184	7.504e-32	31.1247
ENSSSCG00000004565	1236.69	2704.27	1121.04	1103.22	1431.47	1168.55	1580.53	2017.22	2878.87	42.3683	118.651	72.8638	CA12	77.9612	31.3503	1693.54	647.503	4.44098	4.31846e-30	29.3647
ENSSSCG00000000736	616.825	687.84	328.087	655.397	401.707	439.267	686.809	493.195	561.96	69.6051	67.5086	62.1485	TEAD4	66.4207	3.13983	541.232	124.484	3.02548	3.73334e-29	28.4279
ENSSSCG00000015808	3411.82	2754.21	2119.6	3111.69	1939.64	2430.39	1953.43	2290.38	2280.28	510.437	527.794	476.829	ADAM9	505.02	21.1562	2476.83	485.326	2.29383	2.36764e-28	27.6257
ENSSSCG00000010530	1218.43	413.846	2028.42	740.925	363.236	658.053	388.641	566.904	642.538	8.07016	1.02286	0	CRTAC1	3.031	3.5876	780.11	504.688	7.9902	2.44896e-26	25.611
ENSSSCG00000032857	1212.35	1224.41	3311.26	1191.63	1102.23	1259.29	1268.2	1538.12	1335.31	121.052	52.1657	30.0027	S100A12	67.7403	38.768	1493.64	652.564	4.46122	3.93024e-26	25.4056
ENSSSCG00000034015	1925.55	2348.93	661.537	2189.14	653.109	848.854	656.914	661.207	1982.03	1.00877	0	2.14305	XIRP1	1.05061	0.875397	1325.25	714.362	10.3194	2.43249e-24	23.6139
ENSSSCG00000010276	316.529	279.703	233.326	464.159	603.007	592.756	623.871	401.06	361.035	32.2806	32.7314	42.861	UNC5B	35.9577	4.88486	430.605	139.408	3.58427	5.36984e-24	23.27
ENSSSCG00000012172	973.935	1041.75	862.68	1333.86	721.104	470.643	701.757	1046.01	542.076	103.903	67.5086	97.5088	ACOT9	89.6402	15.8657	854.868	258.614	3.25319	9.02632e-24	23.0445
ENSSSCG00000013238	1781.49	2403.16	2346.67	3058.84	2288.57	1594.25	2253.96	2197.16	3263.97	445.876	547.229	426.467	SLC39A13	473.191	52.9489	2354.23	502.349	2.31459	1.99617e-23	22.6998
ENSSSCG00000026043	8565.55	8703.6	3542.8	2103.61	5871.72	3409.83	2952.57	2421.54	2890.38	165.438	169.794	303.242		212.825	63.9592	4495.73	2432.04	4.40099	2.24927e-21	20.648
ENSSSCG00000007366	1020.6	1003.22	490.789	1012.89	797.151	538.484	1802.38	988.559	1287.17	98.8594	43.9829	86.7936	MYBL2	76.5453	23.5461	993.471	371.195	3.69821	2.28693e-21	20.6407
ENSSSCG00000009148	1027.7	964.689	511.35	461.276	356.973	660.597	579.028	369.626	419.638	64.5613	32.7314	51.4332	LEF1	49.5753	13.0607	594.542	233.7	3.58333	2.38253e-20	19.623
ENSSSCG00000005778	495.084	630.758	472.016	404.578	163.725	212.85	125.089	262.315	502.31	18.1579	9.20571	8.57221	HSBP1L1	11.9786	4.37705	363.191	167.051	4.91817	2.91913e-20	19.5347
ENSSSCG00000007465	3824.72	3704.63	2142.84	3124.19	2569.49	2737.36	2817.25	2798.75	2429.93	558.858	891.931	578.624	B4GALT5	676.471	152.567	2905.46	527.002	2.10242	3.25048e-20	19.4881
ENSSSCG00000025114	800.453	1085.99	1052.2	1578.91	1270.43	1285.58	1562.43	910.515	1478.68	279.429	260.829	294.67	FMNL3	278.309	13.8382	1225.02	266.15	2.13846	5.01055e-19	18.3001
ENSSSCG00000001770	8109.02	10914.1	8653.62	8031.01	5707.1	6922.28	9806.5	5982.3	6415.97	2257.63	1658.05	1808.74	CTSH	1908.14	254.667	7837.99	1665.28	2.03824	1.80074e-18	17.7446
ENSSSCG00000035940	440.3	533.718	430.893	752.457	437.494	429.091	466.527	224.377	469.869	51.4472	33.7543	91.0797	SPSB1	58.7604	23.9675	464.969	128.711	2.98607	3.10008e-17	16.5086
ENSSSCG00000008787	7619.01	3286.51	4417.1	2685.01	1912.8	3064.69	4433.18	3250.75	1856.45	430.745	370.274	273.239	KLHL5	358.086	64.8764	3613.95	1658.08	3.33508	3.51932e-17	16.4535
ENSSSCG00000013575	116.669	124.154	209.189	55.7376	77.8363	100.065	86.5395	111.646	134.996	8.07016	5.11429	6.42915	RETN	6.53787	1.20918	112.981	41.1754	4.1091	3.22013e-16	15.4921
ENSSSCG00000005638	13889.7	17387.2	20003.4	9735.81	14346.9	17047.5	15231.7	7827.17	22376.9	2036.71	226.051	636.486		966.415	775.137	15316.3	4337.4	3.98621	8.62446e-16	15.0643
ENSSSCG00000036956	2724.99	3487.72	2581.78	2700.39	2752	2402.4	3541.04	2651.33	2742.82	1059.21	859.2	1248.33	SOCS3	1055.58	158.881	2842.72	373.363	1.42923	1.21102e-15	14.9168
ENSSSCG00000024545	94.3499	124.154	255.675	580.439	235.298	215.394	250.965	306.757	182.087	9.07893	17.3886	1.07153		9.17967	6.66179	249.458	132.72	4.75878	3.15333e-15	14.5012
ENSSSCG00000036990	790.308	589.373	299.48	347.879	162.83	163.665	414.603	735.999	932.413	15.1315	37.8457	17.1444	DIO3	23.3739	10.2661	492.95	264.983	4.3974	5.38023e-15	14.2692
ENSSSCG00000029675	225.222	112.737	423.741	202.769	577.957	413.827	505.076	276.406	159.065	17.1491	29.6629	7.50068	MMP8	18.1042	9.07284	321.867	154.133	4.15075	1.18524e-14	13.9262
ENSSSCG00000005269	796.395	807.713	602.535	437.251	383.813	299.346	590.829	339.275	246.969	63.5525	61.3714	66.4346	TRPM6	63.7862	2.07362	500.459	196.88	2.97142	1.64936e-14	13.7827
ENSSSCG00000038774	272.905	508.031	170.748	1264.67	151.199	267.97	373.693	496.447	566.145	27.2368	14.32	18.2159	MAPK13	19.9242	5.40984	452.423	319.761	4.50411	1.8734e-14	13.7274
ENSSSCG00000023948	656.392	1108.82	657.961	907.177	606.586	584.276	842.58	737.083	901.019	210.833	244.463	136.084	UBTD2	197.126	45.2946	777.988	164.39	1.97921	2.6949e-14	13.5695
ENSSSCG00000010532	936.398	1902.26	659.749	1193.55	578.851	551.204	961.375	1706.13	4245.57	89.7805	76.7143	34.2888	LOXL4	66.9279	23.6877	1415.01	1097.16	4.40123	8.70795e-14	13.0601
ENSSSCG00000016892	962.775	2962.56	934.198	1689.42	818.623	373.971	357.172	1428.64	1480.77	79.6928	81.8286	64.2915	FST	75.271	7.81243	1223.13	755.537	4.02169	1.29326e-13	12.8883
ENSSSCG00000032164	4112.85	4941.89	2780.24	4878	2607.07	2569.46	3744.8	3249.67	3968.25	1085.44	1034.11	941.871	PEA15	1020.47	59.398	3650.25	861.102	1.83854	1.75543e-13	12.7556
ENSSSCG00000014283	399.719	366.753	312.889	377.67	300.609	312.066	345.371	305.673	318.13	156.359	141.154	95.3658	KIF3A	130.96	25.9229	337.653	34	1.36395	9.19209e-13	12.0366
ENSSSCG00000022295	767.988	1183.03	1101.37	936.967	1018.13	1132.94	817.405	881.248	1330.08	366.183	412.211	293.598		357.331	48.8266	1018.79	174.098	1.5109	1.38559e-12	11.8584
ENSSSCG00000039311	249.571	305.39	232.432	733.237	144.937	117.025	281.647	165.844	273.131	10.0877	16.3657	31.0742	NCS1	19.1759	8.79514	278.135	172.276	3.86142	1.69922e-12	11.7698
ENSSSCG00000000891	3135.87	3005.38	2267.11	2044.99	2509.55	1685.84	1980.18	2988.44	2920.72	780.788	929.777	715.779	LTA4H	808.781	89.5787	2504.23	502.172	1.63019	2.25779e-12	11.6463
ENSSSCG00000038562	42433.1	21898.1	7534.37	4539.73	4012.59	2426.15	6008.99	12257.3	6953.86	185.614	291.514	115.725	RND1	197.618	72.266	12007.1	12095.1	5.92495	3.52639e-12	11.4527
ENSSSCG00000023171	7350.17	8659.36	8446.22	7881.1	6424.62	4037.36	5245.87	7839.1	6652.47	1302.32	2561.23	1261.19	SLC66A2	1708.25	603.387	6948.47	1442.61	2.02408	6.29015e-12	11.2013
ENSSSCG00000030831	1050.02	863.368	511.35	562.18	1017.24	790.342	833.14	862.821	1101.94	169.473	211.731	283.954	DENND3	221.72	47.2673	843.601	192.295	1.92812	6.67568e-12	11.1755
ENSSSCG00000024938	1194.08	1004.65	1094.22	1085.92	960.875	959.943	988.911	1236.78	1240.08	576.007	539.046	553.979	SH3BP5	556.344	15.182	1085.05	108.427	0.963366	7.95118e-12	11.0996
ENSSSCG00000008289	540.737	677.851	653.491	858.166	308.661	206.066	346.158	524.63	487.659	97.8506	72.6229	53.5763	MTHFD2	74.6833	18.1336	511.491	191.885	2.77445	8.30641e-12	11.0806
ENSSSCG00000004233	2910.65	2381.75	2398.52	1839.34	2675.96	2261.63	2148.54	2037.82	864.392	487.236	440.851	588.268	SMPDL3A	505.452	61.5454	2168.73	551.953	2.10132	8.99875e-12	11.0458
ENSSSCG00000012277	3079.05	3988.62	1326.65	980.212	765.837	877.686	576.668	2060.58	2981.42	60.5262	65.4629	198.232	TIMP1	108.074	63.7835	1848.53	1163.39	4.09667	1.34929e-11	10.8699
ENSSSCG00000015872	2808.18	2982.54	1139.81	1166.64	579.746	753.03	778.856	1080.69	1403.33	174.517	115.583	132.869	GPD2	140.99	24.7355	1410.31	829.175	3.32187	1.36975e-11	10.8634
ENSSSCG00000030388	1736.85	489.48	337.026	566.985	467.018	368.883	264.339	701.313	446.847	63.5525	28.64	57.8624	UPP1	50.0183	15.2942	597.638	420.625	3.57866	1.55579e-11	10.808
ENSSSCG00000010341	2196.43	2748.51	1867.5	2249.68	2644.64	3127.45	2686.66	2290.38	2456.09	1114.69	1113.89	1084.38	TSPAN14	1104.32	14.102	2474.15	350.545	1.16375	1.65528e-11	10.7811
ENSSSCG00000034293	1008.43	1060.3	740.206	993.666	682.633	539.332	676.582	691.557	747.186	190.657	306.857	230.378	ARL4C	242.631	48.223	793.321	171.07	1.70838	3.91255e-11	10.4075
ENSSSCG00000006187	431.169	520.875	86.715	234.482	132.411	87.3446	96.7669	419.487	463.59	15.1315	11.2514	18.2159	MSC	14.8663	2.84943	274.76	171.818	4.20743	7.1446e-11	10.146
ENSSSCG00000002804	2201.5	2112.04	2198.27	2565.85	2168.68	2302.34	2144.61	2127.79	2196.56	1341.66	1459.62	1405.84	CSNK2A2	1402.37	48.2168	2224.18	131.688	0.665626	8.50421e-11	10.0704
ENSSSCG00000002252	19594.4	18095	9620.89	4928.93	4365.09	3808.4	5407.15	8640.13	4815.9	804.998	1078.09	553.979	ARRDC4	812.356	214.031	8808.43	5682.03	3.43862	1.02671e-10	9.98855
ENSSSCG00000037201	510.301	449.522	480.955	432.447	299.714	286.626	292.661	411.899	509.636	120.044	100.24	152.157	MPV17	124.147	21.3926	408.196	87.0599	1.71676	1.38914e-10	9.85725
ENSSSCG00000040815	1693.23	1496.98	304.843	1194.51	505.488	564.772	384.708	1735.4	1862.73	89.7805	105.354	80.3644	DUSP5	91.8331	10.3048	1082.52	604.154	3.5588	1.5571e-10	9.80768
ENSSSCG00000004156	2574.84	1960.77	2308.23	1980.61	1824.23	1605.28	1704.04	2299.05	1782.15	884.691	936.937	647.202	IFNGR1	822.943	126.085	2004.36	305.209	1.28396	1.75755e-10	9.75509
ENSSSCG00000011576	133.916	155.549	59.8959	193.159	144.042	204.37	177.013	345.779	155.925	26.228	24.5486	24.6451	HRH1	25.1406	0.769953	174.405	72.2619	2.79366	1.82224e-10	9.7394
ENSSSCG00000000633	8968.32	11554.9	9585.14	9790.59	6449.67	5102.45	6798.86	8419.01	10248.2	3138.28	2692.16	2185.91	YBX3	2672.12	389.061	8546.34	1945.91	1.67721	1.83899e-10	9.73542
ENSSSCG00000032242	1521.77	1672.51	734.842	2193.95	1292.8	696.213	1343.72	1065.52	1257.87	256.227	346.749	263.595		288.857	41.0458	1308.8	438.313	2.17955	1.99153e-10	9.70081
ENSSSCG00000022536	1897.14	1562.62	3720.7	1870.09	3060.67	1898.69	2902.22	1659.52	2015.52	634.516	670.994	403.965	SLC37A2	569.825	118.222	2287.46	707.208	2.00524	2.18705e-10	9.66014
ENSSSCG00000035537	1024.66	1103.11	458.606	309.44	475.964	390.083	467.313	558.232	901.019	89.7805	90.0114	125.369	RUNX1	101.72	16.7222	632.048	278.497	2.63492	2.2983e-10	9.63859
ENSSSCG00000034049	401.748	362.472	553.367	757.262	582.43	196.737	223.429	368.542	231.272	77.6753	45.0057	57.8624		60.1811	13.4377	408.584	178.618	2.76302	2.33304e-10	9.63208
ENSSSCG00000026318	352.037	550.843	241.372	682.305	282.716	312.066	280.86	618.933	546.262	72.6314	95.1257	28.9312	NETO2	65.5628	27.4821	429.71	158.806	2.71035	2.86307e-10	9.54317
ENSSSCG00000022258	99.4225	82.7691	440.727	137.422	122.57	70.3845	239.164	237.384	69.0677	6.05262	6.13714	17.1444		9.77806	5.20891	166.546	114.757	4.09643	3.57472e-10	9.44676
ENSSSCG00000026466	2533.25	2528.74	1457.17	3310.62	1772.34	1841.87	2869.97	2313.14	2086.68	860.48	682.246	688.991	SLC23A2	743.906	82.4767	2301.53	547.445	1.62927	3.99766e-10	9.39819
ENSSSCG00000013119	746.683	679.278	505.986	853.361	554.695	357.011	426.404	401.06	639.399	134.166	191.274	95.3658	STX3	140.269	39.3915	573.764	158.814	2.0312	4.14362e-10	9.38262
ENSSSCG00000015545	13962.8	6067.83	9072	9800.2	6447.89	8625.92	6580.15	7488.98	7131.76	2401.88	2874.23	2605.95	GLUL	2627.35	193.428	8353.06	2318.71	1.66872	4.7305e-10	9.32509
ENSSSCG00000037499	940.456	790.588	1011.08	758.223	688.001	640.245	705.69	609.178	432.196	284.473	225.029	173.587	NEDD4	227.696	45.3082	730.628	163.794	1.68157	7.34087e-10	9.13425
ENSSSCG00000039798	448.416	408.137	277.13	253.702	202.195	150.945	335.144	274.238	208.249	64.5613	68.5314	64.2915	SLC11A1	65.7947	1.93826	284.24	92.0459	2.10955	7.96552e-10	9.09879
ENSSSCG00000011698	1080.46	870.503	763.45	615.035	941.193	704.693	627.805	663.375	434.289	264.298	171.84	234.664	GYG1	223.601	38.5478	744.533	183.354	1.7352	9.20704e-10	9.03588
ENSSSCG00000006762	1112.92	1241.54	620.414	696.719	740.787	514.74	971.603	1243.29	1289.26	250.175	264.92	191.803	AP4B1	235.633	31.5714	936.808	282.362	1.99041	9.74002e-10	9.01144
ENSSSCG00000036317	2672.23	3140.95	2618.44	4489.76	3390.8	2721.25	3418.31	3131.52	3091.3	1478.86	1312.33	1473.35	VASP	1421.51	77.2377	3186.06	538.695	1.16438	1.144e-09	8.94157
ENSSSCG00000030879	58.8419	45.6657	68.8356	49.9716	101.992	36.4643	36.1893	42.2739	36.6268	7.06139	0	2.14305	MS4A8	3.06815	2.95608	52.9846	20.241	4.10122	1.16226e-09	8.9347
ENSSSCG00000033115	6233.18	6103.51	4007.66	4648.32	3584.94	4062.8	4588.95	5302.66	5294.14	1447.58	2359.73	1702.65	IFNAR1	1836.66	384.249	4869.57	876.965	1.40657	1.76407e-09	8.75348
ENSSSCG00000003761	1838.3	1783.82	2640.78	1882.58	1679.3	1867.31	2069.08	1957.61	1889.94	926.05	1089.34	880.794	ADGRL2	965.396	89.57	1956.52	262.34	1.01924	1.77807e-09	8.75005
ENSSSCG00000036201	6928.13	4499.5	1682.45	2088.24	1774.13	1885.12	2652.04	2313.14	1519.49	512.455	365.16	317.172	NPR3	398.262	83.0891	2815.8	1682.3	2.82155	2.02728e-09	8.69309
ENSSSCG00000023118	3042.53	3828.79	2086.52	2022.89	1730.29	1478.92	1984.12	2249.19	2563.87	734.384	740.549	654.702	BZW2	709.878	39.0965	2331.9	680.888	1.71543	2.18543e-09	8.66046
ENSSSCG00000029005	1813.95	1679.64	1607.36	1521.25	1373.32	1365.29	1503.43	1773.34	1805.18	868.551	932.846	826.146	KPNA2	875.848	43.8643	1604.75	165.366	0.873035	2.18543e-09	8.66046
ENSSSCG00000003105	481.895	683.559	532.806	641.943	616.427	379.907	616.791	505.119	467.776	228.991	141.154	233.593	SLC1A5	201.246	42.5327	547.358	92.9414	1.44324	2.23219e-09	8.65127
ENSSSCG00000009580	4897.07	6605.83	2825.84	2730.18	2106.05	1606.97	2488.4	2330.48	4777.18	400.482	750.777	168.23	S1PR3	439.829	239.446	3374.22	1565.31	2.93926	2.36338e-09	8.62647
ENSSSCG00000008930	224.208	159.83	118.898	186.432	25.9454	34.7683	22.815	170.18	169.53	3.02631	2.04571	7.50068	TMPRSS11F	4.1909	2.37436	123.623	72.4714	4.88828	2.56969e-09	8.59012
ENSSSCG00000041289	2245.12	1893.7	1183.61	1421.31	924.194	708.933	1390.14	1603.16	1969.47	302.631	467.446	238.95	IL10RB	336.342	96.2805	1482.18	473.063	2.13928	3.35979e-09	8.47369
ENSSSCG00000012564	122.756	125.581	130.519	179.706	113.623	133.137	126.662	95.3872	110.927	41.3596	54.2114	37.5034	MID2	44.3581	7.14297	126.478	21.813	1.51175	3.85863e-09	8.41357
ENSSSCG00000028983	3042.53	3764.57	2296.61	2814.75	2701.9	1826.61	2198.89	1896.91	2924.91	983.55	1026.95	900.082	TBC1D1	970.194	52.6473	2607.52	583.003	1.42599	4.24316e-09	8.37231
ENSSSCG00000000892	10845.2	16970.5	9806.84	4890.49	14006.1	7347.97	8723.18	12587.9	15457.5	1374.95	3487.94	1090.81	HAL	1984.57	1069.36	11181.7	3712.92	2.49419	4.3785e-09	8.35867
ENSSSCG00000004179	1209.3	603.644	394.24	488.184	131.516	357.859	266.699	714.32	324.409	67.5876	50.12	54.6478		57.4518	7.40161	498.908	300.434	3.11769	4.96113e-09	8.30442
ENSSSCG00000039419	176.526	95.6126	56.32	51.8936	50.9962	37.3123	88.113	54.1973	50.231	8.07016	6.13714	6.42915	SLCO4A1	6.87882	0.850797	73.4669	40.5638	3.41337	5.07243e-09	8.29478
ENSSSCG00000000999	397.69	473.782	427.317	482.418	502.804	380.755	532.611	453.089	406.034	143.245	219.914	240.022	CDYL	201.06	41.6975	450.722	48.549	1.16561	5.43308e-09	8.26495
ENSSSCG00000003694	1226.55	540.854	702.66	402.656	628.953	837.83	719.851	799.952	406.034	177.543	149.337	199.304	EMILIN2	175.395	20.4553	696.149	238.447	1.9892	6.137e-09	8.21204
ENSSSCG00000004957	468.706	623.623	331.662	941.772	619.112	368.035	598.696	465.013	624.748	181.579	128.88	154.3	CLN6	154.919	21.5185	560.152	171.7	1.85395	6.81329e-09	8.16664
ENSSSCG00000001792	1103.79	1164.48	1119.25	1322.33	980.558	1034.57	1170.64	1169.58	1182.52	687.981	712.931	641.844	EFL1	680.919	29.4478	1138.63	91.7279	0.741295	7.52783e-09	8.12333
ENSSSCG00000030042	2023.96	2331.81	1821.01	2250.64	2901.41	2443.95	2942.34	2217.75	2686.31	1051.14	1115.94	1249.4	SBNO2	1138.82	82.5419	2402.13	359.972	1.07698	7.94559e-09	8.09987
ENSSSCG00000032613	468.706	663.58	282.494	386.319	320.292	373.123	156.558	627.605	1240.08	61.5349	55.2343	76.0783	SNAI1	64.2825	8.72851	502.084	301.529	2.96501	8.65147e-09	8.06291
ENSSSCG00000025821	1324.96	1907.97	1239.93	1945.05	1915.49	1424.65	2444.35	1677.95	1871.11	507.411	737.48	735.067	C2CD2	659.986	107.891	1750.16	355.753	1.40711	1.05163e-08	7.97814
ENSSSCG00000032434	1331.04	1274.36	298.586	867.776	288.978	473.187	505.076	946.285	1266.24	109.956	127.857	93.2227	PLAUR	110.345	14.1421	805.726	402.278	2.86759	1.13613e-08	7.94457
ENSSSCG00000016186	13556	10357.6	11874.6	14273.6	8172.81	8169.69	9331.32	10077.4	9284.37	4256	4907.67	4165.02	TMBIM1	4442.9	330.736	10566.4	2090.12	1.24989	1.38109e-08	7.85978
ENSSSCG00000017624	168.41	128.435	188.627	94.1772	189.67	153.489	243.097	126.822	183.134	36.3157	50.12	54.6478	CUEDC1	47.0278	7.79691	163.985	41.5535	1.80589	1.48022e-08	7.82967
ENSSSCG00000014310	703.059	522.302	731.267	369.021	287.189	162.817	376.84	396.724	428.01	43.3771	90.0114	103.938	CXCL14	79.1088	25.898	441.914	173.846	2.48222	1.50499e-08	7.82247
ENSSSCG00000039272	857.266	1584.03	346.86	622.723	410.653	152.641	184.88	536.553	1172.06	4.03508	46.0286	12.8583	IP6K3	20.974	18.0787	651.963	448.996	4.95748	1.51963e-08	7.81826
ENSSSCG00000009397	873.498	1113.1	750.934	883.152	742.576	773.382	811.898	875.828	786.953	467.06	457.217	398.608	CAB39L	440.962	30.2173	845.702	107.51	0.937804	1.62795e-08	7.78836
ENSSSCG00000006561	2512.95	2350.36	2626.48	2807.06	1910.12	2289.62	2216.2	3059.98	2871.54	1288.2	1321.53	1238.68	SLC39A1	1282.8	34.0368	2516.03	342.363	0.971695	1.64184e-08	7.78467
ENSSSCG00000015555	2266.43	1886.57	2372.59	3779.58	2429.03	1926.67	2295.66	2525.59	2241.56	1147.98	950.234	777.928	LAMC1	958.714	151.192	2413.74	522.856	1.33208	2.33096e-08	7.63246
ENSSSCG00000005738	696.972	712.1	515.82	854.322	1304.43	898.887	565.654	975.551	1012.99	211.842	239.349	321.458		257.549	46.5645	837.414	232.087	1.70143	2.41092e-08	7.61782
ENSSSCG00000007817	3753.71	5185.91	4165.9	4610.84	4428.62	3515.83	4226.28	4949.3	6485.03	1100.57	2328.02	1578.36	IL4R	1668.98	505.187	4591.27	834.48	1.45985	2.42918e-08	7.61454
ENSSSCG00000000252	43530.8	56011.9	56629.4	51884.9	62153.6	50319	42593.2	65217.8	62348.2	29251.3	26883.8	19720.4	KRT8	25285.1	4051.86	54521	7661.4	1.10851	2.46459e-08	7.60826
ENSSSCG00000027426	1444.67	3073.87	1333.8	1354.04	2027.32	1193.99	2239.8	1326.75	1671.23	444.867	593.257	507.903	BCL3	515.343	60.8078	1740.61	576.039	1.75567	2.57551e-08	7.58914
ENSSSCG00000033586	714.219	986.094	288.752	631.372	708.578	471.491	466.527	1022.16	691.723	221.929	98.1943	88.9366	DBNDD2	136.353	60.6292	664.546	224.902	2.2837	2.76049e-08	7.55901
ENSSSCG00000004825	4526.77	4248.34	1555.51	1401.13	1138.02	2136.98	1303.6	3659.4	5021.01	391.403	505.291	283.954	CHSY1	393.549	90.3732	2776.75	1479.21	2.81856	2.79898e-08	7.553
ENSSSCG00000011563	324.645	436.679	446.984	369.021	355.184	258.642	309.182	456.341	353.71	151.315	166.726	156.443	FANCD2	158.161	6.40751	367.821	63.6196	1.21588	2.91181e-08	7.53584
ENSSSCG00000038594	15308	17073.3	7562.08	13926.7	9531.81	9182.21	10704.9	17063.5	18224.4	2950.65	5220.66	3003.49		3724.93	1057.86	13175.2	3767.55	1.82249	3.86933e-08	7.41236
ENSSSCG00000011977	2176.14	1653.96	875.196	1609.66	537.697	896.343	729.292	1590.15	2372.37	330.876	201.503	211.091	DCBLD2	247.823	58.8577	1382.31	615.737	2.47931	4.11357e-08	7.38578
ENSSSCG00000047237	174.497	151.268	77.7753	103.787	38.4708	172.993	47.9901	243.888	183.134	14.1228	19.4343	3.21458		12.2572	6.75179	132.645	65.4295	3.43021	4.83898e-08	7.31525
ENSSSCG00000004454	535.664	683.559	446.984	830.297	491.174	465.555	538.118	688.306	683.351	229.999	273.103	216.448	ME1	239.85	24.1553	595.89	122.888	1.31183	5.02522e-08	7.29885
ENSSSCG00000006263	1333.07	1399.94	1654.74	1665.4	1441.31	1606.97	1311.47	1395.04	1646.11	938.156	882.726	876.508	ATP6V1H	899.13	27.7119	1494.89	138.138	0.733561	6.66728e-08	7.17605
ENSSSCG00000045531	1852.51	2809.87	2752.53	1355	1423.42	992.167	1111.64	1679.03	2160.98	615.349	335.497	190.732	FKBP1B	380.526	176.249	1793.02	627.223	2.23582	6.93684e-08	7.15884
ENSSSCG00000008772	1613.08	1207.29	977.108	1161.84	842.779	882.775	661.634	1047.09	1295.54	445.876	374.366	364.319	RELL1	394.854	36.3108	1076.57	265.685	1.44645	9.24817e-08	7.03394
ENSSSCG00000007431	2632.67	2951.15	2680.12	3300.05	3046.35	3020.6	2514.37	2033.48	2965.72	1434.47	1390.06	1621.22	CTSA	1481.92	100.155	2793.83	352.905	0.914846	9.46647e-08	7.02381
ENSSSCG00000004888	558.998	466.647	304.843	505.482	183.407	166.209	219.496	342.527	432.196	96.8419	57.28	68.5777	SERPINB8	74.2332	16.6388	353.312	136.942	2.24934	9.72618e-08	7.01206
ENSSSCG00000039867	192.758	254.016	108.17	298.869	139.568	61.0565	178.586	157.172	179.994	42.3683	23.5257	35.3604	UCK2	33.7515	7.77613	174.466	67.462	2.36792	1.09447e-07	6.9608
ENSSSCG00000040479	1284.38	1097.4	445.197	636.177	363.236	543.572	582.175	754.426	1036.01	165.438	202.526	157.514	NDE1	175.159	19.6194	749.175	300.794	2.09587	1.09746e-07	6.95961
ENSSSCG00000024300	2860.93	1983.61	2034.67	3184.73	2094.42	2326.08	2181.58	3263.76	2648.64	1070.3	1195.72	1167.96	TMEM254	1144.66	53.7863	2508.71	469.419	1.13203	1.14317e-07	6.94189
ENSSSCG00000011454	493.055	420.981	546.215	615.996	428.547	516.436	541.265	472.6	419.638	283.464	255.714	219.663	SFMBT1	252.947	26.1202	494.97	63.1952	0.969238	1.18685e-07	6.9256
ENSSSCG00000013775	2907.6	2540.16	1711.95	2492.81	2363.72	1648.52	2298.8	2257.86	2045.87	828.2	1226.41	939.728	ADGRE5	998.111	167.727	2251.92	377.694	1.1737	1.23633e-07	6.90786
ENSSSCG00000023716	497.113	98.4667	156.445	55.7376	109.15	111.089	173.079	169.096	76.393	22.1929	11.2514	16.0729	TNFAIP6	16.5057	4.47732	160.73	124.959	3.28329	1.36859e-07	6.86373
ENSSSCG00000038646	618.854	769.182	778.647	632.333	387.392	345.987	586.895	496.447	761.837	231.008	207.64	156.443	ENAH	198.364	31.1399	597.508	152.277	1.58975	1.37869e-07	6.86053
ENSSSCG00000005211	1504.53	1310.04	193.097	279.649	397.233	253.554	264.339	1210.77	1364.61	36.3157	88.9886	56.7909	CD274	60.6984	21.6804	753.09	538.625	3.63271	1.49217e-07	6.82618
ENSSSCG00000026587	2776.73	3049.61	516.714	345.957	322.976	229.81	548.346	1441.65	2148.42	53.4648	54.2114	37.5034	BATF3	48.3932	7.70628	1264.47	1062.44	4.7072	1.55194e-07	6.80913
ENSSSCG00000012006	719.292	515.167	261.039	520.858	315.818	948.919	683.662	352.282	345.338	85.7454	81.8286	159.657		109.077	35.8014	518.042	215.471	2.24871	1.57619e-07	6.80239
ENSSSCG00000029879	206.961	141.278	472.91	85.5283	314.029	291.714	310.756	221.125	205.11	68.5963	24.5486	12.8583	LTF	35.3344	23.9991	249.935	106.871	2.82112	1.86581e-07	6.72913
ENSSSCG00000035006	615.811	573.676	575.716	502.599	370.393	411.283	442.138	526.798	484.52	246.14	257.76	221.806	PIGW	241.902	14.981	500.326	77.1386	1.04695	2.26645e-07	6.64465
ENSSSCG00000001878	647.261	593.655	560.519	521.819	436.599	416.371	532.611	447.67	464.637	293.552	242.417	223.949	PTPN9	253.306	29.44	513.46	73.8098	1.01814	2.50478e-07	6.60123
ENSSSCG00000027128	3933.28	4015.73	3482.01	4117.85	4168.27	3863.52	4145.24	4034.45	4135.69	2604.64	2910.03	2833.11	LONP1	2782.6	129.69	3988.45	203.671	0.519389	2.72713e-07	6.56429
ENSSSCG00000037264	1222.49	981.813	848.377	712.095	1095.08	828.502	907.878	855.233	784.86	471.095	317.086	463.971	RAB31	417.384	70.9812	915.147	150.957	1.13258	2.80796e-07	6.55161
ENSSSCG00000005083	973.935	1027.48	909.166	1057.09	494.752	652.117	859.101	599.422	959.622	374.254	296.629	207.876	DHRS7	292.919	67.974	836.965	192.055	1.51392	3.02631e-07	6.51909
ENSSSCG00000037102	3133.84	5185.91	2967.98	2660.99	7159.15	4875.19	5940.54	6085.27	5174.84	1436.49	1672.37	1373.7	FSTL3	1494.19	128.578	4798.19	1472.76	1.68312	3.04373e-07	6.51659
ENSSSCG00000007272	2797.02	2888.36	2510.26	2701.35	2280.51	1812.19	2187.09	2511.5	3007.58	1382.01	1328.69	1252.61	CHMP4B	1321.11	53.0992	2521.76	357.828	0.932306	3.36716e-07	6.47274
ENSSSCG00000013237	1440.61	1875.15	1662.78	1281	2105.16	1335.61	1770.13	1551.13	1509.02	743.463	935.914	643.987	SPI1	774.455	121.177	1614.51	251.576	1.05961	3.39393e-07	6.4693
ENSSSCG00000047529	57.8274	87.0503	32.1829	78.8014	54.5749	16.9601	54.2839	48.7776	60.6958	3.02631	10.2286	8.57221		7.2757	3.07992	54.5727	20.1097	2.90467	3.49192e-07	6.45694
ENSSSCG00000004222	2429.76	2100.62	565.882	632.333	738.103	527.46	627.018	1098.04	1049.62	208.815	182.069	147.871	NCOA7	179.585	24.9425	1085.43	663.043	2.59493	3.76641e-07	6.42407
ENSSSCG00000002716	726.393	876.211	355.8	965.797	528.75	607.172	754.467	647.116	981.598	194.693	236.28	278.597	MLKL	236.523	34.2542	715.923	194.819	1.59759	4.05179e-07	6.39235
ENSSSCG00000029482	1272.2	1461.3	722.327	890.84	1457.42	1274.55	1148.62	926.774	1584.37	490.262	335.497	508.975	CHST15	444.911	77.7437	1193.16	277.624	1.42304	4.51967e-07	6.34489
ENSSSCG00000029781	2201.5	3835.92	3376.52	2612.94	3466.85	2134.43	2199.68	2979.77	4296.85	1334.6	1145.6	1042.59	SELENOM	1174.27	120.923	3011.61	739.116	1.35854	4.51967e-07	6.34489
ENSSSCG00000013766	1925.55	1474.15	1092.43	1464.55	1113.86	1120.22	1523.1	1852.46	1551.93	483.201	747.709	608.627	IL27RA	613.179	108.033	1457.58	289.393	1.249	4.51967e-07	6.34489
ENSSSCG00000039575	420.009	426.689	355.8	624.645	645.952	551.204	586.109	461.761	611.144	202.763	228.097	250.737	PALM	227.199	19.5957	520.368	99.7346	1.19663	4.60052e-07	6.33719
ENSSSCG00000015340	4360.39	6558.74	5968.14	7417.9	5009.26	3599.79	4636.16	5613.76	5997.37	2710.56	994.217	739.353	ASNS	1481.38	875.371	5462.39	1113.68	1.88246	5.4815e-07	6.2611
ENSSSCG00000002739	108.553	139.851	112.64	123.968	92.151	110.241	149.477	71.5404	100.462	54.4736	29.6629	30.0027	PHLPP2	38.0464	11.6166	112.098	22.3678	1.55639	6.13852e-07	6.21194
ENSSSCG00000000231	705.088	871.93	1231	2624.47	2451.4	801.366	1223.35	791.281	880.089	366.183	194.343	114.653		225.06	104.959	1286.66	692.009	2.51508	6.29134e-07	6.20126
ENSSSCG00000045831	117.684	134.143	109.064	147.032	87.6776	74.6246	81.0325	82.3799	145.461	36.3157	28.64	40.718		35.2246	4.99081	108.789	27.1009	1.62392	6.51019e-07	6.18641
ENSSSCG00000003718	276.963	341.066	232.432	360.372	217.405	177.233	281.647	283.994	181.041	107.938	107.4	72.8638	TAF4B	96.0674	16.4089	261.35	61.1202	1.44139	6.83925e-07	6.16499
ENSSSCG00000021966	1176.84	1277.21	1013.76	1167.61	924.194	1040.5	1018.81	1376.61	1230.66	645.613	628.034	670.775	TOPBP1	648.141	17.5402	1136.24	138.291	0.809061	7.39552e-07	6.13103
ENSSSCG00000021586	242.469	295.4	271.767	293.103	294.346	227.266	301.315	203.782	244.876	147.28	117.629	140.37	ZHX2	135.093	12.6673	263.814	33.352	0.965726	7.74628e-07	6.11091
ENSSSCG00000014356	380.443	410.992	306.631	387.28	330.133	320.546	320.196	283.994	373.593	173.508	211.731	174.659	DNAJC18	186.633	17.7536	345.979	40.6008	0.888342	7.88464e-07	6.10322
ENSSSCG00000002959	777.119	1160.19	906.485	1130.13	1112.97	501.172	1018.81	704.565	840.323	443.859	258.783	267.881	FAM98C	323.508	85.182	905.751	209.707	1.48481	8.20011e-07	6.08618
ENSSSCG00000011183	3319.49	2835.56	3075.25	2532.21	2256.36	2186.16	2369.61	2660	1752.85	1225.66	1351.19	892.581	ATP2C1	1156.48	193.513	2554.17	453.187	1.14291	8.21926e-07	6.08517
ENSSSCG00000035730	488.996	515.167	437.151	535.273	261.244	345.139	372.907	421.655	342.199	193.684	169.794	99.6519	ZDHHC21	154.377	39.9064	413.303	85.6848	1.41887	8.53081e-07	6.06901
ENSSSCG00000007472	369.284	234.037	151.975	556.415	229.035	133.985	252.538	251.475	252.202	84.7366	56.2571	41.7895	BCAS4	60.9278	17.8414	270.105	119.377	2.14715	8.82386e-07	6.05434
ENSSSCG00000027455	668.566	627.904	590.02	615.035	371.288	403.651	442.925	528.966	406.034	198.728	264.92	177.873	SLC39A6	213.84	37.1087	517.154	106.582	1.27289	9.24959e-07	6.03388
ENSSSCG00000023191	1034.81	1240.11	934.198	1366.53	1005.61	747.942	948.788	1144.65	1165.78	555.832	531.886	516.475	LYPLA2	534.731	16.1927	1065.38	174.376	0.993733	9.45865e-07	6.02417
ENSSSCG00000017015	1493.37	1832.34	1768.27	1899.88	1362.58	1397.51	1571.09	1745.15	1666	953.287	1021.83	936.514	RARS1	970.545	36.9078	1637.35	180.944	0.754021	9.76488e-07	6.01033
ENSSSCG00000009944	1097.71	1147.35	999.457	1527.98	864.251	963.335	941.707	1143.56	1251.59	529.604	582.006	562.551	CORO1C	558.054	21.628	1104.1	188.432	0.98402	1.04146e-06	5.98236
ENSSSCG00000000107	875.527	674.997	548.003	878.347	707.684	468.099	668.714	588.583	635.213	227.982	375.389	231.45		278.273	68.6854	671.685	129.339	1.27093	1.09376e-06	5.96108
ENSSSCG00000012163	2657.02	2241.9	2378.85	3662.34	1567.46	2686.48	2223.28	2544.02	2750.15	941.182	1352.22	822.932	RPS6KA3	1038.78	226.832	2523.5	526.783	1.28047	1.11912e-06	5.95112
ENSSSCG00000003183	1261.04	1371.4	839.437	1114.75	883.039	864.118	993.631	1218.36	1500.65	570.964	335.497	488.616	RRAS	465.025	97.5653	1116.27	224.568	1.2627	1.14338e-06	5.94181
ENSSSCG00000039761	5544.33	3275.09	1752.18	1112.83	2457.66	193.345	425.617	1432.98	1152.17	87.763	155.474	71.7922	MYCL	105.01	36.2745	1927.36	1562.82	4.19785	1.19068e-06	5.92421
ENSSSCG00000033537	406.821	184.09	226.174	134.539	81.415	207.762	475.181	458.509	200.924	44.3859	38.8686	55.7193		46.3246	7.01456	263.935	136.579	2.51109	1.24486e-06	5.90488
ENSSSCG00000026455	67.9725	37.1034	65.2597	36.5177	34.8921	36.4643	27.5353	40.106	60.6958	5.04385	7.16	13.9298	TMEM54	8.71123	3.78989	45.1719	14.2306	2.38178	1.30011e-06	5.88602
ENSSSCG00000037803	17604.9	14847.1	9347.34	5125.93	5038.78	4438.46	6164.76	11263.3	12983.7	2693.41	1663.17	1843.02	MARCKS	2066.53	449.311	9646.02	4535.48	2.22266	1.30571e-06	5.88415
ENSSSCG00000031177	82.1758	114.164	122.474	44.2056	46.5228	27.1362	22.815	46.6097	116.159	2.01754	8.18286	10.7153		6.97188	3.65262	69.1403	37.7177	3.31191	1.39286e-06	5.85609
ENSSSCG00000013236	32.4645	27.114	25.0311	37.4787	33.1028	13.5681	22.0282	24.9308	58.6029	4.03508	1.02286	3.21458	MYBPC3	2.7575	1.2715	30.4801	11.9255	3.46292	1.46187e-06	5.83509
ENSSSCG00000038879	1357.42	1825.2	719.645	1030.18	1127.28	610.565	1125.8	1426.47	1319.61	302.631	512.451	220.734	RELB	345.272	122.851	1171.35	348.278	1.76169	1.53174e-06	5.81481
ENSSSCG00000001835	2109.18	2247.61	1750.39	2913.73	1951.27	1808.8	2345.22	1815.61	1729.83	751.533	1142.53	413.609	ABHD2	769.225	297.844	2074.63	362.922	1.43117	1.54935e-06	5.80985
ENSSSCG00000039569	4.05806	72.7798	111.746	42.2837	168.198	151.793	73.952	86.7157	24.069	6.05262	2.04571	5.35763		4.48532	1.74824	81.7328	52.0317	4.18966	1.56117e-06	5.80655
ENSSSCG00000005487	216.092	108.456	172.536	243.131	127.938	283.234	207.695	132.241	115.113	50.4385	41.9371	64.2915	COL27A1	52.2224	9.21291	178.493	58.7537	1.77662	1.6249e-06	5.78917
ENSSSCG00000000869	1347.28	1568.33	1448.23	1610.62	1229.28	1464.51	1619.08	1300.74	1391.82	903.858	962.509	878.651	UTP20	915.006	35.1305	1442.21	130.381	0.656313	1.62693e-06	5.78863
ENSSSCG00000011364	223.193	256.87	202.931	304.635	322.976	320.546	258.832	276.406	362.082	98.8594	146.269	135.012	NCKIPSD	126.713	20.2247	280.941	48.293	1.14943	1.76857e-06	5.75238
ENSSSCG00000000807	2861.95	1606.86	1734.3	1065.74	1512.89	1601.88	1341.36	1374.44	669.747	117.017	561.549	82.5075		253.691	218.144	1529.91	561.995	2.5921	1.83017e-06	5.73751
ENSSSCG00000004558	422.038	446.668	383.513	503.56	371.288	468.099	421.683	378.297	498.124	265.306	219.914	256.095	CSNK1G1	247.105	19.5912	432.586	47.2994	0.80754	1.83017e-06	5.73751
ENSSSCG00000016817	4449.67	5452.77	4987.45	5254.71	4759.64	4550.4	5069.64	5932.44	3535.01	2619.77	3018.45	2084.12	TARS1	2574.11	382.804	4887.97	644.666	0.925048	1.86065e-06	5.73034
ENSSSCG00000021738	3028.33	3456.33	2219.72	1946.97	1407.32	1110.89	1693.81	2618.81	2383.88	702.104	823.4	593.625	PTPN2	706.376	93.8538	2207.34	715.57	1.64343	1.90136e-06	5.72093
ENSSSCG00000013552	1053.07	1165.9	834.073	750.535	908.09	610.565	890.57	918.102	838.23	478.157	439.829	392.178	GPR108	436.721	35.1692	885.459	151.653	1.01861	1.91341e-06	5.71819
ENSSSCG00000008077	484.938	692.121	606.111	659.241	478.648	453.683	475.181	629.773	610.098	307.675	308.903	237.879	CARD19	284.819	33.1954	565.533	86.4634	0.98775	1.92168e-06	5.71632
ENSSSCG00000013300	1465.97	997.511	295.904	643.865	252.297	389.235	625.445	784.777	1339.49	129.123	138.086	133.941	EHF	133.716	3.66265	754.945	412.744	2.49679	1.92791e-06	5.71491
ENSSSCG00000004457	782.191	1093.12	909.166	862.971	757.785	1005.74	922.039	982.055	698.002	547.762	455.171	445.755	DOP1A	482.896	46.0279	890.341	120.747	0.881945	1.98803e-06	5.70158
ENSSSCG00000027587	412.908	472.355	330.769	498.755	176.25	265.426	302.888	368.542	377.779	127.105	131.949	122.154	SPAG1	127.069	3.99872	356.186	95.3115	1.48542	2.0003e-06	5.6989
ENSSSCG00000037963	338.848	443.814	341.496	318.088	234.403	237.442	254.898	225.461	335.92	145.263	129.903	96.4373	FAM92A	123.868	20.3846	303.375	67.6882	1.28919	2.17851e-06	5.66184
ENSSSCG00000002340	2571.8	2774.19	2327	2783.03	1783.97	2036.91	2318.47	2769.48	2344.11	1375.96	1401.31	1218.32	PSEN1	1331.87	80.9508	2412.11	329.624	0.856461	2.22881e-06	5.65193
ENSSSCG00000032591	1054.08	1407.08	780.435	662.124	693.369	162.817	188.027	810.792	687.537	145.263	110.469	83.579		113.103	25.2511	716.251	364.236	2.66196	2.25358e-06	5.64713
ENSSSCG00000010992	202.903	58.5092	25.0311	17.2979	33.1028	50.0324	57.4308	7.58762	50.231	1.00877	1.02286	1.07153		1.03438	0.0268854	55.7918	54.7543	5.75317	2.29734e-06	5.63877
ENSSSCG00000033606	54.7838	134.143	79.5632	81.6843	120.78	64.4485	126.662	54.1973	98.3691	35.3069	7.16	9.64373		17.3702	12.7236	90.5147	29.1753	2.37606	2.3459e-06	5.62969
ENSSSCG00000011676	1055.1	946.137	617.733	1125.32	589.587	490.148	586.109	965.796	639.399	363.157	173.886	216.448		251.164	81.0752	779.481	226.325	1.63312	2.42042e-06	5.61611
ENSSSCG00000036136	5481.43	4518.05	3195.05	3130.91	2447.82	1653.61	2251.6	3361.32	4155.57	841.314	1229.47	1102.6	BHLHE40	1057.8	161.602	3355.04	1131.68	1.66513	2.52058e-06	5.5985
ENSSSCG00000028157	968.862	890.482	565.882	724.588	548.433	543.572	690.743	786.945	571.378	360.131	302.766	270.025	CASP8	310.974	37.2408	698.987	148.617	1.16731	2.70519e-06	5.5678
ENSSSCG00000007625	3184.56	2811.3	2985.86	2555.28	2419.19	2755.17	2130.45	3419.85	2868.4	1545.43	1225.38	1733.73	ARPC1B	1501.52	209.842	2792.23	369.102	0.894905	2.78254e-06	5.55556
ENSSSCG00000021597	1034.81	1171.61	605.217	1178.18	683.528	499.476	414.603	1300.74	1289.26	195.701	334.474	170.373	PHLDA2	233.516	72.1332	908.602	335.089	1.95947	2.81818e-06	5.55003
ENSSSCG00000022794	146.09	27.114	84.9271	129.734	94.835	153.489	103.847	92.1354	63.8353	30.2631	11.2514	16.0729		19.1958	8.0695	99.5564	37.7396	2.37648	2.8196e-06	5.54981
ENSSSCG00000028978	499.142	676.424	893.969	1197.4	1475.31	825.958	1216.27	868.241	1121.83	233.026	432.669	296.813	CAD	320.836	83.2552	974.949	285.834	1.60387	3.13721e-06	5.50346
ENSSSCG00000027857	7133.06	4292.58	3792.22	3041.54	2244.73	1512.84	2678.79	2945.08	1874.24	716.226	1030.02	682.562	DMXL1	809.602	156.462	3279.45	1592.87	2.01807	3.466e-06	5.46017
ENSSSCG00000034207	2960.36	6892.67	4055.04	4666.58	4824.95	2364.24	5327.69	3750.45	6156.44	1906.57	1415.63	1429.42	CEBPB	1583.87	228.253	4555.38	1372.4	1.52399	3.54227e-06	5.45072
ENSSSCG00000039424	257.687	302.535	241.372	325.776	360.552	250.162	327.277	190.774	350.571	132.149	116.606	147.871	MCRIP1	132.208	12.7639	289.634	54.0714	1.13209	3.64829e-06	5.43791
ENSSSCG00000036758	50.7258	39.9575	47.3804	86.4893	76.0469	47.4884	55.8573	60.701	48.1381	21.1842	14.32	17.1444	HSPA12A	17.5495	2.81689	56.9761	14.2936	1.70237	3.66391e-06	5.43606
ENSSSCG00000010922	4999.53	4236.92	2328.79	1663.48	1678.4	737.765	2077.74	1791.76	1203.45	553.814	431.646	349.317	ELF3	444.926	84.012	2301.98	1324.23	2.37101	3.70378e-06	5.43135
ENSSSCG00000013554	399.719	281.13	237.796	291.181	299.714	249.314	461.806	268.819	288.828	167.456	104.331	108.224	TRIP10	126.67	28.8833	308.701	69.4529	1.28526	4.06683e-06	5.39074
ENSSSCG00000005043	626.971	585.092	408.544	509.326	329.238	346.835	384.708	549.561	479.288	221.929	200.48	206.804	DDHD1	209.738	8.99896	468.84	101.035	1.15882	5.05028e-06	5.29668
ENSSSCG00000015398	365.226	138.424	323.617	67.2695	16.1041	240.834	61.3644	109.479	72.2071	22.1929	8.18286	6.42915	SEMA3A	12.2683	7.05419	154.947	117.828	3.6564	5.24615e-06	5.28016
ENSSSCG00000010184	20841.2	20876.4	15661.4	14709.9	17504.2	19923.1	17147.4	18078	23060.2	4506.17	9773.4	9983.41	AGT	8087.66	2533.94	18644.7	2564.33	1.20497	5.31111e-06	5.27481
ENSSSCG00000002516	2104.11	4219.8	3993.36	5078.84	4077.9	2984.13	3929.68	3245.33	3733.84	2008.46	1349.15	1337.26	WARS1	1564.96	313.641	3707.44	797.199	1.24423	5.68007e-06	5.24565
ENSSSCG00000035973	1964.1	1741.01	1323.97	1559.69	1219.43	906.519	1185.59	1153.32	1488.09	758.595	544.16	406.108	LSM6	569.621	145.024	1393.52	308.421	1.29009	5.71984e-06	5.24262
ENSSSCG00000013297	11925.6	7433.52	5430.86	1971	1946.8	1400.06	1447.57	4579.67	4662.07	761.621	509.383	630.057	CD44	633.687	103.008	4533.02	3274.08	2.83855	5.79319e-06	5.23708
ENSSSCG00000000477	509.287	635.039	647.234	614.074	699.632	552.052	537.332	569.072	566.145	340.964	409.143	320.386	HELB	356.831	37.932	592.207	57.3437	0.730302	5.82388e-06	5.23479
ENSSSCG00000040412	345.95	121.3	188.627	268.117	162.83	273.906	168.359	165.844	145.461	66.5788	65.4629	68.5777		66.8731	1.28853	204.488	69.9755	1.61409	5.90106e-06	5.22907
ENSSSCG00000010401	1329.02	1489.84	1481.31	1551.04	1291.01	1573.05	1382.27	1027.58	911.484	771.709	650.537	641.844		688.03	59.2762	1337.4	217.754	0.958906	6.93077e-06	5.15922
ENSSSCG00000032723	693.929	627.904	657.067	632.333	566.326	593.604	659.274	830.303	497.078	394.429	362.091	318.243	ACER3	358.255	31.2208	639.757	86.9213	0.836023	6.97982e-06	5.15616
ENSSSCG00000040125	622.913	782.026	606.111	761.106	546.643	525.764	506.65	535.469	746.14	396.446	185.137	188.589	NOL3	256.724	98.8087	625.869	103.399	1.2844	7.18419e-06	5.14362
ENSSSCG00000010681	623.927	789.161	850.164	826.453	619.112	491.844	633.312	698.061	824.626	353.069	383.571	365.39	SFXN4	367.344	12.5288	706.296	116.321	0.942464	7.23568e-06	5.14052
ENSSSCG00000006172	569.143	169.819	29.501	26.9078	38.4708	5.93604	37.7627	47.6936	42.9057	1.00877	1.02286	4.2861	PI15	2.10591	1.54164	107.571	169.073	4.49956	7.29785e-06	5.13681
ENSSSCG00000000522	4745.9	4764.93	3756.46	3781.5	2450.5	2503.31	3068.22	3483.8	3668.96	2033.68	1035.13	1252.61	NAP1L1	1440.47	428.753	3580.4	785.228	1.31336	7.57788e-06	5.12045
ENSSSCG00000006333	96.379	89.9044	129.626	95.1382	65.3109	90.7367	92.0466	99.723	101.509	42.3683	33.7543	48.2187	NUF2	41.4471	5.94088	95.597	15.6227	1.20723	7.64968e-06	5.11636
ENSSSCG00000007719	413.922	506.604	325.405	528.546	636.11	388.387	721.425	553.896	478.241	144.254	183.091	273.239		200.195	54.0289	505.837	116.35	1.33815	7.81202e-06	5.10724
ENSSSCG00000007039	3083.11	3683.23	2444.11	3884.33	2831.63	2784	3317.61	4058.29	3252.46	1441.53	2035.49	998.662	PRNP	1491.89	424.777	3259.86	507.345	1.12745	7.84476e-06	5.10542
ENSSSCG00000016677	5779.69	8392.51	7768.59	9848.25	6861.22	4348.58	6102.61	6767.07	7110.83	3981.61	2681.93	2378.79	GARS1	3014.11	695.232	6997.71	1492.67	1.21506	8.03101e-06	5.09523
ENSSSCG00000032234	457.547	402.429	423.741	432.447	310.45	295.954	309.969	404.312	455.219	220.921	201.503	166.086	TMEM165	196.17	22.7013	388.007	61.1533	0.982164	8.03802e-06	5.09485
ENSSSCG00000022864	7013.35	8886.27	5731.24	7933.95	4484.09	3426.79	5129.43	7300.38	7443.61	2947.62	2413.94	2091.62	EIF6	2484.4	352.996	6372.12	1679.15	1.35874	8.19908e-06	5.08623
ENSSSCG00000032527	727.408	428.116	244.947	285.415	398.128	248.466	274.566	403.228	566.145	88.7717	155.474	110.367	FOSL2	118.204	27.7894	397.38	153.264	1.74846	8.76947e-06	5.05703
ENSSSCG00000011843	1852.51	2164.84	1820.12	1996.94	1600.56	2036.91	1957.37	1953.27	1630.42	1142.94	1341.99	959.016	PAK2	1147.98	156.389	1890.33	174.656	0.719164	9.01833e-06	5.04487
ENSSSCG00000024750	365.226	586.519	342.39	729.393	403.496	343.443	421.683	447.67	483.474	187.631	200.48	196.089	GFOD2	194.733	5.33241	458.144	120.329	1.23327	9.05584e-06	5.04307
ENSSSCG00000009868	1482.21	1860.88	1718.21	2360.2	2267.99	1970.77	2027.38	2032.4	2260.4	1254.91	1093.43	1101.53	RBM19	1149.96	74.2858	1997.82	266.426	0.796897	9.62901e-06	5.01642
ENSSSCG00000006488	1305.68	1154.49	1353.47	1407.85	1036.92	1520.48	1073.09	1035.17	958.575	601.227	631.103	736.138	GLMP	656.156	57.8563	1205.08	185.779	0.877423	9.86883e-06	5.00573
ENSSSCG00000009642	1709.46	211.204	195.779	221.028	234.403	111.089	174.652	212.453	66.9747	25.2192	58.3029	62.1485	STC1	48.5569	16.5767	348.56	483.965	1.85852	9.98062e-06	5.00084
ENSSSCG00000006796	657.406	465.22	177.006	133.578	118.096	90.7367	151.051	169.096	306.619	49.4297	37.8457	28.9312	CHI3L2	38.7355	8.3921	252.09	180.569	2.70014	1.01536e-05	4.99338
ENSSSCG00000014447	10.1452	24.2599	16.9854	18.2589	20.5774	5.93604	14.9477	8.67157	18.8366	0	0	0	SLC6A7	0	0	15.4021	5.68093	6.32942	1.01808e-05	4.99222
ENSSSCG00000005628	660.45	605.071	450.56	441.095	447.335	524.068	395.722	577.743	737.768	282.455	188.206	266.81	ST6GALNAC4	245.824	41.2397	537.757	108.869	1.12837	1.03453e-05	4.98526
ENSSSCG00000037621	167.395	285.411	177.006	537.195	322.976	372.275	433.484	208.118	358.942	76.6665	71.6	127.512	KIAA1522	91.926	25.2477	318.089	116.298	1.79229	1.08187e-05	4.96582
ENSSSCG00000014016	39950.6	52275.8	32214.2	56387.2	30711.3	17814.9	32555.4	38213.4	32698.3	16274.5	13666.4	10941.3	SQSTM1	13627.4	2177.42	36980.1	10995.8	1.44022	1.13235e-05	4.94602
ENSSSCG00000011893	5528.1	6117.78	4189.14	4479.18	3134.03	2104.75	2849.51	6346.5	4941.48	1826.88	1491.33	1131.53	COX17	1483.25	283.933	4410.05	1399.61	1.57185	1.15545e-05	4.93725
ENSSSCG00000003015	1062.2	1208.71	1061.14	1340.58	1087.92	678.405	1054.21	1325.67	773.348	456.973	450.057	588.268	EXOSC5	498.432	63.5858	1065.8	210.745	1.09632	1.15545e-05	4.93725
ENSSSCG00000039885	6711.02	6898.38	5725.87	5218.19	4552.97	3676.11	4199.53	6426.72	6764.44	2852.8	2664.54	2461.29	PTP4A2	2659.55	159.871	5574.8	1148.64	1.06758	1.16366e-05	4.93417
ENSSSCG00000040074	14.2032	8.56232	37.5467	48.0496	31.3134	23.7442	31.4689	34.6863	13.6042	1.00877	3.06857	0		1.35911	1.277	27.0199	12.228	4.30634	1.18272e-05	4.92712
ENSSSCG00000004419	217.106	215.485	177.006	168.174	270.19	312.066	177.013	187.523	266.852	90.7893	71.6	118.939	SLC16A10	93.7762	19.4413	221.268	47.8909	1.23984	1.18272e-05	4.92712
ENSSSCG00000015543	82.1758	45.6657	72.4115	16.3369	41.1548	53.4244	25.1751	19.511	18.8366	5.04385	3.06857	6.42915	CACNA1E	4.84719	1.37898	41.6324	22.7703	3.10613	1.19255e-05	4.92352
ENSSSCG00000011201	754.8	587.946	623.096	444.939	444.651	597.844	494.062	527.882	613.237	324.824	302.766	263.595	SATB1	297.062	25.3197	565.384	93.475	0.927715	1.23421e-05	4.90861
ENSSSCG00000004420	1022.63	1288.63	500.623	819.726	1117.44	468.099	807.964	1193.42	1935.99	193.684	371.297	264.667	TRAF3IP2	276.549	72.9955	1017.17	422.968	1.87861	1.23746e-05	4.90747
ENSSSCG00000040657	5020.84	3720.33	2965.3	3449	2099.79	2311.67	2582.81	3867.52	2911.31	1111.66	1688.74	1076.88	STRN3	1292.43	280.592	3214.28	857.055	1.31424	1.34271e-05	4.87202
ENSSSCG00000040317	212700	145363	24856.8	26897.2	20940.6	32494.8	38938.9	106240	117282	5470.56	8250.37	5238.69	SOD2	6319.87	1368.34	80634.8	64332.4	3.67343	1.3468e-05	4.8707
ENSSSCG00000009100	389.574	259.724	150.187	42.2837	187.881	170.449	250.178	131.157	25.1155	36.3157	9.20571	17.1444	TNIP3	20.8886	11.3799	178.505	106.231	3.09389	1.35603e-05	4.86773
ENSSSCG00000007602	1773.37	1880.86	2016.79	2456.3	1990.64	1924.97	2611.92	2559.2	3101.77	976.489	1401.31	873.294	BAIAP2L1	1083.7	228.505	2257.31	419.643	1.05862	1.38262e-05	4.8593
ENSSSCG00000004113	418.995	499.469	503.305	366.138	256.77	404.499	440.565	388.053	312.897	201.754	208.663	144.656	STXBP5	185.024	28.6837	398.966	75.9926	1.10734	1.39655e-05	4.85494
ENSSSCG00000020864	35.508	32.8222	11.6216	32.6737	40.2601	31.3762	28.322	8.67157	46.0451	2.01754	4.09143	4.2861	VDR	3.46502	1.02661	29.7001	11.5698	3.1036	1.4113e-05	4.85038
ENSSSCG00000027287	483.924	510.885	399.604	459.354	376.656	396.019	316.263	377.213	411.266	275.394	183.091	189.66	TMEM189	216.049	42.0492	414.576	56.9294	0.938055	1.45095e-05	4.83835
ENSSSCG00000002926	1036.83	1381.39	1341.85	1535.67	1075.39	978.599	996.778	1134.89	1555.07	701.095	579.96	643.987	TBCB	641.681	49.48	1226.27	216.605	0.93391	1.45545e-05	4.837
ENSSSCG00000021026	425.082	342.493	364.739	338.269	345.343	291.714	444.498	323.016	353.71	222.938	197.411	202.518	TMEM51	207.623	11.0285	358.763	45.2748	0.789635	1.55172e-05	4.80919
ENSSSCG00000022719	385.516	329.65	278.024	242.17	417.811	200.977	250.965	349.031	212.435	87.763	147.291	122.154	RAB20	119.069	24.4001	296.287	73.0723	1.31466	1.63118e-05	4.7875
ENSSSCG00000015888	1265.1	820.556	868.044	1190.67	772.995	851.398	913.385	712.152	706.374	487.236	435.737	410.394	RBMS1	444.456	31.9704	900.075	187.548	1.01808	1.65243e-05	4.78188
ENSSSCG00000008207	622.913	740.641	607.899	709.212	543.065	485.908	547.559	609.178	581.843	321.797	409.143	308.599	RPIA	346.513	44.6124	605.357	75.6152	0.803268	1.75587e-05	4.75551
ENSSSCG00000002635	37.5371	44.2387	37.5467	94.1772	38.4708	26.2882	57.4308	42.2739	57.5564	12.1052	12.2743	10.7153	SPIRE2	11.6983	0.698505	48.3911	18.6759	2.04755	1.79108e-05	4.74689
ENSSSCG00000005623	2345.56	1345.71	1761.12	1772.07	1493.2	1584.08	1576.59	1797.18	2432.02	911.928	933.869	935.442		927.079	10.7331	1789.73	348.882	0.94903	1.79108e-05	4.74689
ENSSSCG00000004195	69708.4	99100.3	63021.2	53966.4	43947.1	15302.3	20531.9	47791.2	66631.4	7181.43	13833.1	14774.2	ARG1	11929.6	3379.36	53333.4	24209.7	2.16049	1.821e-05	4.73969
ENSSSCG00000003673	7359.3	6918.36	4943.65	4137.07	3180.55	2715.32	4023.3	5027.34	4954.03	1869.25	2119.36	1519.42	CEP192	1836.01	246.048	4806.55	1458.48	1.38827	1.86525e-05	4.72926
ENSSSCG00000015411	2211.64	2701.41	1431.24	1937.36	1340.22	1705.34	1659.99	2103.94	1782.15	955.305	972.737	827.218	PTPN12	918.42	64.8811	1874.81	397.092	1.02893	1.95117e-05	4.70971
ENSSSCG00000017525	4988.37	8568.03	5100.99	10099.1	8263.17	7225.86	9681.41	7606.05	8246.26	3464.11	4160.98	2988.49	NFE2L1	3537.86	481.502	7753.25	1678.84	1.1319	1.96962e-05	4.70562
ENSSSCG00000000361	9338.62	10027.9	8040.36	8483.64	5164.93	5240.68	4886.34	7020.72	7638.25	3440.91	2985.72	3350.66	CD63	3259.1	196.788	7315.72	1775.2	1.16642	1.98001e-05	4.70333
ENSSSCG00000006529	707.117	620.769	891.287	471.847	444.651	320.546	371.333	531.133	452.079	216.885	210.709	181.088	SLC50A1	202.894	15.6241	534.529	168.569	1.39687	1.98641e-05	4.70193
ENSSSCG00000013366	23567.2	7817.4	7113.31	3233.74	2810.16	4654.71	3341.21	9628.69	9815.98	1497.01	1351.19	1304.05	LDHA	1384.09	82.1399	7998.04	6070.46	2.53068	2.07686e-05	4.68259
ENSSSCG00000027089	812.627	794.869	716.963	745.73	613.743	683.493	700.183	780.441	716.838	382.324	550.297	381.463	DONSON	438.028	79.3871	729.432	58.4377	0.734808	2.08106e-05	4.68172
ENSSSCG00000008712	16.2322	22.8329	34.8648	23.0638	59.9429	17.8081	36.976	28.1826	35.5803	8.07016	3.06857	3.21458	PPP2R2C	4.78444	2.32412	30.6093	12.6389	2.67604	2.35608e-05	4.62781
ENSSSCG00000016243	721.321	856.232	633.824	659.241	695.158	419.763	687.596	725.16	589.168	366.183	374.366	270.025	RHBDD1	336.858	47.3762	665.274	111.394	0.980484	2.4906e-05	4.6037
ENSSSCG00000008164	4060.09	6019.31	5306.6	10442.1	6762.81	5418.76	8107.18	3901.12	6141.79	2590.52	2826.15	1793.73	MAP4K4	2403.47	441.749	6239.98	1921.92	1.37643	2.53286e-05	4.59639
ENSSSCG00000002039	4954.89	1813.79	4278.54	3177.04	3141.19	3187.66	3075.3	2424.79	2095.05	1004.73	1449.39	1210.82	MMP14	1221.65	181.691	3127.58	940.38	1.35637	2.70853e-05	4.56727
ENSSSCG00000016885	1799.75	1204.43	1580.54	1321.36	1085.23	1249.96	1073.88	1185.84	991.016	715.218	701.68	480.044	ITGA1	632.314	107.813	1276.89	245.289	1.01373	2.71394e-05	4.5664
ENSSSCG00000049177	45.6532	49.9469	97.4426	161.447	85.8883	53.4244	40.1229	43.3578	150.693	6.05262	25.5714	5.35763		12.3272	9.36936	80.8862	44.3282	2.71236	2.7237e-05	4.56484
ENSSSCG00000023338	168.41	198.361	530.124	286.376	167.303	109.393	206.908	224.377	95.2296	57.4999	57.28	41.7895	CHRNA6	52.1898	7.35466	220.72	122.237	2.08032	2.74001e-05	4.56225
ENSSSCG00000006359	1101.76	328.222	107.276	108.592	43.8388	62.7525	106.208	112.73	106.741	21.1842	30.6857	16.0729	ADAMTS4	22.6476	6.05474	230.903	317.335	2.37307	2.85223e-05	4.54481
ENSSSCG00000006612	3270.8	4597.97	4071.13	6029.27	3567.05	2839.12	4090.96	4048.54	4689.27	2317.14	1982.3	1826.95	S100A10	2042.13	204.544	4133.79	873.816	1.01728	2.94944e-05	4.53026
ENSSSCG00000040998	5850.71	3182.33	3524.03	4951.03	3386.33	2120.02	2163.49	5349.27	3491.06	1060.22	1810.46	645.059	LEAP2	1171.91	482.283	3779.81	1253.96	1.68934	2.95884e-05	4.52888
ENSSSCG00000002525	740.596	1147.35	437.151	658.28	895.564	566.468	919.679	750.091	931.367	306.666	335.497	356.818	TRAF3	332.994	20.5509	782.95	203.046	1.2328	2.96729e-05	4.52764
ENSSSCG00000011782	1353.36	1715.32	1349	1295.42	1569.25	1373.77	2186.3	1176.08	1211.82	768.682	840.789	625.771	ABCC5	745.081	89.3529	1470.04	298.915	0.980372	2.97526e-05	4.52648
ENSSSCG00000011628	2305.99	1739.58	1610.93	1363.65	1771.45	1810.49	1744.16	1610.74	1425.31	953.287	1087.3	921.512	DNAJC13	987.366	71.8432	1709.15	256.428	0.791583	2.97526e-05	4.52648
ENSSSCG00000007345	1099.73	1190.16	996.775	975.407	947.455	990.471	1021.95	1075.27	1008.81	715.218	777.371	645.059	RALGAPB	712.549	54.0495	1034	71.0203	0.535886	2.97526e-05	4.52648
ENSSSCG00000006062	4484.16	4376.77	4000.51	4736.73	2710.85	3492.09	3342	4589.43	4321.96	2149.69	2457.93	1813.02	YWHAZ	2140.21	263.366	4006.06	643.147	0.904239	3.03146e-05	4.51835
ENSSSCG00000034763	2197.44	2574.41	2707.83	2728.26	3514.26	2294.7	2530.89	1530.53	2828.63	1282.15	1327.67	637.558	IRS2	1082.46	315.14	2545.22	504.829	1.23339	3.08681e-05	4.51049
ENSSSCG00000021815	152.177	251.162	72.4115	96.0992	80.5203	59.3604	115.648	101.891	94.1832	35.3069	22.5029	31.0742		29.628	5.32634	113.717	54.7403	1.93461	3.15245e-05	4.50135
ENSSSCG00000022401	1838.3	1669.65	817.982	949.46	908.985	604.628	892.144	1144.65	1466.12	478.157	379.48	366.462		408.033	49.8691	1143.55	396.631	1.48614	3.25825e-05	4.48702
ENSSSCG00000051662	9.13064	62.7904	56.32	42.2837	42.9442	9.32807	40.9096	55.2812	46.0451	3.02631	8.18286	3.21458		4.80791	2.38768	40.5592	18.1395	3.07022	3.31317e-05	4.47976
ENSSSCG00000016052	515.374	398.148	622.202	682.305	606.586	500.324	451.579	523.546	466.73	294.561	321.177	219.663	MFSD6	278.467	42.9771	529.644	85.7881	0.927939	3.54726e-05	4.45011
ENSSSCG00000007077	893.788	996.084	942.243	843.751	760.469	699.605	933.84	888.836	736.722	510.437	589.166	473.614	ESF1	524.406	48.1966	855.038	96.368	0.70452	3.561e-05	4.44843
ENSSSCG00000004542	8236.85	9180.24	7918.78	8992	6421.94	6237.09	7463.64	9280.74	6869.09	4598.98	5093.83	3814.63	NARS1	4502.48	526.669	7844.49	1106.91	0.80084	3.61623e-05	4.44174
ENSSSCG00000012050	3362.1	1532.66	564.094	831.258	390.076	234.898	282.434	1280.14	1157.41	142.237	151.383	135.012	RCAN1	142.877	6.69861	1070.56	919.691	2.90526	3.63087e-05	4.43999
ENSSSCG00000028871	25.3629	14.2705	54.5321	19.2198	19.6827	29.6802	15.7345	21.6789	29.3014	1.00877	0	1.07153	CSTA	0.693432	0.490999	25.4959	11.4705	5.21476	3.80228e-05	4.41996
ENSSSCG00000010403	5252.15	3356.43	1588.58	1754.77	921.51	1087.99	1515.23	1789.59	1581.23	484.209	569.731	447.898	MARCHF8	500.613	51.0729	2094.17	1291.66	2.06441	3.91783e-05	4.40695
ENSSSCG00000036114	2402.37	2941.16	2401.2	2450.53	1985.27	1931.76	2001.42	1692.04	2266.67	1376.97	1300.05	955.801	RPL22L1	1210.94	183.124	2230.27	350.434	0.880651	3.91783e-05	4.40695
ENSSSCG00000002723	6262.6	9382.88	9944.51	12103.7	10751.2	9270.4	10128.3	9541.98	8570.67	5742.93	5471.26	4625.78	AARS1	5279.99	475.706	9550.7	1502.84	0.855078	3.91783e-05	4.40695
ENSSSCG00000022073	2966.44	4194.11	2129.43	2456.3	1792.92	1698.56	2636.31	2821.51	2448.76	1281.14	942.051	1136.89	ZBTB38	1120.03	138.944	2571.59	702.973	1.19878	3.96083e-05	4.40221
ENSSSCG00000023130	1116.98	1030.33	1179.15	896.606	738.103	690.277	833.14	941.949	793.231	545.744	490.971	423.253	ASCC1	486.656	50.1	913.307	159.245	0.907547	3.99327e-05	4.39867
ENSSSCG00000028947	1301.62	1210.14	893.969	1105.14	702.316	661.445	728.505	925.69	754.512	506.402	393.8	337.531	PELI1	412.578	70.2086	920.371	221.885	1.15668	4.00436e-05	4.39747
ENSSSCG00000044762	34.4935	131.289	33.9708	30.7518	284.505	200.977	112.501	72.6244	11.5113	1.00877	8.18286	0	CCL11	3.06388	3.64302	101.403	86.5269	5.0443	4.06237e-05	4.39122
ENSSSCG00000032861	804.511	981.813	504.199	1437.64	417.811	1012.52	1230.43	468.265	1323.8	331.885	238.326	238.95	NUAK1	269.72	43.9579	908.999	362.27	1.75271	4.23438e-05	4.37321
ENSSSCG00000016330	3853.13	3088.15	3933.46	3695.98	3136.71	2443.11	2992.69	2834.52	2956.3	1918.68	2023.21	1606.22	LRRFIP1	1849.37	177.152	3214.89	475.382	0.797685	4.26716e-05	4.36986
ENSSSCG00000025698	28998.9	8168.46	3206.67	5196.09	2743.95	2183.62	2405.01	18557.2	16243.5	393.42	953.303	251.809	SERPINE1	532.844	302.878	9744.81	8923.06	4.19281	4.27294e-05	4.36927
ENSSSCG00000000253	29629.9	59336.9	47747.8	43954.8	48365.8	35097.3	32061.3	61658.1	56785.1	25133.5	19512	13827	KRT18	19490.8	4615.89	46070.8	11221.5	1.24104	4.29868e-05	4.36666
ENSSSCG00000028889	237.397	235.464	95.6547	124.929	190.565	145.857	142.397	263.399	345.338	54.4736	54.2114	76.0783	VPS37B	61.5878	10.2469	197.889	74.997	1.68269	4.3867e-05	4.35786
ENSSSCG00000001993	79.1322	59.9363	59.8959	36.5177	193.249	61.0565	66.0847	62.8689	63.8353	19.1666	10.2286	21.4305	TGM1	16.9419	4.83618	75.8418	42.7851	2.16556	4.61693e-05	4.33565
ENSSSCG00000010531	1747	1482.71	989.624	869.698	711.262	405.347	534.972	1126.22	1244.26	276.403	383.571	226.092		295.355	65.6727	1012.34	413.058	1.77659	4.66818e-05	4.33085
ENSSSCG00000013369	44469.3	26995.6	6567.1	4212.99	6246.58	1297.45	7393.62	14793.7	19529.4	711.183	635.194	1461.56		935.979	372.935	14611.7	13086.2	3.96451	4.73593e-05	4.32459
ENSSSCG00000015710	5072.58	4142.74	3881.61	4171.67	2693.85	3495.48	3448.99	4058.29	3769.42	2426.09	2167.43	1854.81	ACTR3	2149.45	233.571	3859.4	610.748	0.844235	4.76075e-05	4.32233
ENSSSCG00000015009	265.803	395.294	387.089	458.393	297.925	436.723	446.072	586.415	390.337	199.736	218.891	125.369	POGLUT3	181.332	40.3375	407.117	88.1198	1.16607	4.82073e-05	4.31689
ENSSSCG00000006354	435.227	518.021	413.014	380.553	412.443	463.011	415.39	572.323	594.4	304.648	228.097	237.879	TOMM40L	256.875	34.0163	467.154	72.2495	0.861214	4.9513e-05	4.30528
ENSSSCG00000037065	1049.01	707.819	792.057	1379.02	882.144	667.381	711.984	478.02	1004.62	385.35	253.669	385.749	EMP2	341.589	62.1695	852.451	249.154	1.31954	5.14568e-05	4.28856
ENSSSCG00000006703	2639.77	3022.5	2931.32	3205.87	1544.2	1484.01	1714.27	2312.06	2253.07	1001.71	1045.36	1039.38	PRKAB2	1028.82	19.323	2345.23	616.505	1.18852	5.19196e-05	4.28467
ENSSSCG00000046439	3764.87	4152.73	3879.83	3224.13	2468.39	2912.05	2331.06	3193.3	2815.03	2043.77	1384.95	1373.7	GNG10	1600.8	313.256	3193.49	597.271	0.996068	5.21876e-05	4.28243
ENSSSCG00000028969	32.4645	49.9469	48.2743	13.4539	25.0508	27.9842	47.9901	29.2665	9.41832	0	8.18286	0	SLC26A4	2.72762	3.85744	31.5388	14.0108	3.52167	5.26152e-05	4.27889
ENSSSCG00000005599	196.816	373.888	178.794	338.269	211.142	150.097	246.244	246.056	302.433	133.158	68.5314	75.0068	RABEPK	92.2319	29.0593	249.304	70.9488	1.43172	5.49776e-05	4.25981
ENSSSCG00000022343	28191.4	23497.9	17139.2	20928.5	20373.4	19397.3	21630.2	27155	22473.1	12319.1	13529.3	13787.3	ENO1	13211.9	640.046	22309.5	3347.38	0.755798	5.66468e-05	4.24682
ENSSSCG00000040793	9307.17	11798.9	12884.8	20670.9	12538.8	13038.1	12603.3	7802.24	9161.93	4954.07	5496.83	5753.02	CTSD	5401.31	333.093	12200.7	3500.88	1.17561	5.69611e-05	4.24442
ENSSSCG00000008068	4550.1	5392.84	5428.18	5257.59	4866.11	4958.29	5096.39	5103.22	4513.47	3767.75	3593.3	2728.1	IARS1	3363.05	454.59	5018.46	312.637	0.577347	5.85459e-05	4.2325
ENSSSCG00000023174	1166.69	2722.82	348.648	1463.59	468.807	513.044	634.885	1926.17	2641.31	254.21	236.28	192.875	USP53	227.788	25.7499	1320.66	876.48	2.5351	6.01245e-05	4.22095
ENSSSCG00000039393	846.106	722.089	688.356	724.588	587.798	688.581	602.63	915.934	904.158	451.929	442.897	373.963	SPRED1	422.929	34.8206	742.249	114.027	0.810576	6.28224e-05	4.20189
ENSSSCG00000013758	268.847	373.888	101.912	197.003	141.358	144.161	191.96	181.019	333.827	54.4736	58.3029	84.6505	ZSWIM4	65.809	13.4144	214.886	86.6052	1.70533	6.29027e-05	4.20133
ENSSSCG00000004595	1198.14	1008.93	1040.58	957.148	989.505	1142.26	1058.93	1086.11	915.67	743.463	743.617	682.562	ADAM10	723.214	28.7455	1044.14	84.087	0.529928	6.46897e-05	4.18916
ENSSSCG00000005981	505.229	462.366	228.856	189.315	184.302	236.594	267.486	111.646	182.087	90.7893	58.3029	70.7207	FBXO32	73.2709	13.3846	263.098	125.336	1.84284	6.56028e-05	4.18308
ENSSSCG00000023706	79.1322	92.7585	25.0311	19.2198	4.47335	5.08804	14.9477	20.595	37.6733	0	0	1.07153	CHIA	0.357175	0.505122	33.2132	29.9011	6.47781	6.57437e-05	4.18215
ENSSSCG00000015660	705.088	602.217	635.612	673.656	669.213	669.925	864.608	549.561	594.4	379.297	375.389	454.327	PFKFB2	403.004	36.3257	662.698	84.7452	0.719021	6.62895e-05	4.17855
ENSSSCG00000033844	1102.78	1482.71	191.309	275.805	35.7868	137.377	324.13	623.269	474.055	19.1666	29.6629	51.4332	CYP1B1	33.4209	13.4382	516.358	455.338	3.94964	6.75048e-05	4.17067
ENSSSCG00000014361	5964.34	5950.82	3809.2	3257.76	2917.52	2438.02	3633.87	4878.84	5258.56	1702.8	2088.67	1293.33		1694.94	324.745	4234.33	1240.94	1.32071	6.75048e-05	4.17067
ENSSSCG00000008903	31.45	52.801	15.1975	34.5957	8.9467	23.7442	16.5212	19.511	19.8831	1.00877	3.06857	4.2861	CRACD	2.78781	1.35261	24.7389	12.4255	3.14426	6.77547e-05	4.16906
ENSSSCG00000010580	3991.1	3888.72	1172.89	1565.46	1818.86	1216.89	2268.12	2723.96	2239.47	543.727	1014.67	463.971	NFKB2	674.124	242.997	2320.61	987.648	1.78316	6.90214e-05	4.16102
ENSSSCG00000022714	1065.24	1711.04	1047.73	1659.63	1223.91	719.109	1233.58	1115.38	1102.99	589.121	637.24	401.822	OSER1	542.728	101.553	1208.73	291.092	1.15458	6.91974e-05	4.15991
ENSSSCG00000005969	1763.23	1516.96	1581.43	1626	1161.28	1599.34	1350.8	1357.1	1135.43	869.559	950.234	701.849	WASHC5	840.548	103.457	1454.62	203.78	0.791043	7.02765e-05	4.15319
ENSSSCG00000033183	147.105	138.424	97.4426	51.8936	256.77	92.4327	140.823	87.7996	88.9508	45.3946	20.4571	31.0742		32.3087	10.218	122.405	55.847	1.92143	7.0793e-05	4.15001
ENSSSCG00000000024	345.95	460.938	272.661	535.273	307.766	321.394	453.939	360.954	446.847	212.85	74.6686	172.516	PARVB	153.345	58.0183	389.525	82.6478	1.34446	7.15759e-05	4.14523
ENSSSCG00000009872	1558.3	2808.44	2386.9	3059.8	3253.02	2866.26	3030.46	2110.44	4015.34	1088.46	1229.47	1500.14	PLBD2	1272.69	170.821	2787.66	666.163	1.13126	7.17933e-05	4.14392
ENSSSCG00000003743	2689.48	2364.63	2660.45	2523.57	1835.86	2231.1	2135.95	2459.47	2252.02	1574.69	1599.75	1312.62	GALNT1	1495.69	129.851	2350.28	255.569	0.651802	7.25405e-05	4.13942
ENSSSCG00000003177	144.061	186.944	160.02	166.252	159.251	143.313	137.677	135.493	158.018	90.7893	100.24	82.5075	BCL2L12	91.1789	7.24451	154.559	15.4003	0.756705	7.34669e-05	4.13391
ENSSSCG00000010331	2293.82	2487.36	2411.93	4393.66	2692.06	2858.63	2829.84	3158.62	3368.62	1556.53	1424.84	1700.51	ANXA11	1560.63	112.58	2943.84	607.912	0.915647	7.4347e-05	4.12874
ENSSSCG00000000216	19.2758	29.9681	37.5467	47.0886	8.9467	22.8962	7.08051	21.6789	18.8366	3.02631	0	2.14305	ASIC1	1.72312	1.27067	23.702	12.11	3.7776	7.6272e-05	4.11763
ENSSSCG00000016746	2248.17	1103.11	978.002	247.936	672.792	194.193	417.75	763.098	1094.62	146.272	209.686	69.6492	NPC1L1	141.869	57.2544	857.741	588.121	2.59551	7.97044e-05	4.09852
ENSSSCG00000033526	33.479	57.0822	44.6984	64.3865	38.4708	55.1204	64.5113	42.2739	50.231	18.1579	23.5257	13.9298	BAG2	18.5378	3.9267	50.0282	10.4756	1.43041	8.01889e-05	4.09589
ENSSSCG00000007469	1662.79	2157.71	1437.5	2534.14	2679.54	1290.67	1984.12	1979.29	2011.33	781.796	1169.13	856.149	PTPN1	935.69	167.831	1970.79	434.401	1.07456	8.10448e-05	4.09127
ENSSSCG00000036556	3131.81	3720.33	1479.52	2447.65	1639.04	1559.48	2028.96	2229.68	2220.63	740.437	1215.15	743.639		899.743	223.033	2273.01	704.559	1.33667	8.34056e-05	4.0788
ENSSSCG00000036275	1627.28	1832.34	1929.19	1405.93	1231.07	996.407	1102.2	1689.87	1680.65	854.428	746.686	626.843	NSMCE1	742.652	92.9551	1499.44	311.369	1.01312	8.44229e-05	4.07354
ENSSSCG00000005466	2002.65	2209.08	1711.95	1342.51	1509.31	1737.56	1562.43	1753.82	1672.27	1110.66	1041.27	985.804	PTBP3	1045.91	51.076	1722.4	243.711	0.719029	8.4546e-05	4.07291
ENSSSCG00000001493	203.918	228.329	197.567	216.223	205.774	195.889	228.15	234.132	246.969	159.386	125.811	114.653	PRIM2	133.283	19.0108	217.439	16.8775	0.703182	8.4546e-05	4.07291
ENSSSCG00000040743	3069.92	3292.21	2806.17	2990.61	2675.06	2335.41	2334.99	2886.55	2518.88	1699.78	1953.66	1237.61	M6PR	1630.35	296.418	2767.76	312.046	0.763152	8.46708e-05	4.07227
ENSSSCG00000022919	89.2774	29.9681	49.1683	12.4929	16.1041	9.32807	9.44067	24.9308	35.5803	3.02631	2.04571	1.07153	KIF5C	2.04785	0.798038	30.699	24.2287	3.89507	8.55493e-05	4.06778
ENSSSCG00000031869	1031.76	1369.97	1091.54	1349.23	1255.22	732.677	1035.33	1012.41	1301.82	672.849	613.714	560.408	VPS72	615.657	45.9245	1131.11	195.115	0.876913	8.58468e-05	4.06628
ENSSSCG00000008171	326.674	546.562	279.812	246.014	370.393	364.643	392.575	267.735	643.585	170.482	161.611	71.7922	NPAS2	134.629	44.5793	381.999	125.214	1.50295	9.39167e-05	4.02726
ENSSSCG00000045086	227.251	321.087	193.097	242.17	195.933	103.457	198.254	178.851	189.413	110.965	69.5543	64.2915		81.6035	20.8723	205.501	54.6279	1.32871	9.39374e-05	4.02716
ENSSSCG00000023160	215.077	339.639	245.841	261.39	239.772	167.905	169.145	171.263	398.709	123.07	90.0114	75.0068		96.0294	20.0778	245.416	75.2093	1.35094	9.43883e-05	4.02508
ENSSSCG00000036746	3874.43	2701.41	680.31	1315.6	1464.57	1554.4	1404.3	2187.4	3502.57	408.552	620.874	654.702	RASL10B	561.376	108.942	2076.11	1016.33	1.88673	0.000109264	3.96152
ENSSSCG00000015044	1554.24	1915.11	1297.15	1399.2	1007.4	1020.15	1154.91	1155.49	1055.9	646.621	763.051	534.691	NKAPD1	648.121	93.2336	1284.39	282.076	0.985987	0.000113104	3.94652
ENSSSCG00000031881	2361.79	2849.83	1877.33	2373.65	1528.99	1856.29	1585.25	2215.59	2337.84	1124.78	1246.86	1021.16	CDC42SE1	1130.94	92.2439	2109.62	404.798	0.898947	0.00011388	3.94355
ENSSSCG00000028056	5397.22	4583.7	3202.2	4643.51	6270.74	2970.57	5530.66	3934.72	5487.74	1960.04	2693.18	2058.4	ZFP36	2237.21	324.914	4669.01	1058.93	1.06141	0.000120516	3.91896
ENSSSCG00000004870	6427.97	6029.3	6983.69	6674.09	6903.27	7055.41	6253.66	5833.8	5007.4	3860.56	3855.15	4777.93	CNDP2	4164.55	433.735	6352.07	623.387	0.609206	0.000120516	3.91896
ENSSSCG00000005494	965.819	640.747	811.724	494.911	365.025	128.897	358.746	435.746	1700.53	96.8419	36.8229	195.018	TNC	109.561	65.206	655.794	439.297	2.58179	0.000121268	3.91625
ENSSSCG00000014285	1434.52	1085.99	1155.01	1473.2	1062.87	853.094	1229.65	1160.91	1110.31	620.393	693.497	751.14	SEPTIN8	688.343	53.5012	1173.95	178.934	0.770291	0.00012355	3.90816
ENSSSCG00000001771	14.2032	9.98938	8.04572	34.5957	18.7881	14.4161	36.976	19.511	13.6042	0	1.02286	0	RASGRF1	0.340952	0.482179	18.9033	9.66613	5.68313	0.00012427	3.90563
ENSSSCG00000008239	233.339	181.236	296.798	221.989	217.405	228.114	259.619	186.439	307.665	126.096	57.28	136.084	CAPG	106.487	35.0325	236.956	41.4309	1.15592	0.000127366	3.89495
ENSSSCG00000028694	1720.62	2022.14	1837.11	1865.29	1533.46	1983.49	1758.33	1950.02	2014.47	1248.86	1398.25	1216.18	ATP6V1B2	1287.76	79.2549	1853.88	152.792	0.525247	0.000128337	3.89165
ENSSSCG00000009396	2228.89	2447.4	1105.84	1328.09	1872.54	1088.84	1615.93	1353.85	1559.25	755.568	624.966	807.93	PHF11	729.488	76.9379	1622.29	450.347	1.15273	0.000132216	3.87871
ENSSSCG00000013092	87.2483	132.716	62.5778	40.3617	34.8921	8.48006	34.6158	32.5184	40.8127	13.114	2.04571	4.2861	PGA5	6.48194	4.77794	52.6914	34.951	3.01227	0.000134501	3.87128
ENSSSCG00000035090	3194.71	3170.91	2819.58	3169.35	3278.07	3079.96	2951.78	3303.87	3457.57	2429.12	2151.07	2455.94	RAC1	2345.37	137.83	3158.42	179.574	0.429243	0.000135748	3.86727
ENSSSCG00000009505	2257.3	2211.93	1171.99	1257.94	1083.45	1493.34	1665.49	1385.28	1312.29	754.56	789.646	627.914	MBNL2	724.04	69.464	1537.67	405.943	1.08616	0.000135835	3.86699
ENSSSCG00000024917	99.4225	65.6445	75.9874	249.858	101.098	66.9925	99.1271	88.8836	147.554	43.3771	24.5486	25.7166		31.2141	8.61375	110.507	54.4645	1.82357	0.000138147	3.85966
ENSSSCG00000017593	609.724	749.203	689.25	854.322	443.756	516.436	569.587	677.466	637.306	319.78	411.189	242.165	UTP18	324.378	69.0802	638.561	116.109	0.976118	0.000138244	3.85935
ENSSSCG00000002919	640.159	709.246	666.007	451.666	649.53	602.932	491.702	758.762	598.586	401.49	279.24	362.176	TYROBP	347.635	50.9565	618.732	91.9824	0.83086	0.000138864	3.85741
ENSSSCG00000032381	12350.7	11163.8	9184.64	6103.26	6474.73	5220.33	6990.82	9775.02	9642.26	3245.21	4827.89	1915.89	LITAF	3329.66	1190.32	8545.07	2313.85	1.35963	0.000138999	3.85699
ENSSSCG00000011296	669.58	656.445	726.797	733.237	542.17	441.811	508.223	447.67	635.213	392.411	269.011	185.374	ANO10	282.266	85.0407	595.683	106.94	1.07658	0.000138999	3.85699
ENSSSCG00000001672	68.9871	199.788	176.112	269.078	138.674	94.9767	125.876	188.607	300.34	52.456	65.4629	33.2173	CRIP3	50.3787	13.2459	173.604	72.0487	1.78275	0.000144023	3.84157
ENSSSCG00000001518	1022.63	1171.61	700.872	1981.57	1353.64	998.951	1413.74	842.226	1346.82	322.806	529.84	610.77	ITPR3	487.805	121.26	1203.56	357.677	1.30317	0.00014818	3.82921
ENSSSCG00000005935	797.409	769.182	438.045	935.045	648.636	591.06	804.818	604.842	542.076	221.929	441.874	247.522	AGO2	303.775	98.2081	681.235	146.992	1.16488	0.00014818	3.82921
ENSSSCG00000008723	27.3919	44.2387	20.5613	18.2589	11.6307	5.08804	16.5212	29.2665	43.9521	0	4.09143	2.14305	HTRA3	2.07816	1.67095	24.101	12.7289	3.52731	0.000150165	3.82343
ENSSSCG00000029059	3509.21	3666.1	3823.51	4478.22	3601.05	3096.92	3728.28	3415.51	3683.61	2640.96	2529.53	2465.58	SSRP1	2545.36	72.4674	3666.93	350.253	0.526675	0.000152099	3.81787
ENSSSCG00000014075	3675.59	3760.29	4122.09	3318.31	2047.9	1760.46	2607.99	2786.82	2534.57	1566.62	1333.81	1156.18	NSA2	1352.2	168.067	2957.11	762.817	1.12869	0.000152321	3.81724
ENSSSCG00000005449	4724.6	2411.72	4501.13	3190.49	3113.45	2365.94	2858.16	2101.77	1910.87	1113.68	1591.57	1061.88	PTPN3	1255.71	238.426	3019.79	944.841	1.266	0.000153067	3.81512
ENSSSCG00000004383	1226.55	1144.5	1129.98	1073.43	812.36	1092.23	807.178	1153.32	1039.15	601.227	679.177	658.988	OSTM1	646.464	33.0324	1053.19	139.429	0.703573	0.000154391	3.81138
ENSSSCG00000008097	344.935	500.896	389.77	638.099	363.236	511.348	422.47	504.035	561.96	219.912	289.469	226.092		245.157	31.4341	470.75	92.0549	0.940623	0.000158064	3.80117
ENSSSCG00000044340	2549.48	2667.16	2483.45	1994.06	1638.14	1654.46	1988.84	1453.57	1673.32	1000.7	1234.59	721.137	EEA1	985.475	209.892	2011.39	426.275	1.029	0.000159289	3.79781
ENSSSCG00000010200	715.233	700.684	622.202	761.106	546.643	553.748	531.825	598.338	582.889	367.192	438.806	352.532	CSGALNACT2	386.177	37.6926	623.63	78.0087	0.69026	0.000161212	3.7926
ENSSSCG00000016019	3243.41	3683.23	3011.78	3292.36	2166.89	2776.37	2607.2	2845.36	2434.11	1684.65	1937.29	1218.32	NCKAP1	1613.42	297.806	2895.63	441.732	0.843449	0.000164144	3.78478
ENSSSCG00000007482	161.308	208.35	261.933	144.149	186.091	207.762	197.467	226.545	199.878	47.4122	106.377	116.796		90.1952	30.5498	199.276	32.4583	1.14505	0.000165074	3.78232
ENSSSCG00000046624	56.8129	81.3421	58.108	42.2837	19.6827	44.9443	32.2556	37.9381	34.5338	14.1228	15.3429	5.35763		11.6078	4.44749	45.3224	17.0011	1.95127	0.000166538	3.77849
ENSSSCG00000039267	2932.96	3199.46	3073.47	3366.36	2075.63	1857.13	2063.57	2357.58	2226.91	1459.69	1373.7	1241.9	ATP6V0B	1358.43	89.566	2572.56	536.183	0.921012	0.000168221	3.77412
ENSSSCG00000033673	18271.4	18183.5	20007.9	24555.3	14876.6	14172.7	17359	16650.5	15866.7	11804.6	9646.57	9949.12	SLC25A6	10466.8	954.035	17771.5	2940.66	0.763738	0.000177495	3.75081
ENSSSCG00000006835	9515.14	12385.4	12049.8	13837.3	9363.61	7525.21	9424.15	11463.8	9742.72	7432.61	4573.19	3777.13	SARS1	5260.98	1569.59	10589.7	1849.7	1.00919	0.000177726	3.75025
ENSSSCG00000015559	537.693	328.222	480.061	330.581	596.745	468.099	444.498	414.067	374.64	194.693	187.183	289.312	NCF2	223.729	46.4753	441.623	85.5798	0.982812	0.000181322	3.74155
ENSSSCG00000000778	2603.25	2605.8	2285.88	1820.12	1499.47	1746.04	1922.75	1719.14	1488.09	1298.29	808.057	551.836	CPNE8	886.06	309.689	1965.62	407.74	1.14916	0.000182408	3.73896
ENSSSCG00000009638	125.8	206.923	193.991	194.12	223.667	167.905	140.823	153.92	154.879	68.5963	84.8971	109.296		87.5964	16.7247	173.559	30.8822	0.986883	0.000184584	3.73381
ENSSSCG00000041682	31.45	15.6976	6.25778	69.1914	8.9467	6.78405	19.6681	23.8468	15.6972	0	1.02286	0		0.340952	0.482179	21.9488	18.422	5.88769	0.000185195	3.73237
ENSSSCG00000002530	855.237	1056.02	1103.16	1052.29	830.254	739.461	753.681	940.865	820.44	627.455	494.04	501.474	CINP	540.99	61.2153	905.711	129.341	0.742645	0.000186203	3.73001
ENSSSCG00000008867	164.352	176.955	107.276	98.9822	110.044	73.7765	79.459	135.493	207.203	57.4999	36.8229	43.9326	CTSO	46.0851	8.57748	128.171	43.3811	1.47092	0.000188855	3.72387
ENSSSCG00000005215	939.441	567.968	636.506	499.716	580.641	691.973	569.587	633.024	526.379	376.271	354.931	305.385	JAK2	345.529	29.6931	627.248	123.479	0.860134	0.000190374	3.72039
ENSSSCG00000031598	2336.43	1671.08	927.94	996.549	884.828	917.543	868.542	1753.82	1374.03	481.183	523.703	511.118	CDADC1	505.335	17.8338	1303.42	489.731	1.36659	0.000193663	3.71295
ENSSSCG00000001560	1254.96	856.232	324.511	111.475	238.877	164.513	194.321	149.585	79.5324	37.3245	41.9371	13.9298	BNIP5	31.0638	12.261	374.889	381.735	3.59208	0.000194953	3.71007
ENSSSCG00000007331	275.948	475.209	417.484	411.305	256.77	446.051	310.756	325.184	312.897	217.894	160.589	166.086	RBL1	181.523	25.816	359.067	74.6723	0.982786	0.000198765	3.70166
ENSSSCG00000024384	1524.82	2097.77	1835.32	2576.42	1796.5	1538.28	2047.05	2041.07	1767.5	1106.62	1289.82	894.724	DCAF12	1097.06	161.44	1913.86	305.597	0.80262	0.000199069	3.701
ENSSSCG00000033703	565.085	412.419	374.573	322.893	397.233	374.819	288.727	429.243	276.271	226.973	161.611	192.875	FAM111A	193.82	26.6922	382.363	81.9126	0.979338	0.000202828	3.69287
ENSSSCG00000006135	1829.17	1835.19	1506.34	2094.96	1399.26	1941.93	1628.52	1487.17	1567.63	1068.29	1157.87	1005.09	CPNE3	1077.08	62.6829	1698.91	222.45	0.657307	0.000206991	3.68405
ENSSSCG00000032467	3109.49	2901.2	2422.66	2933.91	2291.25	2525.36	2345.22	2688.19	3140.49	1783.5	1823.75	1802.31	RAB5C	1803.19	16.4437	2706.42	308.588	0.585527	0.000210132	3.67751
ENSSSCG00000004193	940.456	947.564	1203.28	1081.12	918.826	869.206	928.333	1184.75	1658.67	537.674	661.789	535.763	ENPP1	578.409	58.9637	1081.36	233.676	0.902499	0.000215539	3.66647
ENSSSCG00000005437	387.545	315.379	76.8813	277.727	84.9936	85.6486	58.2175	478.02	201.971	27.2368	57.28	27.8597	KLF4	37.4588	14.018	218.487	145.416	2.54251	0.000222223	3.65321
ENSSSCG00000009180	932.34	1201.58	1085.28	959.07	688.001	669.925	791.443	963.628	1014.04	601.227	390.731	480.044	TRMT10A	490.667	86.262	922.812	167.281	0.910416	0.000225668	3.64653
ENSSSCG00000013735	2495.71	2354.64	1618.08	1580.83	1537.04	1210.95	1175.36	1976.03	2245.75	833.244	925.686	826.146	JUNB	861.692	45.3431	1799.38	460.522	1.06181	0.000226316	3.64528
ENSSSCG00000037591	326.674	520.875	143.929	286.376	172.671	193.345	236.017	293.749	254.295	96.8419	110.469	91.0797	AMMECR1	99.4634	8.12963	269.77	105.212	1.43647	0.000227896	3.64226
ENSSSCG00000038062	398.705	453.803	188.627	192.198	488.49	228.114	346.945	305.673	139.182	126.096	61.3714	108.224	SAMSN1	98.5639	27.2924	304.637	118.333	1.62733	0.000234314	3.6302
ENSSSCG00000005096	7950.76	4463.83	2604.13	2351.55	1716.87	2772.98	2779.49	4445.26	4235.1	1112.67	1457.57	1058.67	HIF1A	1209.64	176.697	3702.22	1768.64	1.61371	0.000234418	3.63001
ENSSSCG00000044627	114.64	196.933	118.004	154.72	133.306	96.6727	149.477	113.814	160.111	82.7191	59.3257	54.6478		65.5642	12.2798	137.52	29.1199	1.06334	0.00023735	3.62461
ENSSSCG00000033811	1308.73	1995.02	1335.59	1905.65	1499.47	1222.83	1671	1680.12	1606.35	933.112	1051.5	759.712	CBFB	914.774	119.825	1580.53	250.482	0.788371	0.000241998	3.61619
ENSSSCG00000023715	7043.78	5214.46	7403.85	6297.38	6037.23	7745.69	5662.04	6593.64	6153.3	4044.16	4396.24	4343.97	GNS	4261.45	155.127	6461.26	773.869	0.600589	0.000241998	3.61619
ENSSSCG00000013061	860.309	883.347	722.327	1081.12	1012.77	951.463	1099.05	974.467	1248.45	521.534	654.629	589.339	EML3	588.501	54.3389	981.477	144.693	0.738122	0.000242581	3.61514
ENSSSCG00000017236	369.284	154.122	225.28	104.748	93.0457	185.713	240.737	220.041	205.11	85.7454	38.8686	68.5777	CD300C	64.3972	19.3643	199.787	77.6058	1.63357	0.000243339	3.61379
ENSSSCG00000024568	36.5226	28.5411	68.8356	47.0886	114.518	44.9443	58.2175	29.2665	27.2085	13.114	11.2514	12.8583		12.4079	0.824394	50.5714	26.2624	2.03407	0.000244766	3.61125
ENSSSCG00000040922	799.438	726.371	430.893	702.485	518.908	537.636	531.825	687.222	844.509	319.78	341.634	352.532	IP6K2	337.982	13.6181	642.143	133.901	0.925048	0.000250167	3.60177
ENSSSCG00000034795	939.441	697.829	753.616	679.422	541.275	570.708	569.587	733.831	537.89	397.455	401.983	232.521	SCAMP1	343.986	78.8395	669.289	124.047	0.959444	0.000261601	3.58236
ENSSSCG00000003679	616.825	656.445	571.246	793.78	644.162	715.717	619.151	819.463	760.791	294.561	497.109	414.68	PPP4R1	402.117	83.1657	688.62	82.253	0.776041	0.000262349	3.58112
ENSSSCG00000040060	3013.11	3798.82	3292.49	3444.2	2209.83	1876.64	2613.49	2996.03	3020.14	1767.36	1461.66	1503.35	APEX1	1577.46	135.357	2918.31	567.371	0.887248	0.000264925	3.57688
ENSSSCG00000002135	269.861	206.923	189.521	133.578	57.2589	79.7126	116.435	114.898	118.252	38.3332	51.1429	40.718	PNP	43.398	5.56229	142.938	63.1555	1.71742	0.000264958	3.57682
ENSSSCG00000007673	165.366	28.5411	201.143	6.72695	63.5216	65.2965	44.0565	50.9455	30.3479	8.07016	10.2286	7.50068	EPO	8.5998	1.17494	72.8828	62.0154	3.08419	0.000265838	3.57538
ENSSSCG00000039221	3812.55	3847.34	3517.77	3483.6	2578.44	2873.89	2912.45	3668.07	2506.32	2173.9	1915.81	1699.44	MOB1A	1929.72	193.946	3244.49	498.164	0.749351	0.000270336	3.5681
ENSSSCG00000012119	15844.7	15019.7	12125.8	9391.78	8695.3	6801.86	7679.99	12697.3	12164.3	5731.83	3790.71	5585.86		5036.13	882.662	11157.9	3008.4	1.14762	0.000271976	3.56547
ENSSSCG00000037425	227.251	181.236	205.613	120.124	350.711	249.314	202.975	208.118	158.018	72.6314	71.6	120.011	NFAM1	88.0808	22.5819	211.484	60.8296	1.26597	0.000272026	3.56539
ENSSSCG00000028182	1250.9	1154.49	854.634	932.162	546.643	635.157	672.648	945.201	983.691	450.92	469.491	319.315	CDK17	413.242	66.848	886.169	222.362	1.09968	0.000274626	3.56126
ENSSSCG00000027378	601.608	1087.42	702.66	805.312	1176.49	841.222	1058.14	687.222	1064.27	344.999	417.326	552.907	SH3PXD2B	438.411	86.1776	891.593	196.809	1.02426	0.000274626	3.56126
ENSSSCG00000010669	811.612	723.516	557.837	511.248	437.494	457.075	445.285	614.597	680.212	344.999	246.509	302.17	PDZD8	297.893	40.3222	582.097	126.59	0.965204	0.000276562	3.55821
ENSSSCG00000004092	352.037	436.679	424.635	622.723	248.718	181.473	433.484	382.633	534.751	217.894	40.9143	91.0797	MTHFD1L	116.629	74.4762	401.904	126.511	1.78415	0.000281975	3.54979
ENSSSCG00000014043	2960.36	5250.13	2242.97	2441.88	2076.53	1362.75	2142.25	3462.12	3597.8	1132.85	1195.72	936.514		1088.36	110.397	2837.42	1082.77	1.3821	0.000283639	3.54723
ENSSSCG00000004751	3317.47	3947.23	3219.18	3892.98	2686.69	3323.34	3958.79	3093.58	3523.5	2270.74	2397.58	1547.28	CHP1	2071.87	374.533	3440.31	408.718	0.73143	0.000290476	3.53689
ENSSSCG00000004578	4290.39	3145.23	4702.28	8133.84	3722.72	2921.38	3862.02	3493.56	3663.72	2380.7	1587.47	1244.04	ANXA2	1737.4	475.994	4215.02	1476.09	1.27859	0.000290771	3.53645
ENSSSCG00000013312	5523.02	3887.3	4518.12	3074.21	3399.75	3248.71	3323.12	3293.03	2828.63	1626.14	2486.57	1270.83	HIPK3	1794.51	510.402	3677.32	801.079	1.03498	0.000296768	3.52758
ENSSSCG00000025295	4748.95	5233.01	4975.83	4935.66	3661.88	3449.69	3887.98	4215.47	4067.67	2863.9	2896.73	2357.36	NDFIP1	2706	246.889	4352.9	602.659	0.685601	0.000304118	3.51696
ENSSSCG00000007715	573.201	759.193	900.227	847.595	775.679	726.741	756.041	663.375	653.003	492.28	496.086	391.107	ABHD11	459.824	48.6152	739.451	94.6236	0.685401	0.000306476	3.5136
ENSSSCG00000017712	4122.99	3987.19	3115.48	3195.3	2697.43	3163.06	3165.77	3838.25	3581.05	2140.61	2399.62	2042.33	AP2B1	2194.19	150.705	3429.61	448.692	0.644057	0.000312022	3.50581
ENSSSCG00000007355	4413.14	4716.41	3035.92	3325.99	3070.51	3249.56	3397.86	4032.28	3053.63	1930.78	2438.49	1996.25	TOP1	2121.84	225.494	3588.37	598.985	0.757739	0.000314694	3.50211
ENSSSCG00000003753	19.2758	9.98938	16.0914	8.64893	25.0508	45.7923	18.0946	31.4344	61.7423	3.02631	4.09143	3.21458		3.4441	0.464135	26.2356	16.5411	2.93182	0.000317707	3.49797
ENSSSCG00000037358	694777	775932	247222	247779	160916	262782	192009	563741	542879	141387	111335	73150.9	HPS5	108624	27923.2	409782	221195	1.91551	0.000338898	3.46993
ENSSSCG00000038423	905.962	760.62	952.971	630.411	442.862	624.981	457.086	642.78	653.003	360.131	348.794	282.883	GLA	330.603	34.0589	674.519	165.102	1.02809	0.000339056	3.46973
ENSSSCG00000005067	235.368	195.506	157.339	245.053	159.251	203.522	235.23	392.388	319.176	120.044	92.0571	100.723	CCDC198	104.275	11.6981	238.093	71.6409	1.1902	0.000341703	3.46635
ENSSSCG00000035209	1922.51	1738.15	1819.23	1794.17	1089.71	1159.22	1270.56	1706.13	1654.48	1008.77	779.417	782.214		856.8	107.465	1572.68	294.315	0.875792	0.000349429	3.45664
ENSSSCG00000004358	1333.07	1317.17	1100.48	1211.81	949.245	1428.89	1239.88	1344.09	1165.78	769.691	898.069	759.712	ASCC3	809.157	63.0017	1232.27	137.802	0.606495	0.000353703	3.45136
ENSSSCG00000007240	1218.43	774.89	872.514	382.475	1075.39	1010.82	857.528	851.981	500.217	388.376	323.223	343.96	HCK	351.853	27.178	838.251	249.066	1.25256	0.000356674	3.44773
ENSSSCG00000032028	10977.1	12735	12058.7	11595.3	7988.51	6854.43	9746.71	8408.17	7044.9	5528.06	5096.9	4922.59	EIF4B	5182.51	254.487	9712.1	2101.43	0.906078	0.000356674	3.44773
ENSSSCG00000021598	108.553	28.5411	55.4261	41.3227	30.4188	33.9203	40.9096	79.1281	56.5099	17.1491	13.2971	12.8583	EVA1C	14.4348	1.9276	52.7477	24.813	1.86795	0.00036573	3.43684
ENSSSCG00000030165	1904.25	1388.52	452.348	1216.62	806.992	329.026	501.929	924.606	903.112	167.456	399.937	172.516	MAFF	246.636	108.42	936.378	474.884	1.92426	0.00036802	3.43413
ENSSSCG00000013938	1133.21	1498.41	1364.2	1784.56	1859.12	1494.19	1634.02	1434.06	1862.73	922.015	1048.43	903.296	GATAD2A	957.913	64.4585	1562.72	231.285	0.706175	0.00037227	3.42914
ENSSSCG00000015631	794.366	1221.56	1023.59	1600.05	1096.87	898.039	1115.57	983.139	1160.55	757.586	420.394	519.69	GRB10	565.89	141.481	1099.3	216.651	0.957732	0.000379736	3.42052
ENSSSCG00000023298	4769.24	14857.1	13028.7	23834.5	8608.51	2089.49	8392.76	8751.78	11579.3	3222.01	2897.75	1622.29	SRXN1	2580.68	690.495	10656.8	5951.51	2.04592	0.000397196	3.401
ENSSSCG00000050380	50.7258	48.5198	101.018	185.472	29.5241	26.2882	18.0946	36.8542	83.7184	11.0965	12.2743	8.57221		10.6477	1.54433	64.4683	49.8702	2.59674	0.000399067	3.39895
ENSSSCG00000005222	6423.91	4799.18	3755.56	2845.5	3601.94	4558.03	4062.64	6018.07	5935.63	2089.16	2428.26	623.628	SLC1A1	1713.68	783.12	4666.72	1164.24	1.44519	0.000402979	3.39472
ENSSSCG00000006610	771.032	924.731	871.62	684.226	732.735	674.165	732.439	720.824	1271.47	545.744	306.857	412.537	S100A11	421.713	97.7409	820.36	177.851	0.959452	0.000453662	3.34327
ENSSSCG00000014970	723.35	772.036	682.098	824.531	386.497	485.908	520.024	588.583	632.074	384.341	304.811	263.595	MTMR2	317.583	50.1147	623.9	134.57	0.973086	0.000454456	3.34251
ENSSSCG00000003672	5364.76	4786.34	4880.18	5492.07	4480.51	5244.92	4474.88	4807.3	4983.34	3800.04	3767.18	3622.83	CAP1	3730.02	76.97	4946.03	341.89	0.407058	0.000454456	3.34251
ENSSSCG00000020915	1706.42	1870.87	1839.79	2053.64	1384.05	1489.1	2232.72	1921.84	1657.62	1018.86	1306.19	735.067	P4HA2	1020.04	233.161	1795.12	251.995	0.815283	0.000456951	3.34013
ENSSSCG00000007032	548.853	135.57	100.125	108.592	119.886	46.6403	118.795	121.402	146.507	24.2105	37.8457	64.2915	PLAT	42.1159	16.6393	160.708	139.784	1.39846	0.000461706	3.33563
ENSSSCG00000037815	3207.9	3302.2	1109.42	1073.43	1412.68	1022.7	1457.01	1598.82	2550.27	506.402	802.943	550.764	ZC3H12A	620.036	130.596	1859.38	861.981	1.58408	0.000465738	3.33186
ENSSSCG00000001825	230.295	251.162	185.946	208.535	204.879	213.698	249.391	218.957	255.341	154.342	114.56	152.157	SLC41A3	140.353	18.2601	224.245	22.5789	0.674564	0.000467884	3.32986
ENSSSCG00000000656	169.424	194.079	143.035	85.5283	178.934	96.6727	121.155	85.6317	66.9747	44.3859	29.6629	62.1485	CLEC2B	45.3991	13.2815	126.826	43.7691	1.48171	0.000468909	3.32891
ENSSSCG00000004364	560.013	522.302	579.292	523.741	327.449	496.084	431.911	454.173	470.916	306.666	312.994	214.305	HACE1	277.988	45.1049	485.098	71.742	0.802236	0.000471813	3.32623
ENSSSCG00000003112	112.611	212.631	82.2451	189.315	109.15	102.609	107.781	143.081	229.179	36.3157	79.7829	28.9312		48.3433	22.4346	143.178	50.6101	1.56246	0.000488423	3.3112
ENSSSCG00000006282	652.333	466.647	582.868	474.73	369.499	406.195	420.11	520.294	595.447	273.377	318.109	258.238	KIFAP3	283.241	25.418	498.68	90.3956	0.815436	0.000493339	3.30685
ENSSSCG00000031888	11850.6	15385.1	7543.31	7661.99	8883.18	6583.92	8397.48	11188.5	11897.4	5588.58	4163.03	1495.85	DDIT4	3749.15	1696.29	9932.38	2674.61	1.40549	0.000494673	3.30568
ENSSSCG00000000164	311.456	480.917	219.916	295.986	207.563	580.884	179.373	371.793	504.403	106.93	155.474	121.082	CRY1	127.829	20.3843	350.255	135.601	1.45322	0.000495361	3.30508
ENSSSCG00000007145	21.3048	118.445	37.5467	78.8014	15.2094	61.9045	50.3503	37.9381	28.2549	10.0877	4.09143	13.9298	ADAM33	9.36965	4.04848	49.9728	30.6655	2.41208	0.000514888	3.28829
ENSSSCG00000026018	2307.01	2126.31	3296.96	2656.18	1712.4	1601.88	1330.35	2057.33	1474.49	1005.74	1037.18	911.868	MFSD1	984.93	53.232	2062.55	592.243	1.06625	0.000516751	3.28672
ENSSSCG00000040449	506.243	593.655	561.413	647.709	637.9	496.084	575.094	613.513	719.978	403.508	406.074	384.678	ABHD12	398.087	9.53922	594.621	66.473	0.578307	0.000516751	3.28672
ENSSSCG00000038900	1156.55	1320.03	962.805	1017.69	716.631	695.365	744.24	950.621	983.691	563.902	493.017	513.261		523.393	29.8125	949.735	196.384	0.858584	0.000531203	3.27474
ENSSSCG00000011705	725.379	871.93	893.969	803.39	556.485	510.5	620.724	746.839	811.022	461.008	392.777	394.321	COMMD2	416.035	31.8064	726.693	128.848	0.803636	0.000533401	3.27295
ENSSSCG00000022029	131.887	38.5305	74.1994	42.2837	66.2056	62.7525	77.8856	65.0368	87.9043	26.228	12.2743	33.2173	RAP1GAP	23.9065	8.70611	71.8539	25.9263	1.59213	0.000535053	3.2716
ENSSSCG00000011213	2815.28	2548.72	2353.82	2545.67	1827.81	1916.49	2197.32	2321.81	1737.16	1439.51	1480.07	1221.54	TOP2B	1380.38	113.528	2251.56	344.378	0.705599	0.000535626	3.27114
ENSSSCG00000011825	2844.7	2885.5	2439.64	3141.48	2106.95	2974.81	2566.29	3210.65	2762.71	1277.1	2162.32	1493.71	ATP13A3	1644.38	376.766	2770.3	330.549	0.752384	0.000540913	3.26687
ENSSSCG00000030015	200.874	349.628	225.28	249.858	220.089	149.249	220.282	230.88	253.248	151.315	109.446	82.5075		114.423	28.3103	233.265	50.2599	1.02346	0.000543275	3.26498
ENSSSCG00000015878	1178.87	1813.79	906.485	1389.59	764.943	993.863	1159.63	1169.58	1391.82	650.656	593.257	608.627	PKP4	617.513	24.2611	1196.51	292.553	0.953542	0.000543275	3.26498
ENSSSCG00000015056	10326.8	9048.95	9032.66	9835.76	5504.9	3777.02	6104.97	7470.56	9300.06	3977.58	3440.89	3394.59	REXO2	3604.35	264.585	7822.4	2115.74	1.11781	0.000543763	3.26459
ENSSSCG00000012463	583.346	515.167	556.049	535.273	314.924	498.628	456.299	521.378	418.592	254.21	342.657	220.734	CHM	272.534	51.4336	488.851	77.2389	0.842241	0.000556233	3.25474
ENSSSCG00000008143	729.437	722.089	760.768	842.79	650.425	522.372	637.246	858.485	748.233	475.13	446.989	440.397	UXS1	454.172	15.0622	719.094	98.6276	0.662191	0.000557428	3.25381
ENSSSCG00000011679	707.117	814.848	846.589	745.73	594.955	861.574	797.737	818.379	693.816	553.814	521.657	432.896	ATR	502.789	51.1357	764.527	81.7117	0.604176	0.000557428	3.25381
ENSSSCG00000024419	1687.14	1850.89	1591.26	1550.08	1286.54	1447.55	1361.82	1701.8	1314.38	883.682	1103.66	1029.74	RBBP8	1005.69	91.4017	1532.38	183.222	0.607038	0.000559968	3.25184
ENSSSCG00000030581	1561.34	1007.5	1156.8	798.585	1123.71	573.252	763.908	741.419	711.606	314.736	462.331	477.901	VGLL4	418.323	73.522	937.568	288.371	1.1643	0.000560199	3.25166
ENSSSCG00000036766	1018.57	797.723	582.868	805.312	292.557	389.235	514.517	608.094	590.214	269.341	269.011	228.235	SLC49A4	255.529	19.3005	622.121	210.489	1.28294	0.000560448	3.25147
ENSSSCG00000013849	16971.8	13485.7	10226.1	12782.2	7288.87	8755.66	8621.7	15557.9	14400.6	5707.62	6545.26	5027.6	TPM4	5760.16	620.697	12010.1	3218.67	1.06001	0.000560933	3.25109
ENSSSCG00000008858	964.804	1355.7	1768.27	1782.64	1245.38	988.775	1098.27	894.255	1069.5	749.516	613.714	370.748	KLHL2	577.993	156.681	1240.84	315.257	1.10197	0.000561775	3.25044
ENSSSCG00000005983	252.614	412.419	169.854	223.911	211.142	214.546	246.244	196.194	179.994	101.886	72.6229	140.37	ATAD2	104.959	27.7429	234.102	68.1443	1.15537	0.00056439	3.24842
ENSSSCG00000005949	672.624	639.32	273.555	218.145	781.047	435.027	634.885	474.768	311.851	134.166	170.817	223.949		176.311	36.8588	493.469	187.671	1.48498	0.000571321	3.24312
ENSSSCG00000003236	496.098	166.965	547.109	223.911	482.227	467.251	222.643	252.559	192.552	94.8243	114.56	136.084		115.156	16.8494	339.035	145.393	1.55915	0.000578415	3.23776
ENSSSCG00000007000	721.321	405.283	346.86	1158	682.633	445.203	707.264	783.693	460.451	302.631	212.754	235.736	FAT1	250.374	38.1239	634.523	238.714	1.34175	0.000586485	3.23174
ENSSSCG00000005498	37.5371	55.6551	4.46984	10.5709	5.36802	11.8721	20.4548	10.8395	69.0677	2.01754	0	0	PAPPA	0.672513	0.951077	25.0928	22.2297	5.18797	0.000589244	3.22971
ENSSSCG00000006865	544.795	553.697	465.758	626.567	424.968	497.78	564.867	634.108	441.614	357.104	349.817	247.522	RTCA	318.148	50.0283	528.239	71.6014	0.730513	0.000591164	3.22829
ENSSSCG00000012823	1486.27	1982.18	1687.81	2456.3	2112.32	1305.93	2362.53	2087.68	2004.01	1045.09	1267.32	960.087	DKC1	1090.83	129.531	1942.78	361.159	0.832624	0.000591456	3.22808
ENSSSCG00000001701	22338.6	29096.2	23690.2	29047	19626.4	15642.3	25913.9	22827.9	17767.1	12414.9	14313.9	12278.6	HSP90AB1	13002.5	928.965	22883.3	4421.42	0.815486	0.000591456	3.22808
ENSSSCG00000023520	1945.84	2351.79	915.424	1352.12	926.878	1662.94	888.997	1509.94	2231.09	621.402	700.657	566.837	PCSK5	629.632	54.9409	1531.67	531.437	1.28208	0.000599805	3.22199
ENSSSCG00000005830	15.2177	1.42705	8.93969	1.92198	16.9987	11.0241	3.14689	14.0913	7.32536	0	0	0		0	0	8.8992	5.54859	5.55523	0.00060001	3.22184
ENSSSCG00000023267	599.579	242.599	578.398	418.993	297.925	303.586	273.78	362.038	768.116	149.298	173.886	169.301	SCN1B	164.162	10.6756	427.224	170.854	1.38005	0.000609538	3.215
ENSSSCG00000005247	1813.95	1394.23	1997.13	2622.55	2140.94	2132.74	1739.44	1902.33	2114.94	1101.58	1330.74	1187.25		1206.52	94.5417	1984.25	318.858	0.718068	0.000619731	3.2078
ENSSSCG00000009705	294.21	406.71	641.87	157.603	320.292	273.058	333.571	298.085	363.128	137.193	94.1029	172.516	GALNT7	134.604	32.0642	343.17	123.852	1.35044	0.000623541	3.20514
ENSSSCG00000014823	95.3645	35.6764	18.7733	28.8298	28.6294	23.7442	22.0282	44.4418	18.8366	6.05262	9.20571	6.42915	P2RY6	7.22916	1.40606	35.1471	22.6849	2.27668	0.000634763	3.19739
ENSSSCG00000009840	1181.91	1155.91	1043.26	1054.21	967.138	862.422	917.319	1206.43	1118.69	737.411	721.114	711.493	PRKAB1	723.339	10.6971	1056.37	114.096	0.545365	0.000643256	3.19162
ENSSSCG00000015650	1006.4	1330.01	972.638	1568.34	1048.55	836.982	924.399	1077.44	1242.17	572.981	643.377	700.778	MAPKAPK2	639.045	52.2626	1111.88	215.855	0.798564	0.000649187	3.18763
ENSSSCG00000033161	1441.63	1224.41	1339.17	1164.72	922.405	1170.25	960.589	1189.09	864.392	708.156	758.96	595.768	HNRNPH2	687.628	68.1857	1141.85	181.712	0.731304	0.000650373	3.18684
ENSSSCG00000043876	63.9145	486.625	134.989	107.631	77.8363	31.3762	87.3262	141.997	283.596	42.3683	9.20571	24.6451		25.4064	13.5493	157.255	134.74	2.62655	0.000670359	3.17369
ENSSSCG00000015560	4480.1	3600.46	3508.83	3022.32	2413.82	3123.21	2621.36	3807.9	3059.91	2165.83	1769.54	1875.17	ARPC5	1936.85	167.558	3293.1	595.906	0.765552	0.00067363	3.17158
ENSSSCG00000011550	315.514	322.514	351.33	392.085	277.348	325.634	338.291	273.154	434.289	256.227	160.589	152.157	CAMK1	189.658	47.1977	336.684	48.4664	0.8273	0.000678256	3.16861
ENSSSCG00000014924	19533.5	17686.9	6577.82	10640.1	5669.52	7331.01	9130.71	16766.5	14099.2	3009.16	5482.51	4133.95	CTSC	4208.54	1011.12	11937.3	4916.43	1.50404	0.000680271	3.16732
ENSSSCG00000035012	441.314	264.005	380.831	303.674	270.19	216.242	332.784	430.327	573.471	143.245	207.64	125.369	DEPDC1B	158.751	35.3315	356.982	105.061	1.1686	0.000688319	3.16221
ENSSSCG00000005403	448.416	450.949	448.772	432.447	399.023	503.716	357.959	483.44	488.706	341.973	283.331	258.238	SMC2	294.514	35.0873	445.936	43.1231	0.597148	0.00070156	3.15394
ENSSSCG00000011482	239.426	259.724	208.295	216.223	233.509	209.458	165.999	209.202	175.809	101.886	142.177	138.227	C3orf67	127.43	18.1343	213.071	27.7966	0.739608	0.000707184	3.15047
ENSSSCG00000039745	5196.35	8662.22	13313.9	13947.8	7967.03	2770.44	5186.86	4981.82	9749	2829.6	2186.87	2910.26	HMOX1	2642.24	323.678	7975.05	3641.42	1.59372	0.000710537	3.14841
ENSSSCG00000008406	474.793	468.074	515.82	369.021	308.661	427.395	408.309	379.381	231.272	255.219	172.863	184.302	CCDC88A	204.128	36.4272	398.081	83.417	0.963068	0.00072488	3.13973
ENSSSCG00000009047	3100.36	2604.37	2200.95	1817.24	1694.5	1901.23	2156.41	2004.22	1899.36	1263.99	1375.74	1139.03	SMARCA5	1259.59	96.6869	2153.18	418.51	0.773236	0.00072488	3.13973
ENSSSCG00000031579	141.018	215.485	61.6839	69.1914	29.5241	53.4244	73.1652	67.2046	168.483	27.2368	21.48	22.502	PCP4L1	23.7396	2.50783	97.6866	58.699	2.03555	0.00073152	3.13577
ENSSSCG00000004670	260.73	114.164	77.7753	52.8546	109.15	96.6727	112.501	86.7157	106.741	46.4034	23.5257	39.6465	C15orf48	36.5252	9.59701	113.034	55.4733	1.62911	0.000736625	3.13275
ENSSSCG00000017778	75.0741	111.31	103.7	145.11	80.5203	80.5606	95.1935	89.9675	91.0437	53.4648	49.0971	46.0756	DHRS13	49.5458	3.03326	96.9422	20.2072	0.965645	0.000742501	3.1293
ENSSSCG00000003211	1330.03	1485.56	1370.45	1452.06	1408.21	1093.08	1325.63	1287.73	1319.61	975.48	1039.22	867.936	NR1H2	960.88	70.6856	1341.37	107.358	0.480653	0.000745414	3.1276
ENSSSCG00000022804	340.877	246.88	216.34	178.745	116.307	164.513	144.757	216.789	184.18	105.921	73.6457	85.7221	RHOJ	88.4295	13.3146	201.043	62.0044	1.18255	0.000748395	3.12587
ENSSSCG00000024598	1300.61	1245.82	1336.48	1168.57	1015.45	1279.64	1001.5	1417.8	1226.47	761.621	950.234	639.701	PRKAA1	783.852	127.746	1221.37	131.516	0.639352	0.000752767	3.12334
ENSSSCG00000007166	735.524	719.235	812.618	783.209	608.375	603.78	705.69	661.207	664.515	522.543	457.217	475.757	PTPRA	485.172	27.4874	699.35	68.0558	0.527206	0.000770841	3.11304
ENSSSCG00000028210	404.792	466.647	455.924	479.535	426.757	337.506	283.22	424.907	511.728	276.403	204.571	251.809	NT5C	244.261	29.8067	421.224	67.681	0.784821	0.000773535	3.11152
ENSSSCG00000006395	14650.6	12693.6	10853.7	12146	10235	9434.92	8228.33	12676.7	13149	7030.12	7804.4	5909.46		6914.66	777.9	11563.1	1909.71	0.741723	0.000773535	3.11152
ENSSSCG00000026617	6583.19	8275.49	6687.78	6727.91	4467.98	3926.27	4685.72	7018.55	5890.63	3645.69	3246.55	2750.61	EIF2S2	3214.28	366.129	6029.28	1330.72	0.907329	0.000773586	3.11149
ENSSSCG00000016851	5177.07	3851.62	4761.28	4105.36	2960.46	5009.17	3493.84	4944.96	3601.98	2471.49	2835.36	1821.59	OSMR	2376.15	419.323	4211.75	745.45	0.825743	0.000775398	3.11048
ENSSSCG00000044141	671.609	772.036	54.5321	186.432	132.411	275.602	103.847	946.285	796.371	27.2368	71.6	41.7895		46.8754	18.4648	437.681	332.446	3.22252	0.000780393	3.10769
ENSSSCG00000012336	1684.1	1907.97	1872.86	1960.42	1700.77	1659.55	1738.66	2002.05	1990.4	1338.64	1477.01	1209.75	GNL3L	1341.8	109.129	1835.2	131.403	0.451289	0.000786835	3.10412
ENSSSCG00000001565	5109.1	4853.41	4945.44	3979.47	3773.72	4267.17	3576.44	4303.27	4664.16	2984.95	2780.13	1324.41	CDKN1A	2363.16	739.255	4385.8	510.794	0.891961	0.000797852	3.09808
ENSSSCG00000037843	262.76	258.297	307.525	283.493	180.723	146.705	158.131	246.056	265.806	138.201	95.1257	110.367	TMEM138	114.565	17.8343	234.388	54.4094	1.03084	0.000822299	3.08497
ENSSSCG00000016998	17222.4	19071.2	15830.4	18239.6	11122.5	9533.29	13132	17207.6	14162	8463.58	8271.85	8440.41	NPM1	8391.94	85.4472	15057.9	3102.92	0.843395	0.000824732	3.08369
ENSSSCG00000014339	3942.41	3541.95	2767.73	3824.75	3618.94	4225.62	4155.47	4103.82	3717.1	2317.14	2411.9	2840.61	CTNNA1	2523.22	227.742	3766.42	419.31	0.578039	0.000830728	3.08054
ENSSSCG00000025921	388.559	445.241	397.816	433.408	372.183	297.65	344.585	441.166	419.638	288.508	245.486	216.448	TMEM41A	250.147	29.6024	393.361	46.3108	0.650566	0.000832557	3.07959
ENSSSCG00000040294	1094.66	1297.19	1155.01	1044.6	953.718	873.446	890.57	1402.63	1236.94	820.13	555.411	570.052		648.531	121.486	1105.42	173.738	0.768491	0.000832577	3.07958
ENSSSCG00000021161	667.551	883.347	590.02	655.397	465.228	476.58	323.343	655.787	774.395	223.947	359.023	274.311	CKS2	285.76	55.7357	610.183	160.05	1.09325	0.000836141	3.07772
ENSSSCG00000031212	275.948	245.453	216.34	361.333	194.143	275.602	294.234	204.866	214.528	134.166	151.383	139.298	CHML	141.616	7.21712	253.605	50.6979	0.841412	0.000836141	3.07772
ENSSSCG00000023026	66.958	55.6551	74.1994	121.085	107.36	145.857	85.7528	65.0368	92.0902	44.3859	35.8	34.2888	CLCN5	38.1582	4.44661	90.4439	27.872	1.2494	0.000836527	3.07752
ENSSSCG00000004125	1822.07	1050.31	591.807	323.854	742.576	849.702	543.626	552.812	384.058	201.754	208.663	297.884	STX11	236.1	43.7787	762.313	430.783	1.69089	0.000842645	3.07436
ENSSSCG00000026181	928.282	1248.67	1020.91	1298.3	769.416	913.303	851.234	1069.85	988.923	774.735	403.006	450.041	AKTIP	542.594	165.268	1009.88	164.433	0.895527	0.000845123	3.07308
ENSSSCG00000002142	963.79	1232.97	728.585	802.429	920.615	1013.37	1177.72	860.653	956.482	619.385	604.509	303.242	TEP1	509.045	145.651	961.847	154.404	0.917381	0.000867919	3.06152
ENSSSCG00000027357	1217.42	1922.24	868.938	1043.64	705.894	681.797	553.853	960.376	1127.06	395.438	409.143	468.257	CSTB	424.279	31.5963	1009.02	383.067	1.24907	0.000870564	3.0602
ENSSSCG00000002792	32.4645	51.3739	16.0914	43.2447	27.7348	38.1603	36.976	20.595	43.9521	8.07016	13.2971	11.7868	HSF4	11.0514	2.19636	34.5103	10.8126	1.63729	0.00087128	3.05984
ENSSSCG00000050540	211.019	285.411	175.218	289.259	197.722	89.8887	158.131	120.318	188.366	76.6665	88.9886	69.6492		78.4347	7.99367	190.593	62.8653	1.27844	0.000872752	3.05911
ENSSSCG00000004771	70.0016	89.9044	69.7296	83.6063	86.783	78.8646	102.274	55.2812	58.6029	33.2894	45.0057	38.5749		38.9567	4.79078	77.2275	14.3746	0.989465	0.000872752	3.05911
ENSSSCG00000011930	919.151	1277.21	1190.77	1143.58	898.248	998.103	962.162	1196.68	1118.69	742.454	748.731	688.991	ATG3	726.726	26.8051	1078.29	129.008	0.56833	0.000884411	3.05335
ENSSSCG00000014338	37322	41117.7	43341.4	46682.1	35738.5	32749.2	37401.6	40956.9	38212.2	29313.8	28672.7	24767.2	HSPA9	27584.6	2009.29	39280.2	3960.53	0.509921	0.000901046	3.04525
ENSSSCG00000011101	10850.2	7831.67	11771.8	10887.1	7185.09	8493.63	8734.98	7959.41	7087.81	6024.37	5406.82	3696.76	ITGB1	5042.65	984.515	8977.97	1646.13	0.832203	0.00090298	3.04432
ENSSSCG00000017202	10887.8	10443.2	9494.84	8675.84	7718.32	6715.36	7340.91	9229.8	8446.14	5922.49	5501.95	5404.78		5609.74	224.677	8772.46	1312.54	0.644938	0.000907538	3.04214
ENSSSCG00000005267	1106.84	565.113	786.693	482.418	1242.7	739.461	940.134	894.255	627.888	424.692	291.514	426.467	ANXA1	380.891	63.2032	820.611	236.719	1.1078	0.000913484	3.0393
ENSSSCG00000013315	4210.24	4219.8	4441.24	4238.94	2593.65	2596.6	3098.11	3819.83	3478.5	2320.17	2074.35	1885.89	EIF3M	2093.47	177.81	3632.99	682.903	0.795078	0.000918174	3.03708
ENSSSCG00000007943	684.798	956.126	685.674	703.446	592.271	384.995	504.289	579.911	701.141	413.596	298.674	274.311	NMRAL1	328.86	60.7369	643.628	149.446	0.967293	0.000926797	3.03302
ENSSSCG00000015011	528.563	526.583	520.29	521.819	450.019	382.451	543.626	479.104	547.309	381.315	314.017	303.242		332.858	34.5455	499.974	50.8856	0.585935	0.000932673	3.03027
ENSSSCG00000031701	548.853	540.854	487.213	537.195	245.14	524.068	427.191	530.05	519.054	248.157	279.24	260.381	GXYLT1	262.593	12.7855	484.402	91.5989	0.882624	0.000935373	3.02902
ENSSSCG00000002375	550.882	490.907	106.382	174.901	281.821	237.442	273.78	469.349	743	132.149	112.514	62.1485	RPS6KL1	102.271	29.4812	369.829	193.936	1.85319	0.000936124	3.02867
ENSSSCG00000015455	1820.04	2191.96	1776.32	1831.65	1617.56	1682.44	1690.67	1758.16	1785.29	1420.35	1248.91	1250.47	CUL1	1306.58	80.4515	1794.9	155.056	0.457262	0.000946417	3.02392
ENSSSCG00000025675	63093.7	53938.4	54754.7	60031.3	41801.7	40811.1	41361.2	43987.6	40005.9	28896.2	29570.8	31439.6	EEF2	29968.9	1075.83	48865.1	8569.36	0.705331	0.000962753	3.01649
ENSSSCG00000037209	286.093	265.432	166.278	226.794	270.19	195.041	214.775	209.202	201.971	95.8331	100.24	168.23	TLNRD1	121.434	33.1382	226.197	37.4609	0.897522	0.00096373	3.01604
ENSSSCG00000006487	7341.03	8399.64	7764.12	8499.98	6121.33	5760.51	8122.91	8264	7637.21	4708.94	5312.72	5115.46	CCT3	5045.71	251.381	7545.64	931.111	0.580514	0.000980193	3.00869
ENSSSCG00000016331	140.003	179.809	121.58	111.475	170.882	98.3687	158.131	101.891	204.064	70.6139	62.3943	77.1499	RAMP1	70.0527	6.03699	142.911	35.3293	1.02691	0.00098825	3.00513
ENSSSCG00000021571	155.221	99.8938	47.3804	36.5177	42.9442	34.7683	54.2839	48.7776	61.7423	26.228	11.2514	13.9298	KIF27	17.1364	6.52105	64.6143	36.9185	1.90846	0.000997141	3.00124
ENSSSCG00000028005	379.429	442.387	504.199	460.315	407.075	541.028	503.503	442.25	471.962	325.833	322.2	302.17		316.734	10.4045	461.35	47.6753	0.543536	0.00100842	2.99636
ENSSSCG00000024393	117.684	55.6551	60.7899	60.5425	68.8896	72.9285	68.4449	40.106	27.2085	34.2982	14.32	11.7868	B3GNT5	20.135	10.0681	63.5832	23.6178	1.65749	0.0010268	2.98852
ENSSSCG00000006250	1805.84	1397.09	1571.6	1076.31	1871.65	1936	1553.78	1660.61	988.923	938.156	766.12	859.364	LYN	854.546	70.3158	1540.2	314.877	0.85008	0.00104568	2.9806
ENSSSCG00000009123	1522.79	1357.13	1359.73	1471.28	1004.71	1041.35	1412.95	961.46	1016.13	853.419	705.771	641.844	CAMK2D	733.678	88.6006	1238.61	214.458	0.755331	0.00104836	2.97949
ENSSSCG00000011498	594.506	596.509	493.471	538.156	382.024	315.458	412.243	510.539	455.219	336.929	225.029	211.091	SLC25A26	257.683	56.3238	477.569	90.0662	0.888413	0.00105311	2.97753
ENSSSCG00000025981	71.0161	88.4774	42.9105	100.904	85.8883	23.7442	67.6582	42.2739	41.8592	20.1754	19.4343	21.4305	SLC38A5	20.3467	0.823914	62.748	24.757	1.62228	0.00106076	2.97438
ENSSSCG00000017098	27.3919	14.2705	10.7276	9.60992	21.4721	10.1761	9.44067	13.0074	24.069	5.04385	0	1.07153	C5orf49	2.03846	2.16969	15.5739	6.50398	2.91395	0.00106199	2.97388
ENSSSCG00000007282	996.254	792.015	1091.54	870.659	526.961	420.611	776.496	704.565	548.355	382.324	389.709	293.598	PIGU	355.21	43.6705	747.495	209.557	1.07311	0.00108326	2.96527
ENSSSCG00000015054	63137.4	62285.2	45290.3	36682	55807.7	51575.7	48694.2	75849.1	91698.8	34554.4	30804.4	23425.7	NNMT	29594.8	4623.07	59002.3	15771.2	0.995416	0.0010861	2.96413
ENSSSCG00000015644	1550.18	1030.33	146.611	180.667	263.033	308.674	416.176	635.192	679.165	136.184	91.0343	143.584	IKBKE	123.601	23.2254	578.892	435.269	2.22714	0.0010865	2.96397
ENSSSCG00000028504	1255.97	1719.6	1194.34	1386.71	1203.33	986.231	1007.79	1908.83	1232.75	822.147	666.903	732.924	RFC2	740.658	63.6138	1321.73	290.748	0.834858	0.00108754	2.96356
ENSSSCG00000004620	1108.87	1312.89	996.775	1129.17	713.052	911.607	967.669	1052.51	961.715	674.867	639.286	608.627	MYO5A	640.926	27.0673	1017.14	156.071	0.665304	0.00114037	2.94295
ENSSSCG00000011444	261.745	181.236	257.463	319.049	166.409	201.825	222.643	301.337	240.69	156.359	79.7829	127.512	NT5DC2	121.218	31.5774	239.155	48.7743	0.980534	0.00115222	2.93846
ENSSSCG00000015789	505.229	443.814	405.862	463.198	263.928	309.522	343.798	407.564	338.013	239.078	231.166	115.725	SNX25	195.323	56.377	386.77	73.9414	0.98395	0.00115662	2.93681
ENSSSCG00000044521	59.8564	85.6232	51.8502	53.8156	44.7335	26.2882	47.2034	39.0221	86.8578	21.1842	21.48	18.2159		20.2934	1.47392	55.0278	18.9545	1.42954	0.00117517	2.9299
ENSSSCG00000027902	1535.98	1451.31	1602.89	1626	1100.44	1210.1	1239.88	1552.21	1407.51	942.191	1035.13	765.069	ZMPSTE24	914.131	112.024	1414.04	178.34	0.628904	0.00119027	2.92436
ENSSSCG00000032055	1418.29	1181.6	1152.33	1400.17	1007.4	1293.21	1102.99	1190.17	1021.36	816.095	885.794	721.137	RO60	807.675	67.4842	1196.39	140.402	0.566654	0.00119629	2.92216
ENSSSCG00000028886	5260.26	5081.74	4781.84	5077.88	3560.79	4218.83	4666.84	4888.6	3852.09	2848.77	3566.7	2400.22	IPO7	2938.56	480.43	4598.76	557.955	0.646009	0.00119905	2.92116
ENSSSCG00000036223	296.239	435.252	59.8959	154.72	25.0508	12.7201	55.8573	87.7996	70.1141	13.114	11.2514	11.7868	ACKR1	12.0507	0.782965	133.072	134.118	3.46292	0.00122614	2.91146
ENSSSCG00000010568	913.064	1364.26	1129.98	1554.89	1106.71	546.964	1154.91	1482.84	1512.16	707.147	549.274	428.61	NPM3	561.677	114.05	1196.2	308.161	1.09021	0.00126589	2.89761
ENSSSCG00000012890	208.99	202.642	186.84	236.404	521.592	189.953	269.846	221.125	260.573	73.6402	106.377	142.513	TCIRG1	107.51	28.1286	255.33	98.0649	1.24954	0.00126837	2.89675
ENSSSCG00000011997	1023.65	911.888	802.784	761.106	563.642	632.613	601.056	717.572	822.533	517.499	399.937	412.537	CHMP2B	443.324	52.7008	759.649	141.487	0.775948	0.0012803	2.89269
ENSSSCG00000011263	84.2048	81.3421	81.3512	98.9822	97.519	59.3604	106.994	66.1207	98.3691	44.3859	43.9829	49.2902	TTC21A	45.8863	2.41253	86.0271	15.0789	0.909326	0.00128197	2.89212
ENSSSCG00000015801	1722.65	1972.19	1500.97	1752.85	2173.15	1422.11	1990.41	1408.05	1239.03	1197.41	961.486	766.141	TLR3	975.012	176.324	1686.82	297.883	0.790646	0.00128431	2.89133
ENSSSCG00000006143	313.485	222.62	222.598	165.291	80.5203	150.945	122.729	158.256	149.647	87.763	67.5086	55.7193	CA13	70.3303	13.233	176.232	64.0768	1.32286	0.00129482	2.88779
ENSSSCG00000001972	681.754	463.793	548.003	483.379	376.656	385.843	439.778	427.075	421.731	284.473	305.834	240.022	AP4S1	276.776	27.4135	469.779	89.4569	0.762721	0.0013141	2.88137
ENSSSCG00000002474	15.2177	5.70822	8.04572	14.4149	16.1041	21.2002	15.7345	15.1752	36.6268	4.03508	3.06857	0	PPP4R4	2.36788	1.72021	16.4697	8.32398	2.78664	0.00135002	2.86966
ENSSSCG00000024232	390.588	439.533	441.621	458.393	371.288	343.443	343.011	424.907	366.268	291.534	280.263	212.162	CCDC91	261.32	35.063	397.672	41.8646	0.603702	0.00135392	2.86841
ENSSSCG00000016577	714.219	786.307	623.096	598.698	605.691	441.811	477.541	744.671	753.465	406.534	362.091	363.247	ATP6V1F	377.291	20.6834	638.389	115.259	0.757255	0.00136901	2.86359
ENSSSCG00000003573	250.585	258.297	261.933	290.22	405.285	301.042	416.963	226.545	349.524	150.307	191.274	170.373	MAP3K6	170.651	16.7261	306.71	64.9233	0.847703	0.00137361	2.86214
ENSSSCG00000042718	216.092	69.9257	78.6693	104.748	127.938	100.913	156.558	63.9528	103.601	44.3859	35.8	51.4332	GNAT1	43.873	6.39254	113.6	45.3226	1.37569	0.00138182	2.85955
ENSSSCG00000029203	1431.48	1585.46	1387.44	1526.06	1346.48	1334.76	1282.36	1463.33	1364.61	1100.57	1132.3	927.941		1053.6	89.7964	1413.55	91.8956	0.423034	0.0013956	2.85524
ENSSSCG00000012980	436.242	522.302	476.485	551.61	510.856	444.355	472.034	502.951	457.312	352.061	343.68	371.819	KAT5	355.853	11.7968	486.016	36.2804	0.449012	0.00139909	2.85415
ENSSSCG00000037645	893.788	509.458	649.021	593.893	900.932	778.47	883.49	685.054	733.582	450.92	305.834	491.83		416.195	79.804	736.41	132.219	0.824252	0.00140559	2.85214
ENSSSCG00000028113	2255.27	2184.82	2192.01	1740.36	1596.09	1644.28	1453.08	2192.82	1678.55	1237.76	1254.02	1051.17	CAPZA2	1180.98	92.0339	1881.92	299.523	0.67176	0.0014107	2.85057
ENSSSCG00000030044	2045.26	2097.77	1863.03	2109.38	1384.05	1820.67	1553.78	2071.42	1658.67	1220.61	1334.83	977.232	TMEM184C	1177.56	149.129	1844.89	249.015	0.647283	0.0014107	2.85057
ENSSSCG00000035738	95.3645	149.841	130.519	114.358	87.6776	55.9684	66.8714	125.738	125.578	60.5262	28.64	42.861		44.0091	13.0428	105.768	29.5305	1.25965	0.00141412	2.84951
ENSSSCG00000016254	2783.83	1148.78	17.8794	37.4787	16.9987	6.78405	19.6681	220.041	254.295	3.02631	7.16	7.50068		5.89566	2.0337	500.639	877.444	5.079	0.00141905	2.848
ENSSSCG00000021084	228.266	114.164	168.066	782.248	161.041	256.098	146.33	202.698	134.996	85.7454	36.8229	65.3631	S100A6	62.6438	20.0649	243.767	195.146	1.96066	0.00143032	2.84457
ENSSSCG00000037565	37.5371	65.6445	75.9874	88.4113	40.2601	19.5041	40.9096	65.0368	61.7423	27.2368	8.18286	13.9298	H1-2	16.4498	7.98021	55.0037	20.5399	1.73608	0.00143032	2.84457
ENSSSCG00000011942	15810.2	10728.6	7179.46	7660.07	6221.53	5406.89	6248.15	10111	9513.55	4113.76	4308.27	3725.7	CD47	4049.24	242.173	8764.39	3049.19	1.11394	0.00143032	2.84457
ENSSSCG00000008573	3107.46	3342.16	3049.33	3463.42	2733.22	2940.89	3026.52	3119.6	2980.37	2346.4	2529.53	1979.11	RAB10	2285.01	228.861	3084.77	203.085	0.432655	0.00143728	2.84246
ENSSSCG00000009611	1742.94	1825.2	1936.34	2027.69	2082.79	1783.36	1943.21	1824.28	1742.39	1361.84	1534.29	1440.13	XPO7	1445.42	70.5003	1878.69	117.029	0.378552	0.00143795	2.84226
ENSSSCG00000004676	39.5661	48.5198	27.713	16.3369	41.1548	16.9601	51.9237	16.2592	38.7197	11.0965	8.18286	8.57221	DUOXA2	9.28384	1.29154	33.017	13.2684	1.82615	0.00145441	2.83731
ENSSSCG00000001959	2685.42	3166.63	1948.85	2672.52	1342	1437.37	1734.72	2038.9	2180.86	1159.08	1182.42	878.651	CFL2	1073.38	138.026	2134.14	575.219	0.991085	0.00146304	2.83474
ENSSSCG00000030957	1861.64	1816.64	1032.53	1084	1246.28	1145.66	1331.14	1740.82	1579.14	649.648	1009.56	604.341	NFKB1	754.516	181.289	1426.43	308.511	0.918269	0.00146517	2.83411
ENSSSCG00000046670	15.2177	34.2493	7.15175	11.5319	18.7881	9.32807	10.2274	7.58762	16.7437	1.00877	1.02286	3.21458		1.74873	1.03652	14.5362	7.95509	3.0463	0.00148863	2.82721
ENSSSCG00000009853	3142.97	3376.41	2371.7	3222.21	1786.66	2130.19	2077.74	2765.15	3173.97	1477.85	1726.58	1281.54	WSB2	1495.33	182.106	2671.89	557.983	0.837078	0.00149313	2.8259
ENSSSCG00000017717	11.1597	21.4058	39.3346	24.0248	23.2614	68.6885	14.161	10.8395	60.6958	6.05262	6.13714	4.2861	UNC45B	5.49195	0.853364	30.3968	20.1458	2.4697	0.00152595	2.81646
ENSSSCG00000008057	183.627	719.235	283.388	346.918	358.763	265.426	252.538	216.789	445.8	170.482	86.9429	127.512		128.312	34.1094	341.387	153.277	1.40986	0.00153035	2.81521
ENSSSCG00000008452	5461.14	6009.32	5911.82	5291.22	4227.31	5172.84	5124.71	4884.26	4188.01	3221	3991.19	3210.29	LRPPRC	3474.16	365.62	5141.18	604.005	0.56534	0.00153498	2.8139
ENSSSCG00000034174	13.1887	29.9681	13.4095	20.1808	22.3667	9.32807	20.4548	11.9234	36.6268	8.07016	0	2.14305	AURKC	3.4044	3.41322	19.7163	8.49758	2.51559	0.0015397	2.81256
ENSSSCG00000029783	46.6677	95.6126	82.2451	69.1914	49.2068	37.3123	22.0282	63.9528	39.7662	18.1579	25.5714	6.42915	MKX	16.7195	7.88071	56.2204	22.098	1.73962	0.00154772	2.81031
ENSSSCG00000032996	715.233	1953.64	1253.34	2713.84	1870.75	1253.35	1856.67	1952.19	1914.01	606.271	994.217	222.877	SLC7A5	607.788	314.9	1720.34	539.583	1.50086	0.00155196	2.80912
ENSSSCG00000030623	77.1032	52.801	33.9708	70.1524	55.4695	61.9045	40.1229	43.3578	35.5803	25.2192	20.4571	20.359	XKR8	22.0118	2.26836	52.2736	14.4537	1.24607	0.00156098	2.8066
ENSSSCG00000010448	744.654	529.437	136.777	250.819	191.459	310.37	312.329	481.272	421.731	141.228	136.04	105.01		127.426	15.9915	375.428	178.865	1.55769	0.0015638	2.80582
ENSSSCG00000014141	168.41	185.517	125.156	92.2553	128.832	109.393	92.8333	147.417	195.692	80.7016	66.4857	48.2187	RFESD	65.1353	13.2954	138.389	36.2066	1.08162	0.00157403	2.80299
ENSSSCG00000000619	435.227	306.817	224.386	393.046	221.878	245.922	268.273	286.162	259.527	159.386	183.091	118.939	FAM234B	153.805	26.4855	293.471	70.0697	0.9307	0.00158256	2.80064
ENSSSCG00000012686	8628.45	5372.86	2770.41	3368.28	4024.22	3486.15	4101.19	5444.66	5128.8	2213.24	2101.97	2253.42	MOSPD1	2189.54	64.0585	4702.78	1646.86	1.1028	0.0015856	2.79981
ENSSSCG00000022208	1685.11	2214.79	1844.26	2616.78	3523.21	2070.83	3175.21	2184.15	2480.16	1234.73	1260.16	1516.21	TNFRSF1B	1337.03	127.12	2421.61	569.691	0.857121	0.00160795	2.79373
ENSSSCG00000009963	159.279	176.955	177.9	161.447	219.194	168.753	146.33	170.18	120.345	98.8594	90.0114	112.51	TPST2	100.46	9.25458	166.709	25.0531	0.731449	0.00160795	2.79373
ENSSSCG00000040745	126.814	176.955	160.914	165.291	132.411	129.745	101.487	173.431	161.158	95.8331	88.9886	60.0054	ZNF771	81.609	15.5295	147.579	24.292	0.84915	0.00161363	2.7922
ENSSSCG00000016395	629	510.885	495.259	458.393	346.237	527.46	549.919	457.425	393.476	286.491	345.726	232.521	RIF1	288.246	46.2323	485.339	79.3218	0.751326	0.00161563	2.79166
ENSSSCG00000044973	125.8	128.435	176.112	190.276	93.9403	96.6727	124.302	114.898	131.856	84.7366	63.4171	43.9326		64.0288	16.6638	131.366	30.6192	1.03487	0.0016166	2.7914
ENSSSCG00000010863	1862.65	1967.91	2015.9	1974.84	1622.93	1919.04	2308.25	1830.78	1596.93	1249.87	1507.69	1170.11	AHCTF1	1309.22	144.068	1899.91	201.516	0.537289	0.00162714	2.78857
ENSSSCG00000030186	651.319	684.986	569.458	615.996	482.227	496.084	541.265	600.506	591.261	419.648	424.486	309.671	KIF2A	384.602	53.0208	581.456	63.3731	0.594383	0.00163399	2.78675
ENSSSCG00000029199	40.5806	61.3633	39.3346	41.3227	84.9936	82.2566	92.8333	176.683	92.0902	16.1403	31.7086	24.6451		24.1647	6.36479	79.0509	40.4574	1.71006	0.00163896	2.78543
ENSSSCG00000006859	1303.65	1882.28	1101.37	1097.45	968.927	748.79	924.399	1422.14	1343.68	646.621	681.223	555.05	DPH5	627.632	53.2312	1199.19	316.126	0.933176	0.00165293	2.78175
ENSSSCG00000011398	590.448	188.371	511.35	636.177	423.179	552.052	540.479	395.64	381.965	263.289	179	202.518	SEMA3F	214.936	35.5133	468.851	129.231	1.12633	0.0016544	2.78136
ENSSSCG00000005666	203.918	276.848	310.207	334.425	205.774	267.97	243.884	291.581	238.597	176.535	167.749	97.5088	DOLK	147.264	35.3646	263.69	42.2764	0.838933	0.00167464	2.77608
ENSSSCG00000009917	535.664	595.082	654.385	680.383	650.425	528.308	623.871	482.356	623.702	474.122	373.343	350.389	SPPL3	399.285	53.7412	597.131	63.3881	0.580595	0.00167854	2.77507
ENSSSCG00000020809	990.167	1150.21	1214.9	1228.15	1031.55	895.495	1012.51	1059.02	1135.43	784.823	794.76	753.283	B3GAT3	777.622	17.6821	1079.71	104.138	0.472985	0.00168324	2.77385
ENSSSCG00000015202	20.2903	41.3846	26.8191	45.1666	21.4721	22.0482	18.8813	11.9234	38.7197	12.1052	2.04571	6.42915	ROBO3	6.86003	4.11807	27.4117	10.8838	1.98818	0.00169603	2.77057
ENSSSCG00000004703	14.2032	9.98938	1.78794	0	2.68401	10.1761	7.08051	7.58762	28.2549	0	0	0		0	0	9.08485	8.01879	5.5711	0.00170534	2.76819
ENSSSCG00000000288	17773.3	16321.2	14620.9	16851	10207.3	10591.6	11283.2	14594.2	14011.3	9242.35	8511.19	7258.52	HNRNPA1	8337.35	819.171	14028.2	2621.89	0.750615	0.00171012	2.76697
ENSSSCG00000040180	388.559	333.931	481.849	524.702	349.816	506.26	325.703	315.428	352.664	237.061	263.897	166.086	TMEM64	222.348	41.264	397.657	78.4709	0.839065	0.00171628	2.76541
ENSSSCG00000028892	47.6822	114.164	60.7899	296.947	227.246	178.929	261.979	161.508	490.799	59.5174	42.96	49.2902		50.5892	6.82166	204.449	129.203	2.01511	0.00172172	2.76404
ENSSSCG00000001927	3076.01	4147.02	3705.5	2956.97	2820.89	2925.62	2774.77	2716.37	2947.93	2289.91	1926.04	1971.61		2062.52	161.861	3119.01	455.222	0.596362	0.00172172	2.76404
ENSSSCG00000013064	21225.7	22460.4	22977.7	23725	17359.3	15823.8	17256.8	23353.6	20077.8	15334.3	12402.1	12380.4	EEF1G	13372.3	1387.39	20473.3	2818.07	0.614461	0.00174646	2.75784
ENSSSCG00000038553	30.4355	8.56232	23.2432	11.5319	14.3147	8.48006	11.0141	10.8395	32.4409	3.02631	3.06857	2.14305	TSPO2	2.74598	0.426682	16.7625	8.89494	2.60722	0.0017505	2.75684
ENSSSCG00000040160	361.168	239.745	340.602	576.595	501.015	406.195	424.044	216.789	305.572	188.64	209.686	117.868	MMP24	172.064	39.2742	374.636	110.261	1.12335	0.0017505	2.75684
ENSSSCG00000011570	188.7	186.944	184.158	179.706	170.882	139.921	174.652	110.562	107.787	86.7542	103.309	71.7922	IRAK2	87.285	12.872	160.368	30.5993	0.876775	0.00175422	2.75592
ENSSSCG00000015949	388.559	402.429	416.59	457.432	449.124	378.211	399.655	460.677	481.381	314.736	224.006	325.744	SLC25A12	288.162	45.5873	426.006	34.6667	0.564121	0.00175766	2.75507
ENSSSCG00000009431	40.5806	38.5305	17.8794	24.9858	10.736	24.5922	14.9477	13.0074	10.4648	7.06139	4.09143	2.14305	DGKH	4.43196	2.02229	21.7472	10.7552	2.27589	0.00176837	2.75243
ENSSSCG00000008222	1332.06	1529.8	1424.99	1422.27	966.243	899.735	1077.81	1240.03	1059.04	874.603	683.269	619.342		725.738	108.451	1216.89	212.098	0.744998	0.00177918	2.74978
ENSSSCG00000000058	2684.41	3250.83	2913.44	3382.69	2104.26	1792.69	2428.61	3067.57	2763.75	1519.21	1904.56	1296.55	SNU13	1573.44	251.165	2709.81	495.015	0.783996	0.00178694	2.74789
ENSSSCG00000009747	394.647	352.482	370.103	381.514	178.039	305.282	277.713	358.786	340.106	221.929	168.771	131.798	STX2	174.166	36.9933	328.741	63.5086	0.91492	0.00179015	2.74711
ENSSSCG00000007098	454.503	545.135	565.882	784.17	442.862	337.506	376.84	559.316	610.098	321.797	254.691	249.666		275.385	32.8828	519.59	127.464	0.915094	0.00179634	2.74561
ENSSSCG00000010342	716.248	940.429	328.981	197.003	486.7	506.26	563.294	362.038	334.873	109.956	284.354	65.3631	SH2D4B	153.224	94.4931	492.87	213.921	1.68464	0.00180192	2.74426
ENSSSCG00000038973	1400.03	1358.56	1362.41	1278.12	1070.03	1148.2	1245.38	1075.27	1128.1	996.664	803.966	751.14	PPP1R12A	850.59	105.518	1229.57	121.164	0.531164	0.00180557	2.74338
ENSSSCG00000017723	2293.82	3312.19	442.515	976.368	956.402	197.585	956.655	649.284	717.885	334.912	189.229	237.879	CCL2	254.006	60.5582	1166.97	938.728	2.19942	0.00180783	2.74284
ENSSSCG00000027898	1849.46	1437.04	1930.97	1657.71	1456.52	1640.89	1199.75	1159.82	1172.06	731.358	1096.5	795.072	ATP2B1	874.311	159.252	1500.47	273.222	0.779279	0.00180783	2.74284
ENSSSCG00000012400	1023.65	1193.02	1085.28	1326.17	919.721	1073.58	949.575	1267.13	1131.24	763.639	823.4	699.706	SNX12	762.248	50.5073	1107.71	129.122	0.538526	0.00180783	2.74284
ENSSSCG00000002650	1181.91	1327.16	1144.28	1357.88	1073.6	729.285	898.438	1186.92	1299.73	765.656	632.126	649.345	APRT	682.375	59.3064	1133.25	195.229	0.731131	0.00180955	2.74243
ENSSSCG00000009502	305.369	121.3	152.869	172.018	68.8896	177.233	118.008	230.88	179.994	49.4297	93.08	48.2187	UGGT2	63.5761	20.8682	169.618	64.7884	1.41496	0.00181529	2.74105
ENSSSCG00000001917	657.406	563.686	277.13	1180.1	529.645	532.548	661.634	488.86	793.231	246.14	277.194	295.741	CD276	273.025	20.4631	631.582	235.557	1.21001	0.00183384	2.73664
ENSSSCG00000006338	119.713	171.246	81.3512	143.188	122.57	98.3687	113.288	84.5478	64.8817	58.5086	58.3029	33.2173	DDR2	50.0096	11.8742	111.017	31.1732	1.14563	0.00186641	2.72899
ENSSSCG00000027007	512.33	637.893	280.706	332.503	282.716	268.818	294.234	390.221	433.243	184.605	205.594	163.943	CEP76	184.714	17.0041	381.407	119.368	1.04356	0.00186641	2.72899
ENSSSCG00000004890	57.8274	31.3952	3.57588	15.3759	0.89467	3.39203	3.93361	13.0074	27.2085	1.00877	0	0	SERPINB2	0.336257	0.475539	17.4012	17.6098	5.5452	0.00187258	2.72756
ENSSSCG00000008282	319.572	212.631	103.7	98.9822	87.6776	69.5365	62.9378	136.577	161.158	46.4034	48.0743	36.4319	WDR54	43.6365	5.13992	139.197	77.9006	1.67015	0.00187375	2.72729
ENSSSCG00000032288	7141.17	4653.62	5893.04	10522.9	4623.65	3170.7	3552.84	4623.03	3393.73	1639.25	3201.54	1136.89	SLC20A1	1992.56	879.136	5286.07	2200.31	1.40754	0.00187664	2.72662
ENSSSCG00000008336	1871.78	803.431	1138.92	1443.41	747.049	951.463	1274.49	1919.67	875.903	621.402	465.4	593.625	ANXA4	560.142	67.946	1225.12	416.507	1.12912	0.0018816	2.72547
ENSSSCG00000016501	987.124	896.19	770.601	911.021	857.988	993.863	834.713	951.704	971.133	573.99	770.211	503.617	KDM7A	615.939	112.806	908.26	71.8235	0.55986	0.00188435	2.72484
ENSSSCG00000026953	132.902	132.716	181.476	134.539	128.832	122.113	162.852	166.928	204.064	106.93	73.6457	78.2214	TPGS2	86.2656	14.7306	151.824	26.6484	0.815034	0.00188873	2.72383
ENSSSCG00000011264	1376.7	1066.01	480.955	666.929	968.927	379.059	421.683	1424.3	1167.87	173.508	480.743	204.661	CSRNP1	286.304	138.076	883.604	384.977	1.62542	0.00189168	2.72315
ENSSSCG00000010438	3119.64	2992.53	2639.89	3052.11	2802.11	2335.41	2717.34	3156.45	2504.23	1899.51	2266.65	1809.81	ATAD1	1991.99	197.637	2813.3	271.633	0.497796	0.00189882	2.72152
ENSSSCG00000006108	269.861	292.546	286.964	192.198	130.622	158.577	144.757	139.829	150.693	103.903	84.8971	79.2929	TMEM67	89.3644	10.532	196.228	63.7474	1.1322	0.00190073	2.72108
ENSSSCG00000035564	562.042	769.182	615.051	631.372	529.645	651.269	616.791	694.809	636.26	449.911	475.629	413.609	MCM6	446.383	25.442	634.047	65.8327	0.504574	0.00190073	2.72108
ENSSSCG00000028822	295.224	508.031	281.6	955.226	371.288	160.273	238.377	579.911	498.124	156.359	39.8914	173.587		123.279	59.3821	432.006	226.602	1.80892	0.00190469	2.72018
ENSSSCG00000002803	62.9	89.9044	71.5175	65.3475	101.098	50.8804	61.3644	82.3799	47.0916	41.3596	20.4571	34.2888	CCDC113	32.0352	8.68089	70.2759	16.8494	1.12971	0.00191008	2.71895
ENSSSCG00000038853	368.269	372.461	280.706	371.904	252.297	237.442	281.647	171.263	203.017	155.351	158.543	121.082	GPR137B	144.992	16.9567	282.112	70.7724	0.958928	0.00193222	2.71394
ENSSSCG00000022353	947.558	986.094	857.316	1139.74	789.993	710.629	804.818	987.475	792.185	713.2	430.623	469.328	RAP1GDS1	537.717	125.087	890.645	126.702	0.7273	0.00193222	2.71394
ENSSSCG00000006262	5.07258	17.1246	2.68191	24.0248	8.05203	3.39203	8.65395	13.0074	30.3479	1.00877	0	0	RGS20	0.336257	0.475539	12.4841	9.08053	5.06374	0.0019537	2.70914
ENSSSCG00000010923	44.6387	58.5092	52.7442	53.8156	46.5228	60.2084	59.0042	69.3725	60.6958	36.3157	20.4571	31.0742	UBE2T	29.2824	6.59705	56.1679	7.21051	0.937582	0.00195698	2.70841
ENSSSCG00000014578	1337.13	953.272	1062.93	1134.93	1291.9	1257.59	1314.61	1096.95	1023.46	622.411	859.2	845.434	DENND5A	775.682	108.524	1163.64	132.284	0.585929	0.0019655	2.70653
ENSSSCG00000016721	2422.66	2418.86	2078.48	3057.88	3143.87	2691.57	2950.21	2865.95	3313.15	1723.99	1705.1	2057.33	DBNL	1828.81	161.774	2771.4	378.246	0.599871	0.00197987	2.70336
ENSSSCG00000003728	4772.28	3895.86	3077.94	2075.74	2117.68	3579.43	2708.69	3900.04	3328.85	1284.16	2304.5	1080.1	TRAPPC8	1556.25	535.607	3272.95	833.378	1.07237	0.00198681	2.70184
ENSSSCG00000009833	1514.67	1262.94	1096.9	1613.51	1444	1398.36	1550.63	1598.82	1239.03	1051.14	985.011	814.36	SH2B3	950.17	99.7545	1413.21	169.275	0.572737	0.00198681	2.70184
ENSSSCG00000007395	3170.36	5281.53	2271.58	2875.29	2897.84	2139.52	3313.68	4190.53	5543.2	1509.12	2045.71	1352.27	SYS1	1635.7	296.912	3520.39	1158.44	1.10562	0.00199887	2.69921
ENSSSCG00000014372	1926.56	2601.52	1952.43	1834.53	1740.13	1557.79	1998.28	1701.8	1862.73	1365.87	1213.11	1254.76	IK	1277.91	64.4799	1908.42	277.335	0.578013	0.00199887	2.69921
ENSSSCG00000005953	123.771	316.806	243.16	130.695	105.571	72.9285	84.9661	107.311	182.087	29.2543	34.7771	79.2929	KCNQ3	47.7748	22.4004	151.922	76.395	1.66771	0.00200966	2.69688
ENSSSCG00000016938	1169.74	1037.47	1201.49	892.762	714.841	612.261	832.353	960.376	770.209	621.402	478.697	437.183	IPO11	512.427	78.8987	910.167	189.684	0.828217	0.00201344	2.69606
ENSSSCG00000000927	364.211	333.931	387.983	310.4	230.825	331.57	284.007	347.947	255.341	189.649	230.143	141.441	TMTC3	187.078	36.2578	316.246	48.3954	0.756213	0.00204834	2.6886
ENSSSCG00000016116	1292.49	1160.19	1197.02	1231.03	951.034	930.263	1086.46	1242.2	896.833	746.489	832.606	548.621	WDR12	709.239	118.891	1109.73	141.064	0.645378	0.00206755	2.68454
ENSSSCG00000007189	38.5516	12.8435	8.04572	29.7908	12.5254	11.8721	24.3884	16.2592	12.5578	4.03508	5.11429	1.07153	SDCBP2	3.40696	1.70917	18.5372	9.5769	2.43671	0.0020683	2.68439
ENSSSCG00000015648	775.09	920.45	697.296	874.503	794.467	758.118	886.637	717.572	911.484	635.525	582.006	484.33	EIF2D	567.287	62.5965	815.068	80.0678	0.521981	0.00207533	2.68291
ENSSSCG00000011294	80.1467	64.2174	59.8959	9.60992	49.2068	21.2002	39.3361	53.1133	13.6042	12.1052	3.06857	11.7868	GASK1A	8.98686	4.18688	43.3701	22.9075	2.26908	0.00207785	2.68239
ENSSSCG00000001660	73.0451	48.5198	42.9105	41.3227	43.8388	22.0482	36.1893	56.3652	56.5099	20.1754	8.18286	23.5736	PTK7	17.3106	6.6017	46.7499	13.5673	1.43054	0.00209633	2.67854
ENSSSCG00000040943	672.624	676.424	641.87	626.567	577.062	599.54	566.44	704.565	636.26	501.358	479.72	438.254	DCTN5	473.111	26.1827	633.483	43.9501	0.419348	0.0021087	2.67599
ENSSSCG00000027314	1260.03	1213	1019.12	1038.83	1329.48	921.783	1421.61	837.89	1054.85	653.683	808.057	640.772	CAMSAP2	700.837	75.9988	1121.84	183.472	0.678758	0.0021242	2.67281
ENSSSCG00000015541	865.382	1300.05	443.409	514.131	757.785	486.756	432.698	1313.74	1293.45	208.815	462.331	163.943	IER5	278.363	131.369	823.044	365.249	1.56329	0.00213187	2.67124
ENSSSCG00000031147	3557.91	2989.68	1416.94	1236.8	1375.11	1905.47	1636.38	2280.62	1714.13	893.77	1014.67	826.146	ACAP2	911.53	77.984	2012.56	746.82	1.14238	0.00214994	2.66757
ENSSSCG00000003700	963.79	1154.49	573.034	626.567	475.07	474.884	548.346	706.733	479.288	363.157	335.497	235.736	ESCO1	311.463	54.7252	666.911	226.282	1.09709	0.00215244	2.66707
ENSSSCG00000011322	526.534	505.177	455.03	281.571	958.191	285.778	401.229	357.702	213.482	149.298	124.789	226.092	CCR1	166.726	43.154	442.744	207.869	1.40937	0.00219112	2.65933
ENSSSCG00000005587	5696.5	5659.7	7063.25	7560.13	5126.46	5236.44	5458.28	5847.89	5610.18	4263.06	4291.91	2940.27	NEK6	3831.75	630.48	5917.65	783.583	0.626975	0.00220916	2.65577
ENSSSCG00000029576	1232.64	1544.07	729.479	714.978	611.059	401.107	793.017	1052.51	625.795	453.946	311.971	305.385	ZNF239	357.101	68.5328	856.073	335.608	1.26054	0.0022213	2.65339
ENSSSCG00000014351	251.6	152.695	120.686	130.695	51.8908	44.9443	88.113	110.562	99.4156	48.4209	24.5486	39.6465		37.5387	9.85916	116.734	57.9349	1.6344	0.002226	2.65247
ENSSSCG00000002746	539.722	528.01	662.431	991.744	592.271	602.932	586.109	686.138	735.675	464.034	303.789	378.249	DHODH	382.024	65.4744	658.337	134.014	0.785328	0.0022352	2.65068
ENSSSCG00000027529	39144.1	36602.5	7843.68	7689.86	8216.65	7450.58	11899.2	17421.2	10517.1	3756.66	5888.59	3463.17	BIRC3	4369.47	1080.84	16309.4	11913.6	1.90014	0.00223776	2.65019
ENSSSCG00000003805	5366.79	3579.05	1012.87	415.149	755.101	402.803	550.706	2202.58	2271.91	279.429	197.411	293.598	PDE4B	256.813	42.3996	1839.66	1612.44	2.84055	0.00223958	2.64983
ENSSSCG00000024954	90.2919	68.4986	49.1683	61.5035	28.6294	31.3762	56.644	29.2665	28.2549	16.1403	13.2971	20.359	FGF1	16.5988	2.90116	49.2926	20.6682	1.56842	0.00225098	2.64763
ENSSSCG00000012974	11086.6	12677.9	11069.1	14543.7	11341.7	10843.5	10963	13055	15835.3	9023.44	7116.02	8701.86	CFL1	8280.44	833.773	12379.5	1699.78	0.580141	0.00225431	2.64699
ENSSSCG00000037510	1732.79	2535.88	2080.27	2287.16	1415.37	1167.7	1332.71	2081.18	2545.04	1118.73	968.646	923.655	DYNLRB1	1003.68	83.4003	1908.68	489.427	0.92688	0.00225828	2.64622
ENSSSCG00000035992	2517.01	2156.28	2319.85	2123.79	1885.96	1914.8	1610.42	2301.22	2354.58	1462.72	1575.2	1286.9		1441.61	118.64	2131.55	267.105	0.563886	0.00225828	2.64622
ENSSSCG00000010314	1594.82	1701.05	1290	1287.73	1128.18	1295.75	1309.11	1314.83	1282.98	926.05	1014.67	881.866	AP3M1	940.864	55.2214	1356.05	166.623	0.526514	0.00225828	2.64622
ENSSSCG00000009972	351.022	412.419	171.642	607.347	427.652	429.091	381.561	433.578	669.747	164.429	145.246	255.023	KREMEN1	188.233	47.8729	431.562	135.224	1.19721	0.00225966	2.64596
ENSSSCG00000016956	934.369	869.076	604.323	951.382	856.199	822.566	854.381	661.207	824.626	434.78	646.446	466.114	MAST4	515.78	93.2762	819.792	109.037	0.668335	0.00225966	2.64596
ENSSSCG00000017693	550.882	833.4	733.949	1039.79	823.096	590.212	817.405	896.423	799.51	493.288	510.406	437.183	AATF	480.292	31.2739	787.186	140.517	0.712409	0.00226843	2.64427
ENSSSCG00000030369	2955.28	3400.67	3623.26	4196.65	3833.66	3122.36	3574.08	3979.17	3594.66	2764.03	2385.3	2565.23	YARS1	2571.52	154.678	3586.64	370.814	0.480024	0.00229452	2.63931
ENSSSCG00000038945	12.1742	19.9788	12.5156	7.68794	12.5254	6.78405	4.72034	18.4271	10.4648	2.01754	1.02286	0		1.01347	0.823684	11.6976	4.78269	3.4802	0.00229842	2.63857
ENSSSCG00000032477	2002.65	1942.22	1854.99	1755.73	1184.54	1633.26	1501.85	1513.19	1675.41	1163.11	1172.19	817.574	NRAS	1050.96	165.07	1673.76	239.471	0.670949	0.00229842	2.63857
ENSSSCG00000020970	129.858	79.915	12.5156	5.76595	16.9987	16.9601	33.0424	45.5257	19.8831	7.06139	2.04571	6.42915	IL6	5.17875	2.23038	40.0516	38.2078	2.94682	0.00230595	2.63715
ENSSSCG00000009509	12623.6	11854.5	6483.06	9138.08	4023.33	4234.1	6648.6	8326.87	8049.52	3139.29	4076.09	3257.44	IPO5	3490.94	416.564	7931.3	2822.94	1.18387	0.00234389	2.63006
ENSSSCG00000004971	763.93	1037.47	1072.76	980.212	1503.05	1076.97	1416.89	573.407	729.396	346.008	668.949	428.61	TLE3	481.189	136.982	1017.12	288.321	1.08012	0.00235753	2.62754
ENSSSCG00000022900	1666.85	1726.74	1756.65	1835.5	1477.1	1890.21	1610.42	1634.59	1456.7	1134.87	1396.2	1100.46	SUPT16H	1210.51	132.054	1672.75	139.068	0.466546	0.00236368	2.62641
ENSSSCG00000011810	2384.11	2481.65	1955.11	1176.25	1755.34	1773.18	1897.58	1276.89	1582.28	1193.37	834.651	953.658	BCL6	993.895	149.186	1809.15	415.194	0.863916	0.00237192	2.6249
ENSSSCG00000006641	385.516	537.999	426.423	497.794	376.656	382.451	355.599	481.272	411.266	294.561	279.24	279.668	PRUNE1	284.49	7.12346	428.331	59.4869	0.587873	0.00237342	2.62462
ENSSSCG00000005343	903.933	900.471	745.57	791.858	650.425	683.493	751.32	673.13	654.05	594.165	443.92	460.756	RNF38	499.614	67.2104	750.472	92.8333	0.585995	0.0023766	2.62404
ENSSSCG00000017748	1570.47	1187.31	1138.92	1251.21	1112.07	1634.96	1516.02	1415.63	1040.2	788.858	976.829	742.567	NF1	836.085	101.299	1318.53	207.132	0.657411	0.00237926	2.62356
ENSSSCG00000029571	31.45	97.0397	45.5924	68.2305	52.7855	43.2483	58.2175	89.9675	56.5099	27.2368	24.5486	22.502	AVIL	24.7625	1.93886	60.3379	20.2962	1.27555	0.00240121	2.61957
ENSSSCG00000037793	4103.72	5751.03	3600.01	4105.36	3692.3	3463.26	4253.02	3937.98	4514.51	2883.06	2922.3	2382	NIT1	2729.12	245.974	4157.91	644.54	0.607109	0.00240732	2.61847
ENSSSCG00000006850	318.558	363.899	186.84	791.858	212.931	439.267	375.267	396.724	267.899	125.087	151.383	170.373	FAM102B	148.948	18.5676	372.582	168.249	1.32294	0.00245447	2.61004
ENSSSCG00000002704	6819.57	7930.14	8023.37	8238.59	6030.97	6109.04	5215.19	7827.17	7105.6	5010.56	4325.66	4658.99	KARS1	4665.07	279.64	7033.29	1004.59	0.592191	0.00246423	2.60832
ENSSSCG00000003402	1433.51	4406.74	2689.06	5366.18	4636.18	3001.94	4695.95	3184.63	3846.86	1826.88	1621.23	1606.22	PGD	1684.78	100.671	3695.67	1158.41	1.13326	0.00246474	2.60823
ENSSSCG00000021866	90.2919	92.7585	185.946	55.7376	205.774	212.002	130.596	209.202	65.9282	75.6577	25.5714	26.7881	EDDM3B	42.6724	23.3294	138.693	61.2579	1.70049	0.00247033	2.60724
ENSSSCG00000008310	442.329	440.96	398.71	473.769	444.651	440.963	457.086	453.089	377.779	320.789	355.954	281.811	EXOC6B	319.518	30.2821	436.593	28.0958	0.450029	0.0024763	2.6062
ENSSSCG00000000108	765.959	612.206	744.676	1164.72	1160.39	697.909	827.632	799.952	1154.27	293.552	628.034	425.396	TMEM184B	448.994	137.568	880.857	205.545	0.972504	0.00248698	2.60433
ENSSSCG00000033753	665.522	596.509	634.718	700.563	502.804	572.404	559.36	602.674	659.282	429.736	484.834	348.246	UBXN2A	420.939	56.1079	610.426	57.7609	0.535433	0.00249319	2.60325
ENSSSCG00000003601	4.05806	7.13527	3.57588	0.960992	12.5254	11.0241	5.50706	6.50368	2.09296	0	0	0	HCRTR1	0	0	5.93148	3.64949	4.96744	0.00251226	2.59994
ENSSSCG00000007436	35.508	17.1246	77.7753	75.9184	128.832	76.3206	191.96	96.4712	78.486	11.0965	18.4114	36.4319	MMP9	21.9799	10.6465	86.4885	48.0537	1.98278	0.0025131	2.59979
ENSSSCG00000044397	389.574	496.615	322.723	600.62	344.448	410.435	535.758	499.699	538.937	299.605	230.143	272.168		267.305	28.5653	459.868	90.8446	0.782176	0.0025131	2.59979
ENSSSCG00000015477	36.5226	37.1034	115.322	52.8546	345.343	194.193	61.3644	104.059	26.162	36.3157	9.20571	10.7153	CHIT1	18.7456	12.4392	108.103	97.6835	2.52789	0.0025164	2.59922
ENSSSCG00000009658	3603.56	2096.34	1784.36	1288.69	980.558	1165.16	1154.91	1494.76	1559.25	836.27	659.743	635.415	BNIP3L	710.476	89.5026	1680.84	753.976	1.24208	0.00252546	2.59766
ENSSSCG00000004498	273.919	308.244	317.359	307.518	240.666	234.05	195.894	332.771	333.827	191.666	167.749	157.514	HAUS1	172.31	14.3106	282.694	46.3523	0.711682	0.00255889	2.59195
ENSSSCG00000003401	1825.11	2074.94	1740.56	2375.57	1729.4	1874.09	2202.82	1715.89	1809.36	1449.6	1355.29	1298.69	KIF1B	1367.86	62.248	1927.53	222.255	0.494752	0.00255889	2.59195
ENSSSCG00000036256	175.511	175.528	178.794	143.188	104.676	108.545	108.568	133.325	138.135	88.7717	50.12	83.579	MAD2L1	74.1569	17.1284	140.697	28.4941	0.921023	0.00257505	2.58921
ENSSSCG00000032266	639.145	636.466	610.581	638.099	438.388	529.156	474.394	661.207	648.817	459.999	346.749	270.025	SLC37A3	358.924	78.0331	586.25	78.7173	0.706453	0.0026149	2.58254
ENSSSCG00000024754	116.669	134.143	107.276	96.0992	47.4175	58.5124	64.5113	74.7923	36.6268	34.2982	31.7086	27.8597	BBS9	31.2888	2.64521	81.7831	31.4859	1.38093	0.00262542	2.5808
ENSSSCG00000028979	429.14	475.209	386.195	539.117	543.959	484.212	472.82	480.188	505.45	354.078	316.063	351.46	UVRAG	340.534	17.3365	479.588	46.7976	0.494054	0.00262981	2.58008
ENSSSCG00000042281	4.05806	22.8329	18.7733	30.7518	10.736	6.78405	10.2274	33.6023	15.6972	1.00877	4.09143	2.14305		2.41442	1.27303	17.0514	9.7784	2.81133	0.00263341	2.57948
ENSSSCG00000017957	16987	21090.4	17262.5	21899.1	16050.4	12604.8	16420.5	22078.9	20266.1	11298.2	12268.1	11513.5	EIF4A1	11693.3	415.873	18295.5	3031.59	0.645765	0.00263341	2.57948
ENSSSCG00000009002	2847.75	1591.17	827.815	689.992	858.883	637.701	1025.89	1516.44	1181.48	482.192	463.354	456.47	TLR2	467.339	10.8723	1241.9	651.002	1.40972	0.00263934	2.57851
ENSSSCG00000005648	434.213	1125.95	737.524	1199.32	946.561	985.383	1866.11	609.178	781.72	427.718	364.137	435.039	SLC27A4	408.965	31.8387	965.106	392.604	1.23894	0.00268388	2.57124
ENSSSCG00000017602	180.584	242.599	165.384	214.301	148.515	133.137	105.421	171.263	219.761	126.096	67.5086	55.7193	STXBP4	83.108	30.7759	175.663	41.562	1.07528	0.00268388	2.57124
ENSSSCG00000006054	1622.21	2159.13	1348.11	1287.73	1148.76	1281.34	1178.51	1580.39	1821.92	959.34	897.046	804.716	ATP6V1C1	887.034	63.5207	1492.01	316.506	0.749402	0.00268388	2.57124
ENSSSCG00000002873	6270.72	4012.88	5636.47	3969.86	4514.5	4540.23	3679.5	5353.61	6707.93	2723.68	3158.58	3054.92	GPI	2979.06	185.475	4965.08	1015.29	0.736956	0.00268605	2.57089
ENSSSCG00000032357	1064.23	874.784	925.258	975.407	705.894	769.99	782.003	662.291	769.162	567.937	601.44	381.463	APPL1	516.947	96.7728	836.557	124.647	0.693989	0.00268706	2.57072
ENSSSCG00000010801	820.743	854.805	774.177	764.95	594.061	738.613	621.511	790.197	713.699	558.858	529.84	443.612	CDC73	510.77	48.9435	741.417	81.6656	0.536199	0.00268706	2.57072
ENSSSCG00000041805	47.6822	34.2493	16.9854	50.9326	8.9467	2.54402	18.8813	13.0074	8.37184	4.03508	2.04571	2.14305		2.74128	0.915715	22.4001	16.6522	3.0216	0.00269788	2.56898
ENSSSCG00000000033	175.511	141.278	307.525	166.252	475.964	185.713	171.506	157.172	154.879	117.017	27.6171	75.0068	TSPO	73.2137	36.5195	215.089	103.141	1.5556	0.0027077	2.5674
ENSSSCG00000006236	443.343	488.053	331.662	398.812	454.492	379.059	435.844	385.885	343.245	286.491	297.651	229.307	NSMAF	271.15	29.9362	406.711	49.4538	0.583314	0.00271812	2.56573
ENSSSCG00000022283	358.124	413.846	324.511	295.025	204.879	267.122	298.955	244.972	249.062	188.64	172.863	155.371	CEP135	172.291	13.5879	295.166	60.0992	0.774268	0.00272349	2.56487
ENSSSCG00000002879	539.722	222.62	235.114	211.418	324.765	240.834	257.258	262.315	377.779	152.324	122.743	158.586	GRAMD1A	144.551	15.6311	296.87	99.3499	1.03845	0.0027388	2.56244
ENSSSCG00000004802	524.505	519.448	475.591	481.457	438.388	601.236	518.45	461.761	415.452	291.534	387.663	337.531	AQR	338.909	39.2564	492.921	52.1356	0.54081	0.00274243	2.56186
ENSSSCG00000026602	232.324	242.599	101.018	128.773	154.778	122.113	153.411	208.118	221.854	96.8419	75.6914	79.2929	PTGIR	83.9421	9.23928	173.888	49.9098	1.04679	0.00275179	2.56038
ENSSSCG00000016177	1129.16	1118.81	1194.34	1068.62	921.51	1069.34	1047.13	1024.33	1250.54	889.735	768.166	756.497	XRCC5	804.799	60.2471	1091.53	90.9378	0.439194	0.00275179	2.56038
ENSSSCG00000020823	764.945	904.752	851.058	833.18	864.251	488.452	869.329	910.515	1744.48	373.245	480.743	473.614	BSCL2	442.534	49.0813	914.551	317.642	1.04708	0.0027565	2.55964
ENSSSCG00000004668	261.745	154.122	180.582	229.677	142.252	188.257	160.491	223.293	162.204	124.079	110.469	87.8651	SLC30A4	107.471	14.9353	189.18	38.1898	0.815029	0.00277445	2.55682
ENSSSCG00000035240	41.5951	42.8116	29.501	37.4787	18.7881	21.2002	19.6681	26.0147	30.3479	5.04385	14.32	11.7868	GPR63	10.3835	3.91481	29.7117	8.69172	1.50747	0.00278407	2.55532
ENSSSCG00000044256	199.86	365.326	197.567	285.415	226.351	159.425	177.013	195.11	163.251	109.956	130.926	93.2227		111.368	15.4245	218.813	62.9748	0.97067	0.0027843	2.55528
ENSSSCG00000028523	805.525	856.232	666.007	583.322	591.377	594.452	693.89	802.12	881.136	420.657	534.954	414.68	HUS1	456.764	55.3428	719.34	112.132	0.654045	0.00278746	2.55479
ENSSSCG00000000767	3889.65	3798.82	3145.88	2870.48	2254.57	2293.01	2175.29	3175.96	3047.35	1971.14	1680.55	1649.08		1766.92	144.971	2961.22	598.421	0.74464	0.00280265	2.55243
ENSSSCG00000000199	530.592	552.27	537.275	398.812	377.551	414.675	406.736	449.838	439.521	359.122	264.92	251.809	SPATS2	291.95	47.7983	456.363	62.6324	0.642645	0.00285095	2.54501
ENSSSCG00000028875	224.208	363.899	419.271	418.993	1320.53	507.108	432.698	155.004	228.133	62.5437	108.423	199.304	HAVCR2	123.423	56.8307	452.205	326.24	1.8743	0.00286097	2.54349
ENSSSCG00000011407	5287.65	5439.93	3213.82	2925.26	2355.67	1348.33	2256.32	4006.26	4035.23	1247.85	1961.84	780.071	RASSF1	1329.92	485.933	3429.83	1306.21	1.36661	0.00286176	2.54337
ENSSSCG00000014950	17.2468	21.4058	23.2432	60.5425	29.5241	34.7683	38.5494	47.6936	29.3014	18.1579	8.18286	4.2861	VSTM5	10.2089	5.84152	33.5861	12.9481	1.71473	0.00287365	2.54157
ENSSSCG00000046118	32.4645	156.976	20.5613	43.2447	33.9975	5.08804	27.5353	28.1826	44.9986	0	13.2971	0		4.43238	6.26833	43.672	41.6094	3.29004	0.0028763	2.54117
ENSSSCG00000011904	20.2903	18.5517	41.1226	19.2198	4.47335	15.2641	25.9619	44.4418	15.6972	3.02631	0	8.57221	UPK1B	3.86617	3.54962	22.7803	11.9923	2.57128	0.0028804	2.54055
ENSSSCG00000036954	133.916	218.339	187.733	360.372	271.085	141.617	266.699	221.125	229.179	135.175	102.286	90.0082	MORN4	109.156	19.0686	225.563	65.7436	1.04681	0.00288971	2.53915
ENSSSCG00000008586	16.2322	18.5517	34.8648	15.3759	21.4721	9.32807	8.65395	21.6789	21.9761	7.06139	3.06857	3.21458	TP53I3	4.44818	1.84878	18.6815	7.4125	2.06015	0.00289613	2.53818
ENSSSCG00000011552	2685.42	2561.56	2064.17	2465.91	2074.74	2239.58	1969.95	2398.77	2542.95	1732.06	1723.51	1634.08	ARPC4	1696.55	44.3123	2333.67	240.832	0.459531	0.00289638	2.53815
ENSSSCG00000014307	1813.95	2072.08	1761.12	1937.36	2051.48	1837.63	2011.65	2002.05	2098.19	1553.51	1606.91	1454.06	MACROH2A1	1538.16	63.3366	1953.95	115.712	0.344784	0.0029114	2.5359
ENSSSCG00000011360	21.3048	18.5517	16.0914	17.2979	15.2094	21.2002	24.3884	17.3431	17.7902	8.07016	5.11429	6.42915	CELSR3	6.53787	1.20918	18.7975	2.76796	1.52672	0.00291196	2.53581
ENSSSCG00000031978	1242.78	562.259	1382.08	900.45	641.478	223.026	472.82	518.126	516.961	270.35	279.24	206.804		252.132	32.2559	717.775	359.826	1.5093	0.00291854	2.53483
ENSSSCG00000005503	788.279	620.769	1168.42	523.741	1249.85	852.246	748.96	749.007	355.803	394.429	334.474	349.317	TLR4	359.407	25.4949	784.119	268.671	1.12585	0.00298644	2.52485
ENSSSCG00000006033	5544.33	5317.2	5995.85	4750.18	3408.69	3371.67	4194.02	4089.73	4020.57	3013.19	2611.35	2662.74	EIF3E	2762.43	178.554	4521.36	882.57	0.710716	0.0029944	2.52369
ENSSSCG00000008261	176.526	37.1034	30.3949	31.7127	44.7335	33.9203	45.6299	20.595	24.069	9.07893	15.3429	7.50068	HK2	10.6408	3.3867	49.4094	45.6231	2.21399	0.00299749	2.52324
ENSSSCG00000003660	4734.74	5457.05	4416.21	5044.25	4762.33	3743.95	4721.91	4457.19	4434.98	3493.37	3638.3	2812.76	PABPC4	3314.81	359.903	4641.4	445.979	0.485411	0.00302112	2.51983
ENSSSCG00000005616	105.51	39.9575	85.821	109.553	120.78	76.3206	135.316	95.3872	139.182	23.2017	65.4629	33.2173	TTC16	40.6273	18.0311	100.87	29.2826	1.31506	0.00302689	2.519
ENSSSCG00000017514	6398.55	6052.14	6719.07	7974.31	5871.72	7383.59	6843.7	7116.1	6493.41	4028.02	5125.54	5366.2	KPNB1	4839.92	582.448	6761.4	622.783	0.48244	0.00302689	2.519
ENSSSCG00000041999	72.0306	97.0397	18.7733	23.0638	15.2094	16.1121	42.483	33.6023	64.8817	8.07016	9.20571	11.7868		9.68755	1.55509	42.5773	27.5046	2.12815	0.0030533	2.51523
ENSSSCG00000015569	320.587	208.35	219.022	158.564	116.307	153.489	182.52	165.844	156.972	124.079	76.7143	66.4346	SWT1	89.0758	25.104	186.851	55.4025	1.06685	0.00308413	2.51087
ENSSSCG00000034066	681.754	796.296	479.167	553.532	303.293	301.042	394.148	533.301	489.752	295.569	232.189	204.661	ZCRB1	244.14	38.063	503.587	154.455	1.04288	0.00309119	2.50987
ENSSSCG00000003749	874.512	709.246	826.027	541.039	594.061	731.829	652.98	678.55	633.12	479.166	423.463	480.044	PIK3C3	460.891	26.4679	693.485	100.382	0.589372	0.00309562	2.50925
ENSSSCG00000031077	1960.04	2514.47	2074.01	2337.13	1635.46	1828.3	2040.76	2119.11	1943.31	1396.14	1617.14	1114.39	KPNA4	1375.89	205.746	2050.29	245.874	0.57499	0.00310559	2.50786
ENSSSCG00000020987	25.3629	29.9681	34.8648	36.5177	40.2601	39.8563	35.4025	21.6789	46.0451	21.1842	13.2971	9.64373	WDR31	14.7083	4.81588	34.4396	7.21533	1.2278	0.00317994	2.49758
ENSSSCG00000029478	1858.59	1692.49	1812.08	1674.05	1501.26	1746.89	1475.11	1726.73	1527.86	1313.42	1315.39	1141.17	CUL4B	1256.66	81.6659	1668.34	129.975	0.408502	0.00318867	2.49639
ENSSSCG00000014199	1301.62	1300.05	1106.73	1241.6	1012.77	1150.74	1180.08	1230.28	1034.97	794.91	986.034	753.283	WDR36	844.742	101.344	1173.21	100.186	0.473268	0.0032164	2.49263
ENSSSCG00000023318	1885.98	3272.24	2280.51	2428.43	2283.2	1941.93	2169.78	2809.59	2909.21	1569.65	1577.25	1520.5	MARS1	1555.8	25.1532	2442.32	438.115	0.650166	0.00322269	2.49178
ENSSSCG00000018080	10268.9	88.4774	11924.7	50.9326	55.4695	41.5523	34.6158	70.4565	18241.2	56.4911	57.28	76.0783	ATP8	63.2831	9.0533	4530.7	6630.45	6.16177	0.00323675	2.48989
ENSSSCG00000014291	948.572	1046.03	677.628	892.762	975.19	1022.7	949.575	962.544	626.841	426.71	733.389	370.748	AFF4	510.282	159.406	900.204	139.395	0.818633	0.00328127	2.48396
ENSSSCG00000014136	584.361	288.265	470.228	202.769	352.5	362.099	380.774	239.552	278.364	178.552	155.474	181.088	VCAN	171.705	11.5233	350.99	112.195	1.03231	0.00328569	2.48337
ENSSSCG00000004884	1727.72	1638.26	1538.52	1437.64	1059.29	1219.43	1353.16	1570.64	1153.22	892.761	1054.57	743.639	TMX3	896.989	126.971	1410.88	217.206	0.652941	0.00332187	2.47862
ENSSSCG00000013658	116.669	125.581	67.0477	114.358	76.9416	89.0407	99.9138	105.143	165.344	33.2894	68.5314	51.4332	S1PR2	51.0847	14.3896	106.671	27.4303	1.05923	0.00332749	2.47788
ENSSSCG00000033727	24888.1	20358.4	17239.3	17148.9	14524.1	16636.2	13633.1	24582.8	18953.8	11698.7	11688.2	10960.6	GPX1	11449.2	345.475	18662.7	3765.52	0.704879	0.00332749	2.47788
ENSSSCG00000042504	11.1597	54.2281	25.0311	7.68794	15.2094	5.08804	5.50706	33.6023	2.09296	0	3.06857	0		1.02286	1.44654	17.7341	16.1295	4.09242	0.00336102	2.47353
ENSSSCG00000009330	379.429	338.212	475.591	309.44	743.471	310.37	319.41	355.534	349.524	193.684	94.1029	252.88	ALOX5AP	180.222	65.5157	397.887	131.293	1.1434	0.00342491	2.46535
ENSSSCG00000006063	24377.8	22744.4	23902.9	24674.4	20008.4	18952.1	20476.8	21612.8	22135.1	16749.6	17758.8	15328.2	PABPC1	16612.2	997.061	22098.3	1904.36	0.411661	0.00343387	2.46422
ENSSSCG00000011133	5226.78	1548.35	1406.21	1919.1	953.718	1966.53	2456.94	857.401	871.717	979.515	334.474	352.532	PFKFB3	555.507	299.91	1911.86	1281.86	1.78304	0.00344283	2.46309
ENSSSCG00000049262	9.13064	21.4058	12.5156	7.68794	18.7881	7.63206	11.0141	11.9234	8.37184	3.02631	1.02286	2.14305		2.06407	0.81981	12.0522	4.65279	2.52738	0.00344751	2.46249
ENSSSCG00000028444	1110.89	1030.33	1169.31	994.627	560.958	675.013	697.036	964.712	943.925	525.569	552.343	472.543	ARMC10	516.818	33.1606	905.201	198.769	0.807994	0.00346703	2.46004
ENSSSCG00000016843	295.224	361.045	296.798	242.17	227.246	275.602	289.514	231.964	277.317	202.763	175.931	168.23	CPLANE1	182.308	14.8015	277.431	38.9606	0.603044	0.00350434	2.45539
ENSSSCG00000015091	4851.41	2453.11	1204.18	1558.73	1271.33	1406.84	1157.27	2720.7	2355.63	865.524	887.84	636.486	MPZL2	796.617	113.595	2108.8	1120.33	1.40426	0.00350918	2.45479
ENSSSCG00000041875	18.2613	18.5517	14.3035	2.88298	0.89467	5.08804	2.36017	3.25184	1.04648	0	0	0		0	0	7.40452	7.00023	5.26638	0.00353959	2.45105
ENSSSCG00000031741	848.135	432.397	424.635	252.741	586.903	530.852	372.907	1090.45	689.63	181.579	292.537	236.807		236.974	45.2988	580.961	245.592	1.29353	0.00356723	2.44767
ENSSSCG00000032781	82.1758	91.3315	75.0934	76.8794	69.7842	55.9684	62.9378	95.3872	134.996	48.4209	45.0057	20.359	SRSF12	37.9285	12.5015	82.7282	21.9451	1.11785	0.00357968	2.44616
ENSSSCG00000011642	1946.86	1488.42	1274.8	1740.36	845.463	1017.61	1172.22	2003.13	1513.21	738.419	941.029	537.906	RYK	739.118	164.575	1444.67	380.443	0.966506	0.00357968	2.44616
ENSSSCG00000000926	353.051	416.7	450.56	400.734	283.61	267.97	361.106	299.169	285.689	248.157	207.64	167.158	CEP290	207.652	33.0678	346.51	62.3738	0.737416	0.00357968	2.44616
ENSSSCG00000004893	1356.41	1407.08	1335.59	1312.72	1007.4	1206.71	1196.61	1256.29	1045.43	967.41	837.72	855.078	VPS4B	886.736	57.4837	1236.03	129.514	0.478574	0.00365003	2.4377
ENSSSCG00000029094	1831.2	1514.1	1786.15	1319.44	2075.63	1740.11	1835.42	1384.2	1207.64	1006.75	1168.1	956.873	PIK3R4	1043.91	90.1482	1632.66	272.111	0.645509	0.00365111	2.43757
ENSSSCG00000039046	6008.98	8687.91	8341.62	6285.85	5184.61	3711.72	4791.93	7844.52	7927.08	4211.61	3155.51	3106.35	RPL36A-HNRNPH2	3491.16	509.832	6531.58	1657.41	0.903612	0.00366543	2.43588
ENSSSCG00000015955	1267.13	1141.64	1274.8	2402.48	2374.45	2385.44	1851.16	2383.6	2568.06	922.015	901.137	1158.32	ITGA6	993.824	116.628	1960.97	550.641	0.980721	0.00366915	2.43543
ENSSSCG00000012452	826.83	783.453	914.53	456.471	573.483	675.861	621.511	657.955	420.685	436.797	279.24	361.104		359.047	64.3389	658.976	154.836	0.875778	0.00367349	2.43492
ENSSSCG00000014910	944.514	1368.54	1121.93	911.982	685.317	587.668	656.914	1126.22	1025.55	619.385	398.914	457.542		491.947	93.2365	936.516	242.345	0.927916	0.00368504	2.43356
ENSSSCG00000011453	948051	1.02369e+06	946758	969081	1.03581e+06	1.101e+06	893305	1.20588e+06	1.10836e+06	552169	817426	776656	ITIH4	715417	116627	1.02577e+06	93136.5	0.519854	0.00370615	2.43108
ENSSSCG00000025912	1238.72	1171.61	1034.32	1193.55	805.203	733.525	1084.89	856.317	667.654	648.639	600.417	436.111	URI1	561.722	90.9761	976.2	202.002	0.796878	0.00370769	2.4309
ENSSSCG00000038929	452.474	194.079	233.326	369.021	178.039	237.442	449.219	229.797	126.624	156.359	83.8743	87.8651	CEMIP	109.366	33.269	274.447	112.468	1.32781	0.00371647	2.42987
ENSSSCG00000001549	3096.3	3380.69	2773.99	4409.03	5567.53	5928.41	3646.46	4005.18	5134.03	1969.12	1758.29	2982.06	FKBP5	2236.49	534.176	4215.74	1056.13	0.914661	0.00372663	2.42868
ENSSSCG00000044690	30.4355	58.5092	34.8648	52.8546	17.8934	44.0963	38.5494	46.6097	18.8366	19.1666	2.04571	12.8583	FMN1	11.3569	7.06975	38.0722	13.2974	1.74014	0.00379215	2.42111
ENSSSCG00000012173	29885.6	29772.6	20935	17147	13343.1	9259.38	10679.8	26145.9	17293.1	10034.2	8661.55	6262	SAT1	8319.26	1558.91	19384.6	7382.23	1.22035	0.00379238	2.42109
ENSSSCG00000041070	17.2468	29.9681	20.5613	7.68794	2.68401	5.08804	10.2274	11.9234	8.37184	2.01754	1.02286	0		1.01347	0.823684	12.6399	8.09294	3.59953	0.00379504	2.42078
ENSSSCG00000020846	55.7984	256.87	119.792	1705.76	576.167	374.819	977.11	96.4712	333.827	51.4472	42.96	84.6505	SCARA3	59.6859	17.9895	499.624	504.909	3.06579	0.00380203	2.41998
ENSSSCG00000046214	195.801	189.798	152.869	154.72	81.415	175.537	133.743	155.004	115.113	82.7191	80.8057	79.2929	IFT22	80.9392	1.40192	150.444	34.2749	0.89181	0.00380203	2.41998
ENSSSCG00000024027	2698.61	2801.31	2512.05	2844.54	1935.17	2044.54	2029.75	2816.09	2610.97	1741.14	1786.93	1397.27	PAFAH1B2	1641.78	173.902	2477	350.264	0.59294	0.00381331	2.4187
ENSSSCG00000024428	30.4355	22.8329	30.3949	21.1418	16.1041	21.2002	22.0282	17.3431	14.6507	7.06139	4.09143	11.7868	CHRNA9	7.64653	3.16875	21.7924	5.31011	1.51958	0.00384065	2.4156
ENSSSCG00000033860	281.021	366.753	201.143	277.727	250.508	396.867	361.106	292.665	248.016	149.298	215.823	140.37	ZMAT3	168.497	33.6624	297.312	60.8666	0.818534	0.00385368	2.41412
ENSSSCG00000039770	59.8564	72.7798	67.0477	205.652	208.458	83.1046	185.667	93.2193	136.042	53.4648	38.8686	41.7895	SLC6A9	44.7076	6.30603	123.536	58.0684	1.46821	0.00386137	2.41326
ENSSSCG00000007203	2746.29	2982.54	2647.94	3216.44	2136.47	2180.22	2405.8	2807.42	2799.33	1991.31	1909.67	1523.71		1808.23	203.929	2658.05	338.502	0.555435	0.00391592	2.40717
ENSSSCG00000027459	3186.59	2765.63	2644.36	2003.67	1810.81	1426.35	1792.94	1983.62	2094.01	1461.71	1125.14	1124.03	RNF13	1236.96	158.921	2189.78	527.27	0.823694	0.00392068	2.40664
ENSSSCG00000032622	34715.7	31527.9	26571.4	23916.2	25361.2	30116.9	27104.2	31330.4	35430.7	16596.3	24877.9	15099.9	SLC39A14	18858.1	4300.31	29563.8	3841.41	0.648634	0.00392068	2.40664
ENSSSCG00000011212	1223.51	2217.64	1007.5	876.425	832.938	671.621	1291.8	1210.77	880.089	532.63	662.811	371.819		522.42	119.016	1134.7	430.03	1.11829	0.00393869	2.40465
ENSSSCG00000032517	299.282	205.496	205.613	165.291	160.146	211.154	210.842	229.797	171.623	132.149	117.629	125.369	DMXL2	125.049	5.93218	206.582	39.8006	0.723639	0.00394514	2.40394
ENSSSCG00000037620	16.2322	29.9681	42.9105	7.68794	74.2576	10.1761	60.5777	22.7629	137.089	1.00877	10.2286	8.57221		6.60318	4.01323	44.6291	39.0656	2.76	0.00397092	2.40111
ENSSSCG00000009335	452.474	316.806	462.182	616.957	290.768	340.051	409.096	417.319	347.431	243.113	269.011	159.657	B3GLCT	223.927	46.6595	405.898	93.6722	0.858069	0.00399425	2.39856
ENSSSCG00000021698	457.547	693.548	449.666	651.553	753.312	413.827	639.606	497.531	600.679	347.017	367.206	324.672	RRP1B	346.298	17.3716	573.03	114.499	0.726028	0.00402771	2.39494
ENSSSCG00000034843	157.25	195.506	147.505	177.784	168.198	111.089	185.667	157.172	200.924	126.096	81.8286	87.8651		98.5966	19.6007	166.788	26.0917	0.755324	0.00402917	2.39478
ENSSSCG00000012857	1201.19	1830.91	1414.26	2008.47	2136.47	1202.47	1512.08	1539.2	1802.04	1195.39	915.457	784.357	CARS1	965.069	171.432	1627.46	317.107	0.753642	0.00404652	2.39292
ENSSSCG00000004999	359.138	396.721	295.01	220.067	261.244	263.73	236.017	328.436	290.921	203.771	166.726	170.373	MIS18BP1	180.29	16.6706	294.587	54.5743	0.705089	0.00410758	2.38641
ENSSSCG00000028506	755.814	1040.32	836.755	882.191	652.214	837.83	606.563	987.475	873.81	512.455	604.509	482.187	YIPF1	533.05	52.0178	830.331	133.674	0.638241	0.00411597	2.38553
ENSSSCG00000037832	473.779	459.511	494.365	465.12	360.552	272.21	353.239	381.549	392.43	243.113	142.177	298.956	PMP22	228.082	64.8811	405.862	68.55	0.831177	0.00417525	2.37932
ENSSSCG00000010687	316.529	308.244	220.81	227.755	143.147	181.473	195.894	222.209	249.062	151.315	118.651	110.367	INPP5F	126.778	17.6771	229.458	52.8958	0.852521	0.00418458	2.37835
ENSSSCG00000000649	106.524	51.3739	79.5632	42.2837	58.1535	70.3845	59.7909	40.106	40.8127	35.3069	14.32	25.7166	CLEC1A	25.1145	8.57845	60.9992	20.5527	1.28237	0.00424057	2.37258
ENSSSCG00000033278	784.221	1221.56	989.624	1090.73	656.688	897.191	719.851	937.613	694.862	640.569	498.131	433.968	ATP6V1D	524.223	86.3386	888.037	181.072	0.759543	0.00425064	2.37155
ENSSSCG00000011681	2717.89	2944.01	2512.95	1765.34	1848.39	2276.05	2106.06	2106.11	1934.94	1819.82	1183.45	925.798	TRPC1	1309.69	375.741	2245.75	381.095	0.777643	0.00427192	2.36938
ENSSSCG00000004221	1775.4	1745.29	1071.87	1471.28	587.798	778.47	1018.81	1429.72	1245.31	621.402	669.971	495.045	HINT3	595.473	73.7295	1235.99	386.855	1.05303	0.00428372	2.36818
ENSSSCG00000022387	463.634	605.071	382.619	374.787	279.137	271.362	298.168	406.48	361.035	256.227	161.611	201.447	TBPL1	206.429	38.7871	382.477	98.5242	0.887328	0.00431631	2.36489
ENSSSCG00000008634	7.10161	25.687	5.36381	3.84397	0.89467	1.69601	0.786723	8.67157	8.37184	0	0	0	ATP6V1C2	0	0	6.93524	7.23035	5.15105	0.00432307	2.36421
ENSSSCG00000008188	10034.6	8245.52	3392.61	3247.19	2844.16	3581.98	4317.54	4808.38	4956.13	2130.52	2271.77	2044.47	MGAT4A	2148.92	93.7001	5047.56	2325.67	1.23187	0.00432307	2.36421
ENSSSCG00000006930	2390.2	1982.18	2198.27	2192.02	1681.98	1484.01	1929.04	1889.32	1886.8	1427.41	1415.63	1164.75	SH3GLB1	1335.93	121.139	1959.31	260.627	0.552287	0.00437061	2.35946
ENSSSCG00000031023	728.422	326.795	336.132	664.046	179.829	107.697	222.643	127.906	156.972	97.8506	55.2343	112.51		88.5317	24.2935	316.716	216.811	1.83893	0.00437183	2.35934
ENSSSCG00000000264	485.953	582.238	514.032	598.698	488.49	429.091	474.394	605.926	596.493	404.517	365.16	338.602	MFSD5	369.426	27.078	530.591	62.204	0.520561	0.00438132	2.35839
ENSSSCG00000013395	290.151	299.681	269.085	335.386	205.774	259.49	280.86	330.603	252.202	226.973	152.406	146.799	BTBD10	175.393	36.5447	280.359	37.9186	0.674811	0.00441409	2.35516
ENSSSCG00000002144	1246.84	1277.21	1518.85	1595.25	869.619	743.701	1102.99	1483.92	1104.04	819.121	676.109	549.693	CCNB1IP1	681.641	110.063	1215.82	274.951	0.83449	0.0044189	2.35469
ENSSSCG00000032377	383.487	303.963	244.054	278.688	169.987	156.033	227.363	215.705	212.435	113.991	135.017	139.298	RALGAPA1	129.435	11.0599	243.524	66.2848	0.910342	0.00442448	2.35414
ENSSSCG00000005506	366.24	392.44	355.8	575.634	371.288	758.118	461.806	539.805	475.102	209.824	319.131	253.952	MEGF9	260.969	44.8996	477.359	123.925	0.87177	0.0044995	2.34684
ENSSSCG00000021761	1582.64	2911.19	2241.18	3799.76	2786	2071.68	2741.73	2948.33	2740.73	1419.34	1826.82	1293.33	UBAP1	1513.16	227.678	2647.03	592.085	0.806702	0.00451212	2.34562
ENSSSCG00000008789	790.308	693.548	565.882	375.748	444.651	464.707	486.981	931.11	403.941	348.026	249.577	270.025	WDR19	289.209	42.419	572.986	180.474	0.985526	0.00453361	2.34356
ENSSSCG00000032284	2789.92	2047.82	1300.72	1302.14	2630.33	2460.07	1801.6	1727.81	2260.4	964.384	1273.46	1111.17	CCND3	1116.34	126.232	2035.65	514.354	0.866706	0.00455105	2.34189
ENSSSCG00000002852	432.184	445.241	278.024	315.205	319.397	283.234	265.126	235.216	393.476	174.517	227.074	172.516	PLEKHF1	191.369	25.2607	329.678	71.6184	0.782553	0.00458848	2.33833
ENSSSCG00000032595	3381.38	3232.28	2788.29	2465.91	1819.76	2329.47	2334.99	2791.16	2496.9	1989.29	1579.29	1309.4	RAP1B	1626	279.521	2626.68	454.205	0.691587	0.00459452	2.33776
ENSSSCG00000024765	21.3048	41.3846	13.4095	3.84397	8.05203	1.69601	7.08051	19.511	25.1155	0	2.04571	2.14305		1.39626	0.988101	15.7109	11.8743	3.48436	0.00461356	2.33596
ENSSSCG00000017513	3609.65	1743.86	3001.05	2034.42	2302.88	2036.91	2485.26	2242.68	2151.56	1331.58	1695.9	1233.33	NPEPPS	1420.27	198.985	2400.92	539.925	0.757543	0.0046141	2.33591
ENSSSCG00000034260	1401.05	1799.52	348.648	1266.59	704.105	360.403	397.295	1769	1883.66	247.149	511.429	79.2929	GDF15	279.29	177.877	1103.36	617.463	1.98163	0.00465201	2.33236
ENSSSCG00000037168	13.1887	7.13527	6.25778	8.64893	11.6307	9.32807	13.3743	19.511	11.5113	1.00877	3.06857	2.14305	TMEM92	2.07346	0.842349	11.1762	3.78583	2.43562	0.0046755	2.33017
ENSSSCG00000033945	171.453	255.443	227.962	251.78	234.403	232.354	147.904	181.019	127.671	97.8506	96.1486	141.441	RGS18	111.814	20.9616	203.332	44.4574	0.862728	0.00468228	2.32954
ENSSSCG00000009401	915.093	602.217	739.312	578.517	815.044	600.388	518.45	751.175	475.102	388.376	473.583	307.528	RB1	389.829	67.7994	666.144	137.893	0.772788	0.00470999	2.32698
ENSSSCG00000012654	2233.96	2782.76	2431.6	2146.86	1837.65	1632.41	2023.45	1546.79	1312.29	1408.24	1056.61	1013.66		1159.51	176.755	1994.2	436.573	0.782026	0.00473997	2.32422
ENSSSCG00000006564	4122.99	3686.08	2777.56	2840.69	2268.88	2577.94	2442.77	3373.24	4042.55	1853.11	1989.46	1874.1		1905.56	59.9433	3125.86	659.419	0.713798	0.00474322	2.32393
ENSSSCG00000034814	2436.87	3687.51	3210.24	3837.24	3127.77	1772.33	2967.52	3106.59	3136.3	2046.79	1926.04	1376.91	MRTO4	1783.25	291.522	3031.37	585.053	0.76526	0.00474328	2.32392
ENSSSCG00000005376	87.2483	52.801	61.6839	64.3865	77.8363	83.9526	70.8051	61.7849	55.4634	37.3245	41.9371	38.5749	TBC1D2	39.2788	1.94779	68.4402	11.5836	0.80764	0.00474953	2.32335
ENSSSCG00000008090	226.237	129.862	51.8502	22.1028	19.6827	26.2882	48.7768	92.1354	32.4409	5.04385	24.5486	10.7153	IL1A	13.4359	8.19186	72.1529	64.4368	2.42188	0.00475519	2.32283
ENSSSCG00000010496	98.408	58.5092	53.6381	43.2447	42.0495	50.8804	52.7104	49.8615	63.8353	26.228	24.5486	32.1458	TCTN3	27.6408	3.25846	57.0152	15.9668	1.04287	0.00475982	2.32241
ENSSSCG00000051428	8249.03	37266.1	23840.4	56591.9	20743.8	18473.8	33833	30804.7	27256.6	16736.5	5519.34	7972.15		10076	4814.96	28562.1	12883.1	1.50317	0.00478639	2.31999
ENSSSCG00000032842	115.655	166.965	114.428	282.532	134.2	74.6246	174.652	151.752	227.086	65.57	43.9829	93.2227	GIPC1	67.5919	20.1529	160.211	59.4823	1.24517	0.00480539	2.31827
ENSSSCG00000006634	192.758	214.058	284.282	147.032	248.718	189.953	154.198	233.048	182.087	131.14	102.286	126.44	TNFAIP8L2	119.955	12.6407	205.126	42.0423	0.773574	0.0048198	2.31697
ENSSSCG00000016882	863.353	874.784	613.263	602.542	518.908	648.725	701.757	795.616	703.234	528.595	394.823	425.396	PARP8	449.605	57.2324	702.465	114.881	0.642557	0.00494202	2.3061
ENSSSCG00000016239	14.2032	17.1246	8.93969	13.4539	7.15736	21.2002	27.5353	1.08395	3.13944	0	2.04571	0	NYAP2	0.681905	0.964359	12.6486	8.06858	4.20724	0.00495155	2.30526
ENSSSCG00000039473	1396.99	1252.95	1332.01	1329.05	1445.79	1567.96	1355.52	1076.36	1122.87	773.726	1116.96	820.789		903.825	151.929	1319.95	144.314	0.546709	0.00497629	2.30309
ENSSSCG00000007281	709.146	767.755	730.373	538.156	420.495	218.786	307.609	436.83	608.005	307.675	196.389	188.589	MAP1LC3A	230.884	54.3926	526.35	183.117	1.18781	0.00500049	2.30099
ENSSSCG00000038933	198.845	268.286	200.249	277.727	173.566	150.097	165.999	177.767	217.668	129.123	121.72	37.5034	PURG	96.1153	41.5549	203.356	41.8411	1.07801	0.00506019	2.29583
ENSSSCG00000012486	865.382	1071.72	1095.11	985.978	757.785	838.678	868.542	1069.85	952.296	593.157	787.6	477.901	CSTF2	619.552	127.805	945.038	112.768	0.608394	0.00507738	2.29436
ENSSSCG00000040422	313.485	386.732	253.887	267.156	182.513	173.841	239.164	285.078	282.549	164.429	149.337	138.227		150.664	10.7383	264.934	61.2737	0.810785	0.00509091	2.2932
ENSSSCG00000014337	4816.92	5187.34	4016.6	5201.85	3631.46	3829.6	3901.36	5117.31	4115.8	2928.46	3421.46	2746.32	ETF1	3032.08	285.196	4424.25	609.038	0.544902	0.00511226	2.29139
ENSSSCG00000032702	956.688	1091.7	577.504	684.226	540.381	924.327	759.974	918.102	755.558	471.095	554.389	341.817	CXADR	455.767	87.4564	800.94	174.14	0.812446	0.00511575	2.29109
ENSSSCG00000002855	87.2483	95.6126	89.3969	126.851	105.571	129.745	125.089	95.3872	100.462	74.6489	66.4857	52.5048		64.5465	9.14373	106.151	15.7813	0.720085	0.00512328	2.29045
ENSSSCG00000025092	2011.78	2343.22	2200.95	2715.76	1996.01	2095.42	2037.61	2029.15	2089.82	1763.33	1510.76	1540.85	CDK4	1604.98	112.641	2168.86	219.462	0.43415	0.00512833	2.29002
ENSSSCG00000004138	567.114	311.098	328.087	309.44	561.853	418.067	470.46	395.64	414.406	293.552	191.274	236.807	HIVEP2	240.544	41.8382	419.574	92.7776	0.80338	0.00516212	2.28717
ENSSSCG00000041954	443.343	418.127	395.134	386.319	491.174	280.69	357.172	471.516	372.547	233.026	310.949	121.082		221.686	77.9262	401.78	60.2214	0.856707	0.00523151	2.28137
ENSSSCG00000016118	2023.96	1264.37	1826.38	1625.04	998.452	1706.19	1204.47	1699.63	1196.13	892.761	1044.34	635.415	CYP20A1	857.504	168.793	1504.96	327.547	0.811438	0.00523483	2.2811
ENSSSCG00000031892	2972.53	3098.13	3414.96	3086.71	1911.01	1511.15	2105.27	2217.75	2547.13	1676.58	1341.99	1281.54	HSBP1	1433.37	173.734	2540.52	606.455	0.825508	0.00523891	2.28076
ENSSSCG00000029698	880.599	640.747	690.144	777.443	556.485	608.868	662.421	680.718	791.139	484.209	529.84	403.965	LRRC42	472.672	52.0318	698.729	94.9847	0.563468	0.00524773	2.28003
ENSSSCG00000023110	2829.48	2976.83	2480.76	2759.97	2021.95	1807.1	1932.98	2344.57	2985.61	1844.03	1194.7	1511.92	UBXN1	1516.88	265.113	2459.92	431.991	0.697195	0.00524797	2.28001
ENSSSCG00000000233	1512.64	2254.75	793.844	1418.42	1744.61	1864.77	1746.52	1649.77	2898.75	792.893	1058.66	794.001	ACVR1B	881.85	125.022	1764.9	545.3	1.00076	0.00526213	2.27884
ENSSSCG00000024259	832.917	891.909	961.017	1061.9	692.474	736.069	841.007	969.048	946.018	676.884	583.029	576.481	PPP1R11	612.131	45.8653	881.373	111.396	0.52538	0.00526958	2.27822
ENSSSCG00000004869	15.2177	9.98938	17.8794	14.4149	10.736	9.32807	12.5876	14.0913	34.5338	3.02631	4.09143	4.2861	CNDP1	3.80128	0.553721	15.4198	7.2324	2.02113	0.00529327	2.27628
ENSSSCG00000036947	2168.02	2754.21	2446.79	2790.72	1987.96	1807.1	2093.47	2799.83	2159.93	1516.18	1808.41	1222.61	MAK16	1515.73	239.152	2334.23	354.019	0.622565	0.00530089	2.27565
ENSSSCG00000006342	2407.45	3245.12	2404.78	2307.34	1899.38	2741.6	2065.93	2757.56	2435.16	1712.89	1818.64	1417.63	UHMK1	1649.72	169.697	2473.81	377.396	0.584063	0.00531274	2.27468
ENSSSCG00000030502	536.679	442.387	436.257	399.773	311.345	392.627	418.537	277.49	275.224	266.315	196.389	222.877	CEP170	228.527	28.8256	387.813	81.1658	0.762749	0.00534149	2.27234
ENSSSCG00000005311	518.417	299.681	495.259	202.769	305.977	431.635	353.239	487.776	179.994	218.903	59.3257	161.8		146.676	66.0191	363.861	119.462	1.31096	0.00536982	2.27004
ENSSSCG00000026488	2237.01	2012.15	1833.53	2052.68	1365.27	1527.26	1719.78	1896.91	1799.94	1347.72	1317.44	990.09		1218.42	161.923	1827.17	252.436	0.584177	0.00539403	2.26809
ENSSSCG00000013614	283.05	186.944	161.808	275.805	200.406	52.5764	194.321	139.829	280.457	77.6753	70.5771	92.1512	CNN1	80.1345	8.97761	197.244	71.542	1.29926	0.00539951	2.26765
ENSSSCG00000005373	6430	7108.16	7423.52	7785.96	5342.97	5345.83	5724.2	7292.79	7275.13	5085.21	4390.1	4260.39	NANS	4578.57	362.143	6636.5	895.4	0.535417	0.00541052	2.26676
ENSSSCG00000030616	5935.93	3203.74	2302.86	1385.75	2090.84	2958.69	2017.16	3437.19	2307.49	656.709	1863.65	884.009	RESF1	1134.79	523.668	2848.85	1247.77	1.32788	0.00541371	2.2665
ENSSSCG00000049192	254.643	199.788	76.8813	97.0602	66.2056	106.001	118.795	145.249	127.671	62.5437	62.3943	34.2888		53.0756	13.2844	132.477	57.0252	1.31546	0.00544505	2.264
ENSSSCG00000015845	878.57	1031.76	876.984	956.187	733.629	621.589	626.231	909.431	811.022	567.937	582.006	445.755	GTF2E2	531.899	61.1835	827.267	134.182	0.635954	0.00553756	2.25668
ENSSSCG00000039331	771.032	1057.45	915.424	1070.55	575.273	628.373	700.183	805.372	812.068	611.314	413.234	427.539		484.029	90.1935	815.08	163.872	0.750947	0.00554532	2.25607
ENSSSCG00000005227	1162.63	1310.04	1077.23	1231.99	862.462	825.11	978.683	1184.75	952.296	661.753	843.857	531.477	PUM3	679.029	128.113	1065.02	160.095	0.648517	0.00554532	2.25607
ENSSSCG00000029519	1172.78	1576.89	947.607	1527.02	833.832	768.294	938.56	1219.44	1295.54	717.235	691.451	546.478	CIAPIN1	651.722	75.1591	1142.22	275.215	0.808726	0.00555548	2.25528
ENSSSCG00000036883	632.043	1790.95	1908.62	2754.2	1143.39	600.388	1685.95	857.401	523.24	651.665	423.463	217.52	FABP3	430.883	177.317	1321.8	717.267	1.61698	0.00557413	2.25382
ENSSSCG00000009093	240.44	331.077	213.659	200.847	153.883	185.713	163.638	119.234	211.389	146.272	69.5543	80.3644	BBS7	98.7301	33.9054	202.209	57.0241	1.03099	0.00560947	2.25108
ENSSSCG00000012252	21921.7	14547.4	10601.6	11878.8	9900.42	7836.43	11256.4	12850.2	12585	5862.97	8219.68	6319.86	DDX3X	6800.84	1020.47	12597.5	3757.17	0.889322	0.00560947	2.25108
ENSSSCG00000030149	6856.1	6681.47	9409.02	8765.21	8200.54	10729.8	6985.31	8034.21	10561.1	6296.74	5262.6	4978.31	CAPNS1	5512.55	566.522	8469.19	1442.17	0.61954	0.00566448	2.24684
ENSSSCG00000000521	1047.99	1134.51	78.6693	317.127	237.982	513.892	140.037	1726.73	1223.33	49.4297	187.183	65.3631	PHLDA1	100.659	61.5267	713.363	550.821	2.82486	0.00576848	2.23894
ENSSSCG00000016572	2908.62	3563.35	3166.44	3914.12	3047.25	2585.57	3048.55	2802	2838.05	2386.75	2291.2	1756.23	TNPO3	2144.73	277.464	3097.11	386.716	0.529907	0.00576848	2.23894
ENSSSCG00000039953	4891.99	3837.35	2093.68	1467.44	1618.46	1191.45	1429.48	2497.41	2297.02	1099.56	1042.29	731.852	PNRC1	957.901	161.541	2369.36	1167.36	1.3063	0.00578452	2.23773
ENSSSCG00000001958	1968.16	2189.1	1538.52	1482.81	1383.16	1296.6	1415.31	1525.11	1309.15	940.173	1218.22	683.633	BAZ1A	947.343	218.304	1567.55	289.444	0.725953	0.00581001	2.23582
ENSSSCG00000003809	6278.84	5215.88	4469.84	3902.59	4292.63	5261.88	4063.42	4817.06	4610.79	3164.51	3642.39	3028.13	JAK1	3278.35	263.374	4768.1	692.379	0.540329	0.00581132	2.23572
ENSSSCG00000014119	1558.3	1422.77	1493.82	1473.2	1365.27	1870.7	1388.57	1712.63	2224.82	1092.5	1087.3	1086.53	SERINC5	1088.77	2.65163	1612.23	265.69	0.566334	0.00582684	2.23457
ENSSSCG00000026922	951.616	1006.07	886.817	739.003	684.422	580.884	681.302	828.135	693.816	519.516	471.537	540.049	DRAM2	510.367	28.7082	783.563	134.083	0.617491	0.0058491	2.23291
ENSSSCG00000004289	289.137	276.848	273.555	201.808	179.829	199.281	234.443	198.362	138.135	149.298	117.629	115.725	CEP162	127.55	15.3974	221.267	47.8631	0.793253	0.0058569	2.23233
ENSSSCG00000016441	642.188	933.293	733.949	1133.01	979.663	848.006	989.697	1105.62	1023.46	519.516	707.817	546.478		591.271	83.1427	932.099	154.484	0.656518	0.0058569	2.23233
ENSSSCG00000012294	164.352	98.4667	138.565	167.213	99.3083	98.3687	81.0325	96.4712	128.717	76.6665	43.9829	65.3631	PLP2	62.0041	13.5528	119.166	29.8929	0.942408	0.00586273	2.2319
ENSSSCG00000017937	2101.06	2243.33	2343.09	2342.9	1833.18	1999.6	2077.74	2113.69	2281.33	1841	1570.09	1488.35	PHF23	1633.15	150.718	2148.43	160.68	0.395313	0.00589784	2.22931
ENSSSCG00000012560	2791.95	3604.74	2426.23	2860.87	2417.4	1852.89	2208.33	2841.02	2882	1784.51	1665.21	1728.37	PRPS1	1726.03	48.7329	2653.94	471.516	0.620244	0.00591028	2.22839
ENSSSCG00000001531	1193.07	1822.35	1209.54	1513.56	1210.49	935.351	1215.49	1516.44	1370.89	882.673	834.651	865.793	SNRPC	861.039	19.8909	1331.91	242.42	0.628557	0.00594526	2.22583
ENSSSCG00000002755	431.169	716.381	332.556	344.996	401.707	484.212	420.11	517.042	481.381	274.385	306.857	221.806	NFAT5	267.683	35.044	458.839	108.169	0.775279	0.00595338	2.22524
ENSSSCG00000022479	1249.88	1150.21	1277.48	1123.4	1154.12	1617.15	1321.69	1062.27	934.506	866.533	742.594	860.435	UBR5	823.188	57.0424	1210.08	181.447	0.556334	0.00595839	2.22487
ENSSSCG00000035132	178.555	452.376	212.765	195.081	245.14	138.225	306.822	203.782	286.735	141.228	127.857	73.9353	IDNK	114.34	29.0873	246.609	87.9338	1.10601	0.005991	2.2225
ENSSSCG00000040977	363.197	508.031	425.529	823.57	723.788	622.437	625.445	352.282	448.94	281.447	298.674	298.956	SNX8	293.026	8.18829	543.691	155.306	0.892402	0.00607703	2.21631
ENSSSCG00000017668	6646.09	6839.87	4450.18	4197.61	3506.21	3306.38	3703.89	5156.33	5399.83	2516.88	2986.74	2732.39	VMP1	2745.34	192.039	4800.71	1231.41	0.806088	0.00607703	2.21631
ENSSSCG00000003716	1650.62	1765.27	1382.08	1275.24	966.243	1153.29	1106.92	1359.27	1181.48	935.129	814.194	776.856	SS18	842.06	67.5523	1315.6	243.202	0.642961	0.00607703	2.21631
ENSSSCG00000013661	3936.32	4323.97	4249.03	4524.35	3368.43	2991.77	3508	4072.38	3925.34	3219.99	2374.05	2403.43	EIF3G	2665.83	392.039	3877.73	469.01	0.540426	0.00607703	2.21631
ENSSSCG00000027293	2603.25	2878.37	2534.4	2463.02	2089.05	2432.08	2408.95	2524.51	2123.31	1748.2	2037.53	1698.37	TNPO1	1828.03	149.528	2450.77	225.793	0.422566	0.00607703	2.21631
ENSSSCG00000027551	746.683	934.72	627.566	783.209	387.392	438.419	579.815	677.466	762.884	397.455	413.234	255.023	NUDT15	355.238	71.1545	659.795	163.282	0.89198	0.00608432	2.21579
ENSSSCG00000015293	211.019	345.347	212.765	281.571	186.091	206.066	166.785	197.278	274.178	181.579	96.1486	85.7221		121.15	42.9411	231.233	53.88	0.928984	0.00619517	2.20795
ENSSSCG00000023666	32078	58126.8	34218.5	93941.8	38829.6	40093.7	28254.4	35519.8	46510.8	19212	21479	23947.5	CTSB	21546.2	1933.85	45285.9	19104.4	1.07163	0.00625083	2.20406
ENSSSCG00000015823	2487.59	964.689	1560.87	1227.19	614.638	863.27	520.811	1799.35	655.096	419.648	588.143	326.815		444.869	108.167	1188.17	616.121	1.41712	0.00631239	2.19981
ENSSSCG00000036851	79.1322	17.1246	42.0165	22.1028	25.0508	15.2641	62.1511	45.5257	16.7437	13.114	5.11429	10.7153		9.64785	3.35195	36.1235	21.4506	1.90827	0.006391	2.19443
ENSSSCG00000023326	13534.7	10174.9	7573.71	7780.19	4663.02	5144.85	5824.9	9373.96	6867	4369.99	4178.37	3487.82	PNRC2	4012.06	378.86	7881.91	2638.54	0.974126	0.00639656	2.19405
ENSSSCG00000010876	2169.03	3118.11	1661.89	2184.34	1420.74	1587.47	1511.29	2572.2	2522.02	996.664	1529.17	707.207	DESI2	1077.68	340.42	2083.01	548.687	0.950318	0.00640686	2.19335
ENSSSCG00000033382	149.134	45.6657	2.68191	0	0.89467	0.848006	11.8008	1.08395	63.8353	0	0	0		0	0	30.6605	47.2461	7.33163	0.00641356	2.1929
ENSSSCG00000038149	127.829	48.5198	65.2597	31.7127	12.5254	16.1121	12.5876	18.4271	8.37184	5.04385	6.13714	8.57221	KCNE4	6.5844	1.47476	37.9273	36.5106	2.52565	0.00641776	2.19262
ENSSSCG00000033876	756.829	802.004	815.3	946.577	937.614	908.215	845.727	831.386	909.391	615.349	727.251	637.558	RAB35	660.053	48.3738	861.449	62.6216	0.384707	0.00645367	2.19019
ENSSSCG00000005952	15.2177	9.98938	6.25778	5.76595	5.36802	3.39203	1.57345	5.41973	30.3479	1.00877	0	0	LRRC6	0.336257	0.475539	9.25911	8.33573	4.63083	0.00645706	2.18997
ENSSSCG00000005641	155.221	48.5198	54.5321	62.4645	159.251	128.049	115.648	45.5257	82.6719	17.1491	36.8229	47.1471	DNM1	33.7064	12.4433	94.6537	43.113	1.49431	0.00647644	2.18866
ENSSSCG00000022842	71.0161	395.294	96.5486	74.9574	59.0482	50.8804	225.003	372.877	369.407	56.4911	34.7771	46.0756		45.7813	8.86713	190.559	142.059	2.05566	0.00649021	2.18774
ENSSSCG00000025344	1794.68	3910.13	2258.17	4653.12	2431.71	1961.44	2685.87	2881.13	3812.33	1578.72	1525.08	1509.78	PHC2	1537.86	29.5619	2932.06	924.781	0.930833	0.00649021	2.18774
ENSSSCG00000029710	292.18	500.896	247.629	822.609	132.411	312.914	289.514	237.384	271.038	189.649	113.537	54.6478	GCNT4	119.278	55.2632	345.175	191.787	1.5319	0.00649376	2.1875
ENSSSCG00000006691	596.535	696.402	590.913	717.861	572.589	479.972	607.35	670.963	639.399	432.762	487.903	405.037	POLR3C	441.901	34.4416	619.109	68.1444	0.485087	0.00650404	2.18682
ENSSSCG00000032220	638.13	676.424	654.385	655.397	583.325	673.317	646.686	737.083	698.002	548.771	528.817	461.828	CNOT10	513.138	37.1855	662.528	39.9484	0.367526	0.00652582	2.18536
ENSSSCG00000038856	652.333	827.691	412.12	790.897	859.778	1080.36	901.584	1157.65	873.81	384.341	358	594.697	TRIM8	445.679	105.919	839.581	206.792	0.913858	0.00656316	2.18289
ENSSSCG00000011859	934.369	596.509	439.833	740.925	578.851	661.445	651.407	620.017	793.231	326.841	455.171	438.254		406.756	56.9284	668.51	133.204	0.716859	0.0065737	2.18219
ENSSSCG00000004528	1305.68	967.543	884.135	1001.35	750.628	721.653	687.596	784.777	899.972	685.963	364.137	507.903	MBD2	519.335	131.633	889.26	179.857	0.775469	0.00657778	2.18192
ENSSSCG00000010288	2878.18	3091	2035.57	2417.86	2335.09	1976.7	2287.79	2665.42	2669.57	1667.5	1817.62	1698.37	DNAJB12	1727.83	64.73	2484.13	351.926	0.523319	0.00657778	2.18192
ENSSSCG00000013367	1498.44	2171.98	1519.75	1511.64	1102.23	1225.37	1361.82	1526.2	1446.23	997.673	1050.47	794.001	GTF2H1	947.383	110.579	1484.85	280.144	0.647489	0.00661702	2.17934
ENSSSCG00000008445	653.348	566.54	725.009	593.893	467.912	532.548	567.227	605.926	525.333	408.552	425.509	410.394	SRBD1	414.818	7.59657	581.971	71.0132	0.488428	0.00663345	2.17826
ENSSSCG00000017950	834.946	1135.94	679.416	956.187	866.935	683.493	1086.46	857.401	818.347	568.946	666.903	424.324	TP53	553.391	99.6413	879.903	148.809	0.668297	0.00665859	2.17662
ENSSSCG00000026110	801.467	657.872	863.574	793.78	614.638	764.054	722.212	706.733	578.703	586.095	489.949	393.25	SRPK2	489.765	78.7288	722.559	87.9914	0.561108	0.00665859	2.17662
ENSSSCG00000031261	130.873	78.488	75.9874	74.9574	92.151	105.153	102.274	109.479	57.5564	30.2631	43.9829	66.4346	RHOQ	46.8935	14.9097	91.8798	21.1103	0.974601	0.00668797	2.17471
ENSSSCG00000004157	19.2758	48.5198	0.893969	2.88298	25.9454	61.0565	3.93361	15.1752	12.5578	0	2.04571	3.21458	IL20RA	1.75343	1.32852	21.1379	19.7711	3.59791	0.00669095	2.17451
ENSSSCG00000012063	339.863	398.148	404.968	398.812	346.237	463.011	396.508	421.655	371.5	285.482	289.469	300.027	VPS26C	291.659	6.13686	393.411	35.6052	0.432224	0.00669882	2.174
ENSSSCG00000029711	335.805	489.48	337.92	418.032	377.551	395.171	409.096	437.914	477.195	219.912	340.611	249.666	ZNF518B	270.063	51.3429	408.685	51.2449	0.596213	0.00671096	2.17322
ENSSSCG00000027147	34.4935	47.0928	50.9562	44.2056	42.0495	46.6403	33.0424	46.6097	34.5338	32.2806	16.3657	13.9298	CENPH	20.8587	8.1375	42.1804	6.1989	1.00847	0.00674814	2.17082
ENSSSCG00000023357	1066.26	1088.84	1008.4	1037.87	795.361	981.991	863.035	996.146	1050.67	696.051	827.491	623.628	REST	715.723	84.3814	987.618	91.8636	0.46365	0.00676341	2.16983
ENSSSCG00000010957	116.669	118.445	133.201	138.383	93.9403	116.177	108.568	136.577	120.345	99.8682	64.44	60.0054	AGTPBP1	74.7712	17.8383	120.256	13.4349	0.682415	0.00678299	2.16858
ENSSSCG00000000895	950.601	1792.38	1144.28	1260.82	968.927	632.613	978.683	1475.25	1498.56	747.498	600.417	561.48	SNRPF	636.465	80.1055	1189.12	334.674	0.901033	0.00679346	2.16791
ENSSSCG00000016532	393.632	639.32	519.396	423.798	462.544	435.027	379.2	317.596	661.375	308.683	229.12	286.097	WDR91	274.634	33.4779	470.21	109.773	0.774699	0.00679346	2.16791
ENSSSCG00000035344	955.674	900.471	549.791	715.939	615.533	608.02	504.289	768.518	744.047	418.639	473.583	421.11	UBE2S	437.777	25.3384	706.92	144.713	0.690098	0.00682647	2.1658
ENSSSCG00000038348	1704.39	2213.36	2279.62	2389.99	1562.09	1265.23	1796.88	2919.07	2302.26	1233.73	1338.92	1001.88	NME1	1191.51	140.799	2048.1	477.415	0.781227	0.00684826	2.16442
ENSSSCG00000011941	702.045	937.575	932.41	616.957	544.854	451.987	486.981	816.211	856.02	528.595	314.017	253.952	IFT57	365.521	117.889	705.004	178.243	0.946641	0.00686351	2.16345
ENSSSCG00000009776	1762.21	2132.02	1570.7	1540.47	1613.98	1602.73	1827.56	1646.51	1211.82	1028.94	1365.51	834.719	SBNO1	1076.39	219.278	1656.45	233.313	0.621504	0.00695275	2.15784
ENSSSCG00000000456	140.003	381.023	252.993	365.177	63.5216	109.393	132.956	281.826	231.272	65.57	67.5086	98.5804	SLC16A7	77.2197	15.125	217.574	106.815	1.49307	0.00695357	2.15779
ENSSSCG00000006928	450.445	552.27	437.151	473.769	418.705	359.555	327.277	427.075	514.868	326.841	276.171	277.525		293.513	23.5734	440.124	66.0519	0.582074	0.00697381	2.15653
ENSSSCG00000010904	1300.61	1496.98	1202.39	1556.81	1108.5	1458.57	929.906	1391.79	1551.93	901.84	925.686	864.721	NEK7	897.416	25.0845	1333.05	204.159	0.570347	0.00699229	2.15538
ENSSSCG00000029145	1341.19	1345.71	1233.68	1591.4	1471.73	1164.31	1533.32	1339.76	1523.67	945.217	1155.83	975.088	POMGNT1	1025.38	93.0451	1393.86	136.528	0.442961	0.00700549	2.15456
ENSSSCG00000031053	2992.82	6819.89	5039.3	3431.7	5553.22	2527.06	3054.85	4804.05	4675.67	2824.55	1843.19	1966.25	S100A1	2211.33	436.515	4322.06	1333.92	0.966646	0.00707311	2.15039
ENSSSCG00000021885	133.916	201.215	201.143	257.546	168.198	182.321	162.852	201.614	176.855	93.8156	153.429	67.5061	MDFIC	104.917	35.9453	187.296	32.4396	0.834383	0.00707311	2.15039
ENSSSCG00000038953	3608.63	3145.23	2351.14	2094	1592.51	1488.25	1437.34	2415.03	2187.14	1262.98	1332.78	949.372	UBE2B	1181.71	166.742	2257.7	698.052	0.933646	0.00710116	2.14867
ENSSSCG00000001950	4939.68	5979.36	3684.05	4510.9	4162.9	2710.23	4228.64	5063.11	4640.09	3122.14	2608.29	2541.66	PSMA6	2757.36	259.368	4435.44	865.222	0.685568	0.00713923	2.14635
ENSSSCG00000000383	426.097	502.323	387.983	459.354	331.028	376.515	394.935	404.312	365.221	265.306	300.72	296.813	RNF41	287.613	15.8536	405.307	48.4509	0.492883	0.00715494	2.14539
ENSSSCG00000010688	2610.35	2032.13	1919.35	2623.51	1511.99	1994.51	1977.03	2548.36	1783.2	1165.13	1674.42	1133.67	MCMBP	1324.41	247.828	2111.16	371.786	0.672562	0.00717215	2.14435
ENSSSCG00000014406	1305.68	764.901	384.407	249.858	319.397	383.299	357.172	747.923	909.391	160.394	269.011	226.092	PRELID2	218.499	44.6666	602.448	332.745	1.46272	0.00721792	2.14159
ENSSSCG00000005135	2522.09	1816.64	1563.55	1971.96	1051.24	1510.3	1523.1	2254.61	1433.68	1013.81	1147.65	839.005		1000.15	126.372	1738.57	426.264	0.797421	0.0072337	2.14064
ENSSSCG00000024933	691.9	292.546	366.527	254.663	277.348	297.65	338.291	326.268	339.059	254.21	146.269	114.653	SLC36A4	171.711	59.7466	353.806	123.948	1.04241	0.00724993	2.13967
ENSSSCG00000006899	30180.8	31653.5	33004.4	28580.9	19147.7	18962.3	20908.7	26750.7	26282.3	19532.8	13924.2	15099.9	RPL5	16185.6	2414.99	26163.5	5032.91	0.692815	0.00725512	2.13936
ENSSSCG00000025855	933.354	1188.74	885.029	887.957	899.143	704.693	774.135	848.73	791.139	600.218	691.451	415.752	RNMT	569.14	114.679	879.213	128.853	0.626219	0.00733925	2.13435
ENSSSCG00000016511	100.437	101.321	109.064	113.397	36.6815	39.0083	63.7246	83.4638	81.6254	53.4648	23.5257	16.0729	TTC26	31.0211	16.1591	80.9692	27.2034	1.37874	0.00736234	2.13298
ENSSSCG00000032214	975.964	901.898	912.742	931.201	703.21	787.798	811.898	780.441	680.212	514.472	710.886	376.106	SOCS6	533.821	137.357	831.707	98.1006	0.639231	0.00738179	2.13184
ENSSSCG00000022155	824.801	659.299	573.034	518.936	501.91	496.084	495.635	635.192	591.261	439.824	379.48	332.173	RBPJ	383.826	44.0554	588.461	101.532	0.615165	0.00744085	2.12838
ENSSSCG00000017385	2311.07	3078.16	2369.02	3195.3	2774.37	2410.03	2739.37	3340.72	3265.02	1932.8	2075.38	1997.32	PSME3	2001.83	58.2932	2831.45	382.181	0.499995	0.0075132	2.12418
ENSSSCG00000023423	416.966	897.617	874.302	821.648	1063.76	539.332	611.284	481.272	707.42	457.981	376.411	283.954	UBALD2	372.782	71.0926	712.623	204.616	0.934428	0.00751899	2.12384
ENSSSCG00000033611	225.222	256.87	193.991	151.837	150.305	158.577	129.809	152.836	207.203	130.131	103.309	60.0054	ZNF793	97.8151	28.8911	180.739	39.8271	0.88114	0.00753057	2.12317
ENSSSCG00000003566	1316.84	2290.42	1755.76	1943.13	1703.45	1477.23	1502.64	1818.86	1866.92	1244.82	1215.15	1086.53	NUDC	1182.17	68.7041	1741.69	273.366	0.558447	0.00753712	2.12279
ENSSSCG00000011775	1721.63	1935.09	1256.03	974.446	872.303	791.19	1209.19	505.119	613.237	612.323	501.2	265.738	KLHL24	459.754	144.496	1097.58	456.29	1.25495	0.00758769	2.11989
ENSSSCG00000023391	17141.3	24812.2	21763.7	21629.1	25975.8	22979.3	26824.9	31734.7	26321.1	16323.9	16994.8	16285	LONP2	16534.6	325.794	24353.5	3877.83	0.558639	0.00758769	2.11989
ENSSSCG00000033268	24.3484	28.5411	22.3492	14.4149	13.42	8.48006	20.4548	11.9234	20.9296	6.05262	6.13714	5.35763	CABCOCO1	5.84913	0.349252	18.3179	6.19511	1.63258	0.00759816	2.11929
ENSSSCG00000021042	1613.08	1709.61	1653.84	1543.35	1182.75	1366.14	1571.09	1608.58	1266.24	1112.67	1174.24	889.366	BRWD1	1058.76	122.388	1501.63	173.94	0.5037	0.00760217	2.11906
ENSSSCG00000015568	552.911	525.156	483.637	468.003	269.296	281.538	356.385	495.363	301.386	279.429	220.937	176.802	RNF2	225.723	42.0339	414.853	105.682	0.876582	0.00761278	2.11846
ENSSSCG00000026793	324.645	244.026	286.964	456.471	280.926	230.658	380.774	343.611	310.804	229.999	155.474	186.445	B4GALT2	190.64	30.569	317.653	66.0842	0.737235	0.00762886	2.11754
ENSSSCG00000036643	898.861	929.012	624.884	919.67	795.361	720.805	822.125	919.186	828.812	555.832	682.246	462.899	RBSN	566.992	89.8949	828.746	97.6303	0.546653	0.00764469	2.11664
ENSSSCG00000037384	1290.46	1213	1062.04	1225.27	942.982	1213.5	1122.65	1416.72	1327.98	872.586	906.251	858.292	BLOC1S6	879.043	20.1047	1201.62	134.813	0.450477	0.00767037	2.11518
ENSSSCG00000044572	7901.05	6324.7	8142.27	6522.25	3049.03	2477.03	3359.31	4335.78	3925.34	2827.58	1614.07	2376.64		2272.76	500.83	5115.2	2019.41	1.17029	0.00768252	2.1145
ENSSSCG00000039214	1378.73	516.594	615.945	106.67	58.1535	72.0805	154.984	470.433	34.5338	26.228	56.2571	43.9326		42.1392	12.3248	378.68	411.371	3.16762	0.00774528	2.11096
ENSSSCG00000003152	599.579	964.689	683.886	975.407	879.46	567.316	785.149	763.098	916.716	582.06	426.531	492.902	RUVBL2	500.498	63.7211	792.811	144.043	0.662946	0.00784969	2.10515
ENSSSCG00000022833	5.07258	5.70822	2.68191	5.76595	0	1.69601	0.786723	21.6789	16.7437	0	0	0	FGF16	0	0	6.68155	7.07725	5.12177	0.0078786	2.10355
ENSSSCG00000034044	85.2193	61.3633	82.2451	32.6737	36.6815	25.4402	79.459	47.6936	25.1155	15.1315	29.6629	4.2861	RASD1	16.3602	10.3964	52.8768	23.3522	1.68906	0.0079072	2.10198
ENSSSCG00000008475	2498.75	1244.39	2309.12	1672.13	1690.93	1582.38	1978.61	1303.99	1155.31	1207.5	899.091	780.071	MAP4K3	962.22	180.115	1715.07	442.266	0.834002	0.00791931	2.10131
ENSSSCG00000011233	1842.36	1362.84	1095.11	1060.94	832.938	977.751	1029.82	1184.75	914.623	565.92	816.24	630.057	DYNC1LI1	670.739	106.164	1144.57	286.083	0.770593	0.00793194	2.10062
ENSSSCG00000025478	1292.49	1175.89	1101.37	1262.74	834.727	1238.94	1058.14	1276.89	946.018	667.805	945.12	643.987	MIB1	752.304	136.688	1131.91	151.496	0.589086	0.00797423	2.09831
ENSSSCG00000017422	116.669	64.2174	95.6547	111.475	86.783	61.0565	103.061	72.6244	93.1367	52.456	34.7771	60.0054	FKBP10	49.0795	10.5725	89.4086	18.8456	0.869566	0.00798519	2.09771
ENSSSCG00000043697	85.2193	91.3315	81.3512	76.8794	62.6269	80.5606	87.3262	81.2959	79.5324	61.5349	51.1429	38.5749		50.4176	9.38741	80.6804	7.60666	0.672618	0.00799472	2.0972
ENSSSCG00000050506	8.11612	1.42705	6.25778	5.76595	4.47335	1.69601	2.36017	4.33578	2.09296	0	0	0		0	0	4.05835	2.20401	4.42323	0.00801311	2.0962
ENSSSCG00000023140	792.337	1084.56	914.53	1137.81	1061.08	669.077	893.717	998.314	997.295	682.937	659.743	590.411	EIF2B4	644.364	39.3079	949.858	140.828	0.559159	0.00801311	2.0962
ENSSSCG00000027124	51.7403	15.6976	16.0914	31.7127	25.9454	6.78405	22.0282	21.6789	27.2085	4.03508	10.2286	6.42915		6.8976	2.55009	24.3208	11.9224	1.81798	0.00802062	2.09579
ENSSSCG00000022994	372.327	432.397	328.981	393.046	212.931	226.418	221.856	330.603	255.341	193.684	191.274	122.154	CYB5R4	169.037	33.1662	308.211	77.2325	0.864	0.00802693	2.09545
ENSSSCG00000040494	33723.5	34968.5	34261.4	35257.8	26494.8	25302.8	28449.5	34938.8	33964.5	25327.2	21614	22199.9	RPL3	23047	1629.96	31929.1	3767.22	0.470263	0.00803104	2.09523
ENSSSCG00000002814	59.8564	35.6764	67.9416	27.8688	144.937	95.8247	124.302	43.3578	49.1845	31.2719	16.3657	25.7166	ADGRG3	24.4514	6.15082	72.1054	38.5783	1.56532	0.00807474	2.09287
ENSSSCG00000044986	3453.41	3801.67	2346.67	2747.48	3802.35	2809.44	3388.42	3130.44	3293.27	1373.94	2828.2	1516.21		1906.12	654.592	3197.02	462.3	0.745973	0.00807474	2.09287
ENSSSCG00000031121	667.551	646.456	578.398	658.28	434.81	412.131	489.342	586.415	576.61	396.446	383.571	331.101	TSEN15	370.373	28.2623	561.11	89.7727	0.597867	0.0080896	2.09207
ENSSSCG00000004550	962.775	1235.83	943.137	1147.42	998.452	787.798	974.75	1001.57	1293.45	761.621	700.657	703.992	OAZ2	722.09	27.9857	1038.35	149.263	0.52318	0.00809808	2.09162
ENSSSCG00000037602	424.067	540.854	497.941	464.159	387.392	329.026	434.271	504.035	428.01	343.99	304.811	250.737		299.846	38.2321	445.528	60.9652	0.569229	0.00811482	2.09072
ENSSSCG00000005680	50.7258	41.3846	15.1975	21.1418	7.15736	3.39203	12.5876	5.41973	17.7902	3.02631	3.06857	3.21458	PRRX2	3.10315	0.0806563	19.4218	15.4053	2.63441	0.00811705	2.0906
ENSSSCG00000035436	270.876	312.525	202.931	187.393	161.041	894.647	53.4972	108.395	390.337	24.2105	80.8057	108.224	HAMP	71.0801	34.9811	286.849	235.726	2.01341	0.00812995	2.08991
ENSSSCG00000027030	27.3919	97.0397	12.5156	29.7908	8.05203	0.848006	11.0141	23.8468	8.37184	0	6.13714	0	BDKRB2	2.04571	2.89308	24.319	27.3131	3.55458	0.00817129	2.08771
ENSSSCG00000026083	820.743	987.521	551.579	548.727	412.443	474.035	456.299	667.711	660.329	354.078	378.457	301.099	DNAJC24	344.545	32.2929	619.932	176.452	0.84584	0.00828279	2.08182
ENSSSCG00000002447	1687.14	1778.11	1978.35	1841.26	1523.62	1560.33	1703.26	1782.01	1602.16	1329.56	1377.79	1326.55	CPSF2	1344.63	23.4775	1717.36	136.591	0.352796	0.00828279	2.08182
ENSSSCG00000034752	1431.48	1753.85	1366.88	1305.99	1391.21	1113.43	1353.16	1460.08	1439.96	1161.09	953.303	912.94	SUPT4H1	1009.11	108.723	1401.78	158.361	0.473256	0.00828891	2.0815
ENSSSCG00000032090	2828.47	3048.19	2446.79	2746.52	1519.15	1442.46	1816.54	2472.48	2252.02	1630.17	1242.77	980.446	PDCD6	1284.46	266.883	2285.85	544.577	0.831215	0.00830712	2.08055
ENSSSCG00000011672	618.854	363.899	440.727	332.503	319.397	322.242	356.385	290.497	293.014	241.096	225.029	180.016	RASA2	215.38	25.8521	370.836	97.5489	0.783549	0.00835974	2.07781
ENSSSCG00000006892	2190.34	2408.87	1845.15	2208.36	1462.79	1663.79	1676.51	1895.82	1554.02	1235.74	1378.81	1182.96	DNTTIP2	1265.84	82.738	1878.4	307.997	0.568935	0.00835974	2.07781
ENSSSCG00000040586	229.281	264.005	291.434	443.017	219.194	223.874	334.357	221.125	307.665	180.57	146.269	168.23		165.023	14.1858	281.55	69.5589	0.771227	0.00837828	2.07684
ENSSSCG00000004394	900.89	1297.19	968.168	1048.44	862.462	776.774	923.613	1229.19	1162.64	667.805	778.394	560.408	RPF2	668.869	88.9957	1018.82	167.293	0.606056	0.0083795	2.07678
ENSSSCG00000001430	1148.43	1151.63	1209.54	1673.09	1472.63	1406.84	1465.66	1131.64	1311.24	915.963	979.897	954.729	ATF6B	950.196	26.2972	1330.08	176.809	0.485797	0.00840811	2.0753
ENSSSCG00000009178	1741.92	1621.13	1772.74	1683.66	984.137	1047.29	985.764	1755.99	1437.86	1036.01	726.229	761.855	H2AFZ	841.363	138.4	1447.83	326.891	0.782698	0.00842143	2.07461
ENSSSCG00000031751	5.07258	29.9681	15.1975	21.1418	11.6307	6.78405	70.0183	14.0913	15.6972	2.01754	7.16	1.07153		3.41636	2.67518	21.0668	18.6675	2.62244	0.00847609	2.0718
ENSSSCG00000036716	8225.69	10434.6	9232.02	8872.84	5328.65	4871.8	5793.43	9591.84	9406.8	5467.53	4194.74	3834.99		4499.09	700.366	7973.08	1959.46	0.825406	0.00847743	2.07174
ENSSSCG00000039500	885.672	547.989	495.259	1030.18	231.719	182.321	500.356	368.542	335.92	261.271	40.9143	175.73		159.305	90.707	508.662	268.449	1.67473	0.00852198	2.06946
ENSSSCG00000009141	1783.52	1455.6	1427.67	1401.13	769.416	858.182	961.375	984.223	1161.59	861.489	562.571	556.122	MCUB	660.061	142.456	1200.3	317.162	0.862301	0.00856557	2.06724
ENSSSCG00000006522	1264.09	1230.12	1467	1400.17	1414.47	1541.68	1272.92	964.712	1133.34	793.902	784.531	1081.17	GBA	886.534	137.681	1298.72	168.826	0.551447	0.00865339	2.06281
ENSSSCG00000006653	2640.78	2612.94	2686.38	2956.97	2351.19	1952.96	2298.02	2854.03	2479.11	1771.4	2093.79	1540.85	ENSA	1802.01	226.77	2536.93	289.027	0.493219	0.00865756	2.0626
ENSSSCG00000017907	12637.8	17324.4	12457.5	16198.5	13246.5	11631.3	12615.1	17568.6	20257.8	10424.6	9216.97	9446.57	PFN1	9696.05	523.636	14881.9	2850.17	0.618037	0.00869025	2.06097
ENSSSCG00000025924	389.574	129.862	149.293	139.344	93.9403	60.2084	55.8573	95.3872	118.252	20.1754	33.7543	72.8638	IGFBP5	42.2645	22.3358	136.858	94.5277	1.6959	0.00870019	2.06047
ENSSSCG00000008986	437.256	329.65	270.873	424.759	319.397	305.282	331.21	343.611	343.245	208.815	243.44	250.737	SEPTIN11	234.331	18.2865	345.031	50.5869	0.557996	0.0087049	2.06024
ENSSSCG00000005282	696.972	700.684	651.703	625.606	518.014	656.357	718.278	675.298	539.983	459.999	519.611	421.11	VPS13A	466.907	40.5088	642.544	66.4489	0.460141	0.00872477	2.05925
ENSSSCG00000024722	312.471	323.941	327.193	338.269	232.614	272.21	258.832	313.26	209.296	208.815	190.251	173.587	PIBF1	190.885	14.3888	287.565	43.4	0.58957	0.00875315	2.05784
ENSSSCG00000015743	460.59	485.198	310.207	344.035	348.921	353.619	343.011	480.188	559.867	282.455	256.737	228.235	PTPN4	255.809	22.1451	409.515	82.533	0.676787	0.00876297	2.05735
ENSSSCG00000027555	11.1597	15.6976	0	20.1808	0	4.24003	1.57345	2.16789	11.5113	0	0	0	DEFB1	0	0	7.39231	7.02429	5.26846	0.00877249	2.05688
ENSSSCG00000026962	131.887	188.371	115.322	135.5	148.515	97.5207	143.184	73.7083	137.089	63.5525	52.1657	94.2943	A4GALT	70.0042	17.7937	130.122	30.6356	0.893249	0.00882034	2.05451
ENSSSCG00000011196	1790.62	1656.81	1416.94	1460.71	963.559	846.31	967.669	1688.79	1666	689.998	943.074	709.35		780.808	115.012	1384.16	342.923	0.825507	0.00884022	2.05354
ENSSSCG00000039216	68.9871	91.3315	58.108	69.1914	45.6282	50.0324	66.8714	81.2959	83.7184	49.4297	31.7086	26.7881	CENPN	35.9755	9.72334	68.3516	14.4988	0.915529	0.00884269	2.05342
ENSSSCG00000011489	43.6242	24.2599	44.6984	15.3759	7.15736	2.54402	6.29378	9.75551	1.04648	2.01754	2.04571	1.07153		1.71159	0.452742	17.1951	15.8413	3.32067	0.00887221	2.05197
ENSSSCG00000035828	33.479	55.6551	8.04572	91.2943	16.1041	6.78405	20.4548	17.3431	27.2085	10.0877	5.11429	2.14305	ARHGEF4	5.78168	3.27754	30.7076	25.595	2.39797	0.00889142	2.05103
ENSSSCG00000006979	715.233	375.315	868.938	347.879	327.449	290.866	390.215	512.706	237.551	168.465	202.526	237.879	MSR1	202.956	28.3399	451.795	198.555	1.15481	0.00889591	2.05081
ENSSSCG00000033359	901.904	1161.62	714.281	645.787	607.481	493.54	510.583	667.711	1108.22	449.911	379.48	400.751	CUEDC2	410.047	29.4953	756.792	231.595	0.883033	0.00894475	2.04843
ENSSSCG00000037439	1261.04	1317.17	1288.21	1404.01	1052.13	840.374	835.5	1163.07	1014.04	702.104	881.703	541.121	TRAPPC4	708.309	139.111	1130.62	195.372	0.674057	0.00900448	2.04554
ENSSSCG00000001497	348.993	356.764	356.694	438.212	404.391	391.779	402.015	410.815	397.662	280.438	336.52	248.594	ZNF451	288.517	36.3474	389.703	28.0194	0.434007	0.0090212	2.04474
ENSSSCG00000032607	7638.29	21186	11511.6	11158.1	18309.4	9381.49	11869.3	16607.1	11812.7	5545.21	8433.46	6980.99	ALPL	6986.55	1179.13	13274.9	4185.56	0.926008	0.00910879	2.04054
ENSSSCG00000031337	1772.36	1685.35	1604.67	1780.72	1384.05	1564.57	1040.05	2217.75	1685.88	772.717	1389.04	650.416	SNX18	937.391	323.243	1637.27	299.556	0.804265	0.009175	2.03739
ENSSSCG00000033298	421.024	700.684	582.868	689.992	578.851	720.805	643.539	566.904	656.143	361.14	469.491	423.253		417.961	44.3925	617.868	87.4787	0.563849	0.0091752	2.03738
ENSSSCG00000009460	555.955	702.111	601.641	571.79	526.961	645.333	612.857	586.415	545.216	427.718	499.154	416.824	DIS3	447.899	36.5151	594.253	51.2172	0.406776	0.00919095	2.03664
ENSSSCG00000032903	161.308	166.965	141.247	179.706	164.619	111.937	178.586	120.318	141.275	105.921	102.286	84.6505		97.619	9.28941	151.773	23.0537	0.635466	0.00925225	2.03375
ENSSSCG00000014072	311.456	211.204	114.428	161.447	302.398	145.009	131.383	436.83	310.804	57.4999	131.949	98.5804	ENC1	96.0096	30.4479	236.107	103.391	1.29745	0.00936663	2.02842
ENSSSCG00000016960	832.917	1155.91	1104.95	1017.69	683.528	719.957	796.164	1018.91	850.788	636.534	618.829	535.763	RAD17	597.042	43.9294	908.979	160.464	0.605477	0.00937928	2.02783
ENSSSCG00000011529	961.761	1145.92	921.682	896.606	639.689	624.981	760.761	1019.99	708.467	573.99	588.143	431.825	TRNT1	531.319	70.59	853.318	169.65	0.682413	0.00948695	2.02287
ENSSSCG00000032728	488.996	303.963	258.357	503.56	243.35	418.915	469.674	332.771	290.921	200.745	171.84	243.236	EFNB1	205.274	29.3228	367.834	97.0615	0.842463	0.00950779	2.02192
ENSSSCG00000025107	572.187	762.047	792.057	710.173	654.898	450.291	656.914	716.488	735.675	486.227	431.646	450.041	CCDC58	455.971	22.6738	672.303	99.8051	0.559386	0.00953752	2.02056
ENSSSCG00000002620	18.2613	11.4164	21.4553	19.2198	13.42	15.2641	14.161	15.1752	8.37184	5.04385	6.13714	4.2861	EFHC1	5.1557	0.759811	15.1939	3.79839	1.56563	0.00961331	2.01713
ENSSSCG00000004205	745.669	786.307	522.972	754.379	226.351	349.379	565.654	246.056	342.199	272.368	181.046	196.089	ARHGAP18	216.501	39.9784	504.329	210.466	1.21939	0.00961331	2.01713
ENSSSCG00000016834	662.479	496.615	519.396	506.443	379.34	573.252	455.513	527.882	300.34	295.569	363.114	211.091	LMBRD2	289.925	62.1916	491.251	99.2668	0.760396	0.00971491	2.01256
ENSSSCG00000051090	865.382	702.111	405.862	877.386	676.37	551.204	734.012	521.378	731.489	369.21	498.131	312.886		393.409	77.538	673.91	147.56	0.776185	0.00975987	2.01056
ENSSSCG00000010345	23585.5	20585.3	22781	23892.2	13805.6	16612.4	18451	22185.1	17340.2	14685.7	13768.7	10627.4	GHITM	13027.2	1737.76	19915.4	3335.18	0.612326	0.00978669	2.00936
ENSSSCG00000003682	1547.14	1451.31	1257.81	1191.63	923.299	1132.09	1149.4	1081.78	1048.57	841.314	884.771	746.853	ANKRD12	824.313	57.5738	1198.12	184.898	0.538907	0.00978813	2.0093
ENSSSCG00000003798	7377.56	7644.73	7502.19	8014.68	5727.68	5211.85	6626.57	7490.07	6298.76	4868.32	5308.63	4459.69	SERBP1	4878.88	346.658	6877.12	906.258	0.495151	0.00978813	2.0093
ENSSSCG00000000186	7.10161	27.114	14.3035	24.9858	20.5774	7.63206	12.5876	6.50368	11.5113	3.02631	5.11429	2.14305	RHEBL1	3.42788	1.24579	14.7019	7.33415	2.08475	0.00980238	2.00867
ENSSSCG00000002035	1077.42	1271.51	528.336	786.092	528.75	472.339	579.815	936.529	741.954	453.946	432.669	259.309	C14orf119	381.975	87.1715	769.193	261.653	1.00874	0.00980744	2.00844
ENSSSCG00000015286	163.337	188.371	169.854	188.354	168.198	132.289	149.477	175.599	200.924	141.228	96.1486	101.795	DSTYK	113.057	20.0526	170.712	19.8563	0.590569	0.00984362	2.00685
ENSSSCG00000024622	245.513	264.005	236.008	206.613	171.777	112.785	133.743	186.439	101.509	105.921	88.9886	88.9366	ZNF667	94.6153	7.9942	184.266	55.7352	0.959039	0.00986238	2.00602
ENSSSCG00000012904	343.921	546.562	440.727	543.922	505.488	290.866	380.774	461.761	502.31	322.806	289.469	178.945	AIP	263.74	61.4844	446.259	85.2628	0.757237	0.00988204	2.00515
ENSSSCG00000003520	5525.05	5362.87	4873.02	5276.81	3429.27	4375.71	4205.82	5485.85	4571.02	3531.7	3570.79	2828.83	CDC42	3310.44	340.926	4789.49	667.416	0.532671	0.00991761	2.00359
ENSSSCG00000007425	180.584	272.567	229.75	275.805	240.666	208.61	243.097	170.18	221.854	153.333	162.634	138.227	SNX21	151.398	10.0578	227.012	34.4149	0.583289	0.00993488	2.00284
ENSSSCG00000022774	1188	1496.98	1333.8	1502.99	1259.7	716.565	1107.71	861.737	1056.94	815.086	660.766	655.774	NOP53	710.542	73.9519	1169.38	251.725	0.718361	0.00996966	2.00132
ENSSSCG00000009914	6765.8	9138.85	8494.49	10798.7	12068.2	15206.4	12971.5	12219.3	13664.9	5591.61	6750.86	7769.63		6704.03	889.791	11258.7	2547.74	0.747981	0.0100027	1.99988
ENSSSCG00000007839	1379.74	1489.84	1373.14	2052.68	1516.47	2326.93	1563.22	1723.47	1556.12	969.428	1311.3	969.731	EEF2K	1083.49	161.09	1664.62	304.298	0.619652	0.0100027	1.99988
ENSSSCG00000007672	1307.71	650.737	1172.89	603.503	679.949	610.565	660.061	685.054	635.213	524.56	331.406	400.751	POP7	418.906	79.8931	778.409	250.279	0.893935	0.010077	1.99667
ENSSSCG00000011581	41.5951	35.6764	21.4553	4.80496	24.1561	19.5041	29.8955	34.6863	43.9521	7.06139	9.20571	10.7153	MKRN2OS	8.99412	1.49917	28.414	11.6083	1.65525	0.0101285	1.99445
ENSSSCG00000022301	3165.29	5056.05	3447.14	4307.17	3445.37	2011.47	2427.83	4430.09	4027.9	2671.22	1708.17	1459.42	EIF4EBP1	1946.27	522.58	3590.92	920.461	0.883413	0.01013	1.99439
ENSSSCG00000046771	6.08709	5.70822	7.15175	0	0.89467	2.54402	5.50706	3.25184	9.41832	0	0	0		0	0	4.507	2.88379	4.55806	0.0101552	1.99331
ENSSSCG00000010176	352.037	456.657	385.301	413.227	342.659	291.714	308.395	489.944	372.547	259.254	271.057	229.307	C1orf131	253.206	17.5729	379.164	61.6831	0.579999	0.0101804	1.99224
ENSSSCG00000042756	339.863	398.148	320.935	399.773	229.035	204.37	307.609	354.45	195.692	180.57	162.634	186.445		176.55	10.128	305.542	74.104	0.789919	0.0102535	1.98913
ENSSSCG00000038587	786.25	917.596	735.736	754.379	699.632	686.037	760.761	837.89	636.26	565.92	608.6	507.903	CRNKL1	560.808	41.2679	757.171	79.2799	0.431686	0.0103092	1.98677
ENSSSCG00000009492	587.404	799.15	504.199	480.496	362.341	434.179	397.295	677.466	640.445	254.21	379.48	302.17	GPR180	311.953	51.607	542.553	135.925	0.796861	0.0103191	1.98636
ENSSSCG00000048375	6.08709	4.28116	2.68191	1.92198	5.36802	5.93604	1.57345	3.25184	2.09296	0	0	0		0	0	3.68827	1.67731	4.27271	0.010338	1.98556
ENSSSCG00000011689	4715.47	1338.58	1141.6	559.297	607.481	1006.58	831.566	1760.33	1168.92	491.271	520.634	412.537	PLOD2	474.814	45.6388	1458.87	1203.13	1.61929	0.0103477	1.98516
ENSSSCG00000025218	804.511	1054.59	590.913	721.705	572.589	506.26	545.199	875.828	738.815	455.964	434.714	405.037	TXNL4B	431.905	20.8856	712.268	169.256	0.720177	0.0104702	1.98005
ENSSSCG00000011535	2300.92	2134.87	2224.19	2504.35	1461	1978.4	1453.86	2111.53	1776.92	1449.6	1374.72	1069.38	ARL8B	1297.9	164.454	1994	343.917	0.619209	0.0105185	1.97805
ENSSSCG00000007776	487.982	689.267	450.56	793.78	453.598	372.275	568.014	506.203	529.519	368.201	339.589	276.454	BCL7C	328.081	38.3293	539.022	122.482	0.715166	0.0105202	1.97798
ENSSSCG00000011297	8751.21	9792.45	13907.5	11812.5	8695.3	5898.73	7359.01	8452.61	7842.32	5489.72	6487.98	2491.3	ABHD5	4823	1698.38	9167.96	2272.37	0.926632	0.0105364	1.97731
ENSSSCG00000002446	868.425	1213	1193.45	1334.82	950.139	766.598	1254.82	712.152	768.116	698.069	649.514	388.964		578.849	135.724	1006.84	228.597	0.798328	0.0106179	1.97396
ENSSSCG00000016062	2149.76	3399.24	1146.07	1598.13	1049.45	781.862	1382.27	1997.71	1624.14	709.165	1041.27	428.61	NABP1	726.348	250.412	1680.96	735.24	1.21008	0.0106734	1.9717
ENSSSCG00000013347	665.522	727.798	880.559	880.269	616.427	619.893	721.425	805.372	689.63	578.025	526.771	445.755	PRMT3	516.85	54.4529	734.099	95.2578	0.505826	0.0106765	1.97157
ENSSSCG00000011435	340.877	278.276	328.087	283.493	346.237	334.962	271.419	275.322	365.221	247.149	139.109	233.593	TWF2	206.617	48.0551	313.766	34.2193	0.603487	0.0106937	1.97087
ENSSSCG00000024975	3043.55	2053.53	2122.28	1888.35	1928.91	2143.76	1756.75	1987.96	2642.36	1540.39	1542.47	1312.62	NR5A2	1465.16	107.866	2174.16	386.429	0.569247	0.0107389	1.96904
ENSSSCG00000011670	3506.17	1813.79	465.758	646.748	464.334	547.812	959.802	1524.03	1034.97	337.938	481.766	334.316	PXYLP1	384.673	68.6707	1218.16	924.593	1.66274	0.0107415	1.96894
ENSSSCG00000032149	152.177	49.9469	2.68191	3.84397	0	0.848006	1.57345	7.58762	4.18592	0	0	0	PLET1	0	0	24.7606	47.4167	5.37773	0.010771	1.96774
ENSSSCG00000013655	6135.79	3516.26	1058.46	1242.56	1299.96	1182.12	1977.82	3245.33	2010.29	782.805	931.823	889.366	ICAM1	867.998	62.6845	2407.62	1566.28	1.47171	0.0107813	1.96733
ENSSSCG00000031429	1292.49	1556.92	1142.49	1299.26	785.52	909.063	1033.75	1094.79	1174.15	891.752	647.469	631.129	YAP1	723.45	119.195	1143.16	214.952	0.659237	0.0107969	1.9667
ENSSSCG00000003531	775.09	860.514	640.082	774.56	607.481	594.452	804.818	715.404	628.934	492.28	554.389	476.829	KDM1A	507.832	33.5191	711.259	91.5217	0.485008	0.0108291	1.96541
ENSSSCG00000033505	9.13064	18.5517	23.2432	49.0106	15.2094	5.08804	10.2274	7.58762	12.5578	1.00877	6.13714	2.14305		3.09632	2.19948	16.734	12.5903	2.43161	0.010837	1.96509
ENSSSCG00000003485	905.962	1552.63	1147.86	1772.07	1766.97	1174.49	1818.12	1354.93	1552.98	756.577	1088.32	787.571	RCC2	877.49	149.616	1449.56	304.24	0.724153	0.010837	1.96509
ENSSSCG00000006499	2078.74	2728.53	2124.96	2082.47	1635.46	1324.59	1551.42	2170.06	2411.09	1549.47	1123.1	994.376	LAMTOR2	1222.31	237.228	2011.92	414.502	0.718472	0.010837	1.96509
ENSSSCG00000024623	1258	1061.73	1211.33	1143.58	1009.19	1094.78	1113.21	1026.5	928.227	795.919	941.029	720.065	USP25	819.004	91.6729	1094.06	96.4719	0.417824	0.010837	1.96509
ENSSSCG00000013595	17179.8	24857.9	13685.8	12337.2	11798	6333.76	12153.3	15149.2	19705.2	7480.03	8450.85	6653.1	CERS4	7527.99	734.708	14800	5011.19	0.975209	0.0108448	1.96478
ENSSSCG00000023829	563.056	559.405	400.498	443.017	251.402	291.714	333.571	465.013	365.221	222.938	264.92	217.52	CCP110	235.126	21.1834	408.1	103.77	0.793713	0.0108975	1.96267
ENSSSCG00000035863	11775.5	30977.1	28169	22805.3	10881	6641.58	13972.2	30333.1	42697.4	8004.59	11537.8	2557.73	PLIN2	7366.72	3693.75	22028	11282.3	1.58022	0.0109106	1.96215
ENSSSCG00000003584	386.53	403.856	325.405	208.535	520.698	535.092	524.744	370.709	276.271	181.579	170.817	277.525	THEMIS2	209.974	47.9678	394.649	108.887	0.911396	0.0109163	1.96192
ENSSSCG00000027765	406.821	476.636	460.394	369.021	322.081	390.083	322.556	316.512	319.176	277.412	248.554	242.165	TOGARAM1	256.044	15.333	375.92	58.6686	0.552399	0.0109523	1.9605
ENSSSCG00000001502	25529.3	27235.3	26366.7	25463.4	17884.4	13720.7	17317.3	26644.5	24655.1	16044.5	12968.8	13006.2	RPS18	14006.5	1441.16	22757.4	4735.17	0.70021	0.0109969	1.95873
ENSSSCG00000016128	18790.9	19506.4	21350.7	17571.7	10200.1	8257.04	12739.4	11751.1	11309.3	10023.1	6905.31	6118.41	EEF1B2	7682.29	1686.12	14608.5	4447.68	0.92717	0.0110127	1.9581
ENSSSCG00000013332	57.8274	95.6126	75.9874	63.4255	54.5749	62.7525	62.1511	60.701	64.8817	42.3683	38.8686	38.5749	KIF18A	39.9373	1.72319	66.4349	11.7075	0.724695	0.0110684	1.95592
ENSSSCG00000017920	6389.42	3800.25	2635.42	3271.22	1716.87	1322.04	2860.52	5105.39	2702.01	1585.79	788.623	1746.59		1373.67	418.864	3311.46	1507.94	1.26937	0.0110754	1.95564
ENSSSCG00000026552	713.204	520.875	609.687	595.815	781.941	637.701	667.928	544.141	580.796	458.99	477.674	430.753	MFSD14B	455.806	19.2873	628.01	77.9984	0.463567	0.0112381	1.94931
ENSSSCG00000037733	401.748	189.798	404.074	284.454	164.619	96.6727	142.397	316.512	192.552	123.07	118.651	57.8624	TRIQK	99.8612	29.7524	243.647	106.101	1.28592	0.0112932	1.94718
ENSSSCG00000028553	3830.81	5068.9	4540.47	5345.04	3804.14	3227.51	3928.11	5374.2	4934.15	2995.04	3189.27	2905.98	ILF2	3030.09	118.28	4450.37	733.958	0.554392	0.0112932	1.94718
ENSSSCG00000026239	2339.47	2093.49	2206.32	2103.61	1494.99	2197.18	2050.2	1902.33	1638.79	1416.31	1573.15	1260.11	VPS35	1416.53	127.798	2002.93	261.12	0.499679	0.0112957	1.94709
ENSSSCG00000014287	1692.21	1195.87	1168.42	2324.64	2503.29	1807.1	1701.68	2071.42	1963.2	369.21	1590.54	353.604	SHROOM1	771.119	579.455	1825.31	428.122	1.24312	0.0113046	1.94674
ENSSSCG00000009531	333.776	249.734	254.781	268.117	182.513	179.777	151.051	268.819	240.69	157.368	140.131	123.225	TEX30	140.242	13.9389	236.584	53.1948	0.752144	0.0113511	1.94496
ENSSSCG00000040678	392.618	325.368	284.282	208.535	134.2	204.37	285.58	255.811	264.759	167.456	66.4857	156.443	TYMS	130.128	45.226	261.725	70.4641	1.00734	0.0113556	1.94479
ENSSSCG00000033019	20132	22334.8	20696.3	18279	14020.4	11130.1	14117	20330.5	19791	13431.8	9906.37	9724.1		11020.7	1706.47	17870.1	3609.9	0.697282	0.0113556	1.94479
ENSSSCG00000040273	10903	14724.3	12666.6	9938.58	7288.87	6449.94	7503.76	12185.7	12493.9	7309.54	5260.55	5324.41		5964.84	951.209	10461.6	2698	0.810476	0.0114346	1.94178
ENSSSCG00000005486	288.122	392.44	274.448	324.815	366.815	376.515	461.02	364.206	440.568	221.929	179	296.813	KIF12	232.581	48.6829	365.439	59.2007	0.652449	0.0114346	1.94178
ENSSSCG00000003421	857.266	976.105	857.316	1184.9	1046.76	1104.95	1056.57	936.529	1061.13	768.682	733.389	776.856		759.642	18.8618	1009.06	104.839	0.409986	0.0114997	1.93931
ENSSSCG00000004272	1863.67	1639.69	2193.8	1648.1	1342.9	1696.01	1466.45	1687.7	1734.02	1219.6	1352.22	1023.31	LMBRD1	1198.38	135.113	1696.93	226.142	0.501708	0.0115652	1.93685
ENSSSCG00000011862	1197.13	91.3315	186.84	161.447	911.669	257.794	368.973	311.092	215.575	29.2543	159.566	25.7166	MUC13	71.5122	62.28	411.317	358.514	2.52394	0.011586	1.93607
ENSSSCG00000015014	266.818	181.236	109.958	64.3865	149.41	146.705	123.515	169.096	103.601	81.7103	75.6914	43.9326	ZC3H12C	67.1114	16.5731	146.081	54.4129	1.11956	0.0116173	1.9349
ENSSSCG00000001877	458.561	586.519	437.151	610.23	441.072	433.331	464.167	527.882	566.145	393.42	356.977	310.742	SNUPN	353.713	33.8318	502.784	66.3221	0.505461	0.0116492	1.9337
ENSSSCG00000038006	1480.18	2690	1452.7	2270.82	1428.79	1107.5	1300.45	1234.61	1043.34	1015.83	836.697	281.811	SLC25A33	711.446	312.476	1556.49	523.035	1.12904	0.0116743	1.93277
ENSSSCG00000009242	859.295	916.169	927.94	950.421	725.577	766.598	626.231	930.026	890.554	588.113	624.966	606.484	LIN54	606.521	15.0452	843.646	105.84	0.475203	0.0117074	1.93154
ENSSSCG00000009030	461.605	506.604	486.319	492.989	378.445	447.747	431.911	449.838	463.59	307.675	373.343	358.961	PRMT9	346.66	28.1848	457.672	35.9215	0.399685	0.0117075	1.93154
ENSSSCG00000011762	914.078	757.766	839.437	862.01	541.275	697.909	682.875	932.193	662.422	559.867	527.794	460.756	ACTL6A	516.139	41.2927	765.552	123.378	0.568203	0.0117354	1.9305
ENSSSCG00000033149	957.703	884.774	939.561	976.368	767.627	742.005	889.784	1063.35	798.464	658.727	728.274	526.119	DDX47	637.707	83.8572	891.071	99.9019	0.482103	0.0117832	1.92874
ENSSSCG00000017543	2037.15	1718.17	1019.12	1337.7	1389.42	965.879	1246.96	1233.53	1300.77	996.664	791.691	699.706	CALCOCO2	829.354	124.123	1360.97	314.816	0.714058	0.0118096	1.92776
ENSSSCG00000036296	19132.7	21621.3	20840.2	17495.8	11910.7	10706.9	12175.3	18564.7	18652.5	12213.2	8544.95	9051.18	RPS25	9936.43	1623.11	16788.9	3865.18	0.756665	0.0119346	1.92319
ENSSSCG00000017103	52.7548	48.5198	60.7899	50.9326	43.8388	33.0722	51.9237	71.5404	40.8127	15.1315	37.8457	23.5736		25.5169	9.37429	50.465	10.55	0.982453	0.0119852	1.92135
ENSSSCG00000027506	420.009	343.92	323.617	290.22	365.92	262.034	271.419	351.198	350.571	260.263	217.869	197.161	POLD3	225.097	26.2634	330.99	47.286	0.554353	0.0120941	1.91743
ENSSSCG00000033500	1632.36	2318.96	1919.35	2041.15	1579.99	1192.3	1443.64	1991.21	2243.65	1412.28	962.509	1024.38		1133.05	199.049	1818.07	356.679	0.681723	0.0120959	1.91736
ENSSSCG00000006151	249.571	273.994	216.34	250.819	153.883	154.337	165.999	163.676	189.413	143.245	124.789	90.0082	SNX16	119.347	22.0719	202.004	44.153	0.755513	0.0121121	1.91678
ENSSSCG00000003155	1550.18	1143.07	333.45	668.851	575.273	351.923	435.058	825.967	868.578	270.35	427.554	196.089	PPP1R15A	297.998	96.4963	750.261	377.551	1.33141	0.0121186	1.91655
ENSSSCG00000038970	72.0306	94.1856	138.565	211.418	64.4162	103.457	69.2316	108.395	54.4169	45.3946	49.0971	39.6465	BCL2L15	44.7127	3.88824	101.791	46.0213	1.18675	0.0121523	1.91534
ENSSSCG00000037398	2978.62	2642.9	1540.31	2199.71	1184.54	1481.47	1718.2	1931.59	1935.99	1334.6	1120.03	840.076	NTAN1	1098.24	202.477	1957.04	540.333	0.833109	0.0121702	1.9147
ENSSSCG00000008467	1781.49	1912.25	1956	2021.93	1545.09	2099.66	1604.91	2087.68	2976.19	1287.19	1493.37	1145.46	EML4	1308.67	142.844	1998.36	393.197	0.610529	0.0122558	1.91166
ENSSSCG00000046151	165.366	291.119	172.536	198.925	250.508	84.8006	218.709	147.417	211.389	117.017	85.92	98.5804		100.506	12.7682	193.419	56.7004	0.942308	0.0122642	1.91136
ENSSSCG00000015931	208.99	181.236	171.642	188.354	93.9403	121.265	143.97	130.074	159.065	94.8243	81.8286	98.5804	KLHL41	91.7444	7.17728	155.393	34.3466	0.758231	0.012296	1.91023
ENSSSCG00000014976	694.943	440.96	422.847	432.447	378.445	651.269	476.754	343.611	269.992	298.596	279.24	135.012	ARHGAP42	237.616	72.9809	456.807	129.432	0.942791	0.0123302	1.90903
ENSSSCG00000030089	2242.08	1802.37	1355.26	1193.55	942.982	1295.75	954.295	1644.35	1435.77	881.665	890.909	696.492	RBM18	823.022	89.5497	1429.6	392.585	0.796122	0.0123302	1.90903
ENSSSCG00000016589	8.11612	11.4164	8.04572	5.76595	8.9467	20.3522	6.29378	2.16789	5.2324	0	0	2.14305	LRRC4	0.714351	1.01024	8.48191	4.86078	3.61625	0.0123424	1.9086
ENSSSCG00000011236	1130.17	947.564	1209.54	977.329	849.042	992.167	908.665	1027.58	889.508	691.007	845.903	613.984		716.965	96.4431	992.396	109.42	0.468893	0.0123436	1.90856
ENSSSCG00000030423	1585.69	1842.33	1350.79	1333.86	1168.44	1338.15	1163.56	1832.95	1288.22	1049.12	1041.27	774.713	MIER1	955.034	127.546	1433.78	244.938	0.58542	0.0124958	1.90324
ENSSSCG00000004293	1547.14	1548.35	1443.76	895.645	1229.28	1016.76	989.697	1414.55	1287.17	825.174	920.571	720.065	SNX14	821.937	81.8883	1263.59	233.285	0.619809	0.0125588	1.90105
ENSSSCG00000048673	70.0016	89.9044	41.1226	49.0106	43.8388	62.7525	91.2599	74.7923	35.5803	29.2543	37.8457	20.359		29.153	7.13928	62.0292	19.7074	1.08426	0.0125647	1.90085
ENSSSCG00000024065	169.424	175.528	253.887	182.589	190.565	228.114	218.709	198.362	141.275	101.886	162.634	101.795	TMTC2	122.105	28.6586	195.384	32.0238	0.679957	0.0126064	1.89941
ENSSSCG00000028679	1229.59	1591.17	1184.51	1296.38	951.929	909.911	903.945	1336.51	1053.8	830.217	790.669	672.918	PLEKHB2	764.601	66.8101	1161.97	216.986	0.602813	0.0126189	1.89898
ENSSSCG00000017033	865.382	890.482	878.772	707.29	774.784	799.67	749.747	729.496	617.423	633.507	567.686	519.69	SLU7	573.628	46.6553	779.227	84.8821	0.441315	0.0127061	1.89599
ENSSSCG00000035895	57.8274	77.0609	67.9416	71.1134	105.571	72.0805	63.7246	62.8689	78.486	49.4297	40.9143	41.7895	JDP2	44.0445	3.82464	72.9638	13.1501	0.727431	0.01273	1.89517
ENSSSCG00000000754	159.279	245.453	208.295	182.589	194.143	178.081	172.292	204.866	178.948	126.096	157.52	106.081	RAD52	129.899	21.1713	191.55	24.0435	0.555987	0.0127679	1.89388
ENSSSCG00000004412	315.514	333.931	204.719	1028.26	177.145	161.969	173.866	140.913	447.893	125.087	65.4629	129.655	MICAL1	106.735	29.2433	331.579	264.386	1.63518	0.012844	1.8913
ENSSSCG00000033993	133.916	52.801	59.002	34.5957	19.6827	17.8081	70.0183	45.5257	43.9521	13.114	24.5486	12.8583	PLCXD3	16.8403	5.45157	53.0335	32.8262	1.65315	0.0128808	1.89006
ENSSSCG00000006732	364.211	475.209	407.65	394.007	449.124	407.043	502.716	407.564	445.8	304.648	341.634	319.315	TRIM45	321.866	15.2068	428.147	40.9194	0.411419	0.0129032	1.8893
ENSSSCG00000000512	1885.98	1461.3	1340.95	1173.37	921.51	1059.16	1074.66	1129.47	1057.99	839.296	856.131	609.698	TBC1D15	768.375	112.412	1233.82	276.361	0.682772	0.0129102	1.88907
ENSSSCG00000015933	404.792	593.655	408.544	379.592	336.396	313.762	363.466	396.724	279.41	270.35	258.783	191.803	FASTKD1	240.312	34.6246	386.26	84.1198	0.682112	0.0129776	1.88681
ENSSSCG00000012235	155.221	164.111	126.944	107.631	88.5723	124.657	110.928	121.402	98.3691	96.8419	66.4857	50.3617		71.2298	19.2697	121.982	23.366	0.770475	0.0129969	1.88616
ENSSSCG00000016620	1070.31	714.954	825.133	755.34	309.556	547.812	349.305	609.178	777.534	332.894	360.046	304.313	TSPAN12	332.418	22.7551	662.125	225.098	0.993628	0.0130103	1.88571
ENSSSCG00000010246	795.38	779.172	734.842	559.297	520.698	490.148	490.915	686.138	644.631	441.841	450.057	345.031	DDX50	412.31	47.6912	633.469	115.326	0.618143	0.0130165	1.88551
ENSSSCG00000003848	16.2322	14.2705	12.5156	62.4645	56.3642	31.3762	28.322	17.3431	12.5578	9.07893	2.04571	10.7153	LRP8	7.27997	3.76098	27.9385	18.0203	1.94917	0.0130751	1.88356
ENSSSCG00000006202	265.803	282.557	262.827	215.262	177.145	184.865	260.405	179.935	226.04	167.456	114.56	156.443	CSPP1	146.153	22.7875	228.315	38.8599	0.642239	0.0131295	1.88175
ENSSSCG00000035230	478.851	239.745	203.825	625.606	431.231	290.866	643.539	302.421	412.313	148.289	135.017	276.454	PIEZO1	186.587	63.7762	403.155	150.208	1.11268	0.0131515	1.88102
ENSSSCG00000031636	1287.42	1666.8	1475.94	1625.04	1258.8	1133.78	1306.75	1490.43	1330.08	1175.22	940.006	904.368		1006.53	120.163	1397.23	167.586	0.472476	0.0131907	1.87973
ENSSSCG00000009617	231.31	322.514	300.374	429.564	282.716	150.097	302.102	185.355	175.809	167.456	132.971	116.796	REEP4	139.074	21.1271	264.427	82.9752	0.92639	0.0132283	1.8785
ENSSSCG00000006800	1650.62	1629.7	1765.59	870.659	1492.31	888.711	1021.17	1074.19	717.885	742.454	596.326	685.777	CD53	674.852	60.1548	1234.54	375.338	0.871119	0.0132425	1.87803
ENSSSCG00000011946	5096.93	5566.94	6296.22	3750.75	4152.16	2579.64	2926.61	3828.5	2352.49	2037.71	2558.17	1956.61	ALCAM	2184.16	266.525	4061.14	1286.52	0.89471	0.0132652	1.87729
ENSSSCG00000015730	3065.87	3367.85	3383.67	3435.55	2322.56	2244.67	2945.49	3517.4	2608.87	2092.19	2238.01	1846.24	NIFK	2058.81	161.672	2987.99	462.884	0.537152	0.0132652	1.87729
ENSSSCG00000037431	777.119	792.015	698.19	918.709	580.641	479.124	627.805	849.814	716.838	479.166	500.177	432.896	TIMM17A	470.746	28.105	715.584	129.545	0.603253	0.0133572	1.87428
ENSSSCG00000024932	1349.31	1066.01	1561.76	1466.47	1214.07	782.71	1080.96	1056.85	876.95	709.165	834.651	648.273	CERS5	730.697	77.5969	1161.68	245.462	0.668903	0.0133716	1.87382
ENSSSCG00000012253	320.587	235.464	304.843	398.812	230.825	246.77	256.472	295.917	346.385	194.693	166.726	212.162	CASK	191.193	18.7136	292.897	53.337	0.615844	0.0133716	1.87382
ENSSSCG00000033814	2055.41	2133.45	1746.82	1861.44	1306.22	1324.59	1540.4	1899.07	1685.88	1324.51	1182.42	997.591	SMIM15	1168.18	133.846	1728.14	278.212	0.564379	0.0133871	1.87331
ENSSSCG00000014843	20.2903	27.114	11.6216	9.60992	6.26269	4.24003	11.0141	9.75551	20.9296	4.03508	4.09143	0	CHRDL2	2.70884	1.91557	13.4264	7.17703	2.27381	0.0134072	1.87266
ENSSSCG00000034364	99.4225	55.6551	105.488	44.2056	67.9949	190.801	143.97	146.333	115.113	38.3332	40.9143	58.9339	SPECC1	46.0605	9.16368	107.665	44.9183	1.22857	0.0134347	1.87177
ENSSSCG00000043921	9.13064	14.2705	3.57588	0.960992	9.84137	1.69601	6.29378	4.33578	11.5113	1.00877	0	0		0.336257	0.475539	6.84625	4.3402	4.18515	0.0135147	1.86919
ENSSSCG00000017890	235.368	239.745	193.097	248.897	257.665	246.77	271.419	204.866	240.69	196.71	148.314	166.086	PITPNM3	170.37	19.9883	237.613	23.1642	0.48053	0.0136791	1.86394
ENSSSCG00000029830	24954	31821.9	26842.3	28075.4	20641.8	16519.2	19938.7	27667.7	27422	19309.9	14627.9	14379.9		16105.9	2267.83	24875.9	4579.8	0.627123	0.0137552	1.86153
ENSSSCG00000047296	20.2903	68.4986	25.0311	44.2056	15.2094	0	3.14689	7.58762	38.7197	0	1.02286	6.42915		2.484	2.82072	24.7433	21.009	3.32234	0.0137835	1.86064
ENSSSCG00000004945	62174.6	67561	69802	61061.4	41131.5	37535.3	43676.5	58342.3	61812.4	43112.8	29803	31748.2	RPL4	34888	5869.77	55899.7	11259.4	0.680096	0.013822	1.85943
ENSSSCG00000016301	4.05806	9.98938	4.46984	11.5319	11.6307	6.78405	7.08051	7.58762	11.5113	2.01754	1.02286	1.07153	SAG	1.37064	0.457858	8.29371	2.82177	2.58219	0.0138416	1.85881
ENSSSCG00000004432	1577.57	1458.45	1330.23	1225.27	896.459	879.382	1098.27	1268.22	1143.8	824.165	837.72	747.925	HDAC2	803.27	39.5241	1208.63	220.952	0.588789	0.0138754	1.85775
ENSSSCG00000007732	4938.66	5071.75	4893.59	4903.94	3052.61	3146.1	3297.94	4435.51	3414.66	2901.22	2814.9	2186.98	SBDS	2634.37	318.306	4128.31	826.575	0.647914	0.0139455	1.85557
ENSSSCG00000013510	1398	1472.72	1489.35	1618.31	1169.33	1149.9	1169.07	1552.21	1473.44	1094.51	983.989	970.802	UBXN6	1016.44	55.4725	1388.04	169.082	0.44896	0.0139755	1.85463
ENSSSCG00000039021	322.616	435.252	331.662	468.964	322.976	258.642	306.035	359.87	378.826	270.35	196.389	229.307	LSM2	232.015	30.2554	353.871	61.7427	0.606987	0.0139829	1.8544
ENSSSCG00000032645	741.611	926.158	453.242	651.553	431.231	346.835	370.546	797.784	755.558	351.052	336.52	261.452	CHIC2	316.341	39.2632	608.28	199.598	0.941902	0.0140491	1.85235
ENSSSCG00000040981	650.304	746.349	623.99	302.713	522.487	407.043	394.935	540.889	601.726	372.236	278.217	271.096	GMFG	307.183	46.0911	532.271	133.503	0.791735	0.0140512	1.85229
ENSSSCG00000039071	1078.43	567.968	741.994	613.113	480.438	494.388	719.851	715.404	710.56	487.236	319.131	410.394		405.587	68.7124	680.238	169.203	0.745989	0.0140602	1.85201
ENSSSCG00000013316	20.2903	17.1246	4.46984	5.76595	4.47335	5.08804	8.65395	14.0913	3.13944	2.01754	1.02286	0	WT1	1.01347	0.823684	9.23298	5.96429	3.14548	0.0140741	1.85158
ENSSSCG00000014073	1373.65	1114.53	1268.54	764.95	986.821	922.631	785.149	998.314	779.627	625.437	422.44	773.642	HEXB	607.173	143.958	999.358	205.746	0.718838	0.014169	1.84866
ENSSSCG00000013886	288.122	156.976	230.644	206.613	373.972	276.45	248.604	200.53	201.971	137.193	123.766	170.373	B3GNT3	143.777	19.5885	242.654	60.2798	0.757973	0.0141842	1.8482
ENSSSCG00000033326	16133.8	22391.9	18637.5	15184.6	10906	8126.44	10085.8	17481.9	17624.8	10977.4	6456.27	7010.99	RPL37	8148.23	2013.32	15174.8	4347.69	0.897065	0.014228	1.84686
ENSSSCG00000002445	1141.33	1188.74	1394.59	1198.36	925.089	990.471	1126.59	1135.98	880.089	799.954	884.771	668.632		784.453	88.9167	1109.03	148.421	0.499262	0.0142417	1.84644
ENSSSCG00000024127	1681.05	1616.85	1561.76	1386.71	1248.06	1485.71	1407.45	1565.22	1291.36	1178.24	1177.31	1013.66	ABI1	1123.07	77.3642	1471.57	139.777	0.38939	0.0142417	1.84644
ENSSSCG00000012484	1960.04	1458.45	1656.52	1452.06	1182.75	1027.78	1146.26	1373.36	1185.66	729.34	1177.31	523.976	SYTL4	810.208	272.783	1382.54	274.796	0.770674	0.0142747	1.84543
ENSSSCG00000015582	506.243	386.732	370.103	393.046	374.867	368.035	429.551	337.107	420.685	277.412	317.086	281.811	PTPN14	292.103	17.7566	398.485	46.3025	0.448141	0.0143782	1.84229
ENSSSCG00000000951	252.614	225.475	122.474	89.3723	88.5723	31.3762	70.0183	173.431	98.3691	40.3508	61.3714	35.3604	CSRP2	45.6942	11.2711	127.967	69.7195	1.48218	0.0145015	1.83859
ENSSSCG00000025514	895.817	931.866	911.848	1091.69	706.789	722.501	942.494	824.883	641.492	619.385	629.057	504.689	RUFY3	584.377	56.4862	852.153	133.51	0.543895	0.0145015	1.83859
ENSSSCG00000034284	185.656	91.3315	116.216	69.1914	118.096	138.225	119.582	130.074	103.601	82.7191	32.7314	69.6492	LAIR1	61.6999	21.1674	119.108	30.6007	0.950274	0.0145131	1.83824
ENSSSCG00000039714	306.384	462.366	288.752	342.113	188.775	260.338	214.775	325.184	298.247	204.78	179	141.441	MIPOL1	175.074	26.0066	298.548	74.6316	0.766698	0.0145131	1.83824
ENSSSCG00000034611	878.57	1078.85	919.894	743.808	620.006	566.468	656.914	824.883	868.578	562.893	525.749	466.114	MEAF6	518.252	39.8642	795.33	154.2	0.616632	0.0145131	1.83824
ENSSSCG00000008352	1050.02	1345.71	1056.67	1347.31	721.104	750.486	929.12	1145.73	925.088	660.744	763.051	498.259	PNO1	640.685	109.027	1030.14	213.332	0.684387	0.0145135	1.83823
ENSSSCG00000007056	685.812	793.442	726.797	934.084	687.106	922.631	698.61	664.459	635.213	542.718	575.869	493.973	PLCB1	537.52	33.635	749.795	103.989	0.480137	0.0145624	1.83677
ENSSSCG00000002385	1031.76	633.612	231.538	412.266	380.235	83.9526	312.329	375.045	560.913	83.7279	253.669	108.224	TGFB3	148.54	75.0067	446.85	257.542	1.58831	0.0145627	1.83676
ENSSSCG00000013299	2288.75	1859.45	1096.9	958.109	713.052	769.99	883.49	1326.75	1566.58	648.639	694.52	541.121	APIP	628.093	64.2881	1273.67	506.972	1.01947	0.0146064	1.83546
ENSSSCG00000010203	11003.4	12396.8	11476.8	11752	9506.76	9423.89	8586.29	13197	10088.1	8032.83	8577.68	6587.74		7732.75	839.643	10825.7	1440.25	0.485308	0.0146715	1.83353
ENSSSCG00000003042	10548.9	14984.1	11397.2	10218.2	8451.95	6733.17	7981.3	13594.8	13991.4	7894.63	5653.33	5711.23		6419.73	1043.18	10877.9	2712.19	0.760735	0.0146843	1.83315
ENSSSCG00000016521	8.11612	5.70822	38.4407	5.76595	24.1561	5.08804	6.29378	11.9234	8.37184	2.01754	2.04571	2.14305	DGKI	2.06877	0.0537709	12.6516	10.6984	2.62155	0.0146957	1.83281
ENSSSCG00000045797	31.45	57.0822	17.8794	18.2589	7.15736	7.63206	8.65395	19.511	10.4648	8.07016	3.06857	1.07153		4.07008	2.94363	19.7877	15.0964	2.25313	0.0147722	1.83056
ENSSSCG00000013084	110.582	111.31	43.8045	37.4787	33.9975	32.2242	62.9378	52.0294	50.231	31.2719	19.4343	20.359	TMEM216	23.6884	5.3756	59.3995	29.0072	1.31784	0.0148102	1.82944
ENSSSCG00000009906	1646.56	1766.69	1413.36	1700.96	1149.65	1169.4	1166.71	1716.97	1630.42	1053.16	1084.23	880.794	SRSF9	1006.06	89.4797	1484.52	246.203	0.560609	0.0148546	1.82814
ENSSSCG00000000545	138.989	185.517	103.7	209.496	128.832	132.289	150.264	183.187	177.902	83.7279	119.674	78.2214	KLHL42	93.8745	18.3812	156.686	32.155	0.735698	0.0149132	1.82643
ENSSSCG00000024818	118.698	108.456	309.313	258.507	227.246	145.857	179.373	126.822	147.554	97.8506	99.2171	75.0068	RCAN3	90.6915	11.1048	180.203	65.8621	0.992493	0.0149288	1.82597
ENSSSCG00000012126	383.487	199.788	234.22	295.025	212.931	246.77	357.172	259.063	301.386	205.789	137.063	167.158	GPM6B	170.003	28.1294	276.649	59.4585	0.70353	0.0149293	1.82596
ENSSSCG00000035904	33235.5	35627.8	36476.6	34072	25508.8	20512.4	24548.1	33371.4	31512.6	24525.2	17105.2	18300.6	RPL7A	19977	3252.87	30540.6	5287.31	0.612364	0.0150255	1.82317
ENSSSCG00000010035	1749.02	1619.71	1436.61	2165.12	1193.49	1785.05	1663.13	1831.87	2043.77	1089.47	1336.87	1098.31	YWHAH	1174.89	114.6	1720.86	277.16	0.550507	0.0150753	1.82173
ENSSSCG00000042665	51.7403	85.6232	45.5924	53.8156	31.3134	30.5282	43.2698	30.3505	34.5338	19.1666	29.6629	7.50068		18.7767	9.05187	45.1964	16.6576	1.25442	0.0152209	1.81756
ENSSSCG00000011467	381.458	328.222	410.332	352.684	281.821	266.274	382.347	273.154	271.038	255.219	196.389	207.876	DENND6A	219.828	25.4608	327.481	53.1164	0.575298	0.0153483	1.81394
ENSSSCG00000016504	200.874	124.154	193.097	98.9822	228.141	200.977	191.96	157.172	131.856	109.956	68.5314	109.296	TBXAS1	95.9276	19.3739	169.691	40.924	0.825803	0.0153972	1.81256
ENSSSCG00000012542	276.963	296.827	233.326	260.429	213.826	407.891	293.448	293.749	158.018	117.017	198.434	154.3	FAM199X	156.584	33.2776	270.497	65.0006	0.789036	0.0154026	1.81241
ENSSSCG00000036213	481.895	312.525	215.447	138.383	104.676	83.9526	143.184	147.417	169.53	78.684	93.08	63.22	FGF2	78.328	12.1929	199.668	118.151	1.34808	0.0155495	1.80828
ENSSSCG00000035524	116.669	49.9469	35.7588	119.163	76.9416	35.6163	19.6681	107.311	102.555	15.1315	16.3657	41.7895	WNT9B	24.4289	12.2861	73.7366	36.9077	1.59483	0.0155816	1.80739
ENSSSCG00000015223	54.7838	59.9363	80.4572	69.1914	46.5228	23.7442	31.4689	70.4565	66.9747	29.2543	27.6171	20.359	DDX25	25.7435	3.86563	55.9484	17.7969	1.11393	0.0156404	1.80575
ENSSSCG00000028025	674.653	977.532	733.055	835.102	777.468	523.22	639.606	905.095	988.923	502.367	555.411	485.401	WDR74	514.393	29.8198	783.85	149.136	0.606608	0.0157757	1.80201
ENSSSCG00000040920	1035.82	1057.45	1155.9	939.85	908.09	1058.31	773.349	1077.44	1082.06	790.875	683.269	781.142	PRKACB	751.762	48.5949	1009.81	109.337	0.425246	0.0157757	1.80201
ENSSSCG00000044013	71.0161	97.0397	71.5175	77.8404	64.4162	37.3123	70.0183	63.9528	74.3	56.4911	28.64	22.502		35.8777	14.7897	69.7126	14.7193	0.949836	0.0157827	1.80182
ENSSSCG00000011235	1784.53	1883.71	1785.26	2082.47	1704.35	1857.13	1789.01	1879.56	1728.78	1510.13	1577.25	1067.24	UBP1	1384.87	226.265	1832.76	106.214	0.403958	0.0157832	1.80181
ENSSSCG00000024927	1926.56	1703.9	1648.48	1448.22	1093.29	1087.14	1065.22	1411.3	1446.23	1041.05	965.577	712.565	STX12	906.397	140.481	1425.59	285.597	0.652807	0.0158131	1.80098
ENSSSCG00000012622	392.618	518.021	462.182	460.315	307.766	259.49	357.172	378.297	412.313	293.552	228.097	235.736	CXorf56	252.462	29.2221	394.242	75.936	0.641105	0.0158286	1.80056
ENSSSCG00000015423	2030.05	2548.72	1727.15	1824.92	1566.57	1091.38	1479.83	1861.14	2011.33	1058.2	1114.91	1245.11	DNAJC2	1139.41	78.2482	1793.45	383.924	0.653968	0.0158398	1.80025
ENSSSCG00000008358	6105.35	4830.58	5580.15	4887.61	4067.17	5386.54	4438.69	5138.99	4275.92	3534.73	3984.03	3481.39	ACTR2	3666.71	225.429	4967.89	620.816	0.438127	0.0158398	1.80025
ENSSSCG00000010247	5987.67	6475.97	5470.2	7221.86	5152.4	4888.76	6250.51	6610.99	4276.96	3216.97	5174.63	2746.32	DDX21	3712.64	1051.49	5815.04	885.1	0.647279	0.0158449	1.80011
ENSSSCG00000024592	2148.74	1833.76	1927.4	1614.47	2106.95	2115.78	2022.66	1969.53	1641.93	1407.23	1419.73	1609.43	ANKRD17	1478.8	92.5134	1931.25	187.268	0.385446	0.0158841	1.79904
ENSSSCG00000012029	1960.04	4311.13	2414.61	2561.04	2481.81	1889.36	3003.71	2859.45	2732.36	1601.93	2028.33	1164.75	BACH1	1598.33	352.563	2690.39	672.198	0.750924	0.0159484	1.79728
ENSSSCG00000025190	48.6967	58.5092	51.8502	38.4397	23.2614	21.2002	14.9477	39.0221	47.0916	22.1929	9.20571	12.8583	COQ10A	14.7523	5.46854	38.1132	14.3043	1.35766	0.0160513	1.79449
ENSSSCG00000008398	3804.43	4256.9	4030.91	3811.3	3066.03	3502.27	3464.73	3856.68	2993.98	2802.36	2976.51	2330.57	PPP4R3B	2703.15	272.878	3643.02	399.04	0.430262	0.0160513	1.79449
ENSSSCG00000010241	204.932	166.965	109.064	97.0602	116.307	179.777	151.838	102.975	162.204	106.93	63.4171	69.6492	TET1	79.9986	19.2123	143.458	36.1849	0.840944	0.0160978	1.79323
ENSSSCG00000014800	393.632	460.938	311.101	263.312	226.351	183.169	211.628	403.228	563.006	117.017	117.629	243.236	RNF121	159.294	59.3567	335.152	120.981	1.07232	0.016128	1.79242
ENSSSCG00000012074	1152.49	859.087	590.913	779.365	680.844	589.364	915.745	836.806	1015.09	513.464	604.509	429.682		515.885	71.3932	824.411	178.294	0.675801	0.0162223	1.78989
ENSSSCG00000013155	3305.29	3093.85	2733.76	2905.08	2477.34	2877.29	2603.27	2910.39	3000.26	2194.07	2447.7	2176.27		2272.68	123.969	2878.5	236.34	0.340592	0.0162261	1.78978
ENSSSCG00000011873	322.616	466.647	331.662	385.358	248.718	225.57	317.836	227.629	269.992	225.964	186.16	144.656	HSPBAP1	185.593	33.1964	310.67	74.664	0.740913	0.0163293	1.78703
ENSSSCG00000007076	206.961	316.806	247.629	287.337	190.565	172.993	221.856	326.268	290.921	167.456	141.154	162.872	NDUFAF5	157.161	11.4719	251.26	53.1735	0.674183	0.0164305	1.78435
ENSSSCG00000007576	259.716	405.283	461.288	815.882	759.575	636.853	796.164	312.176	530.565	245.131	335.497	243.236	FOXK1	274.622	43.0525	553.056	197.958	1.01067	0.0164552	1.7837
ENSSSCG00000014066	1290.46	820.556	781.329	756.301	774.784	742.853	1051.06	1043.84	842.416	642.586	646.446	482.187	TMEM171	590.406	76.539	900.401	176.605	0.608655	0.0164552	1.7837
ENSSSCG00000014204	968.862	881.919	968.168	802.429	578.851	929.415	726.932	782.609	789.046	612.323	585.074	548.621	DCP2	582.006	26.0965	825.359	119.787	0.503601	0.0164917	1.78273
ENSSSCG00000047895	5.07258	22.8329	4.46984	3.84397	4.47335	0.848006	5.50706	7.58762	5.2324	0	1.02286	0		0.340952	0.482179	6.65197	5.95908	4.12132	0.0165038	1.78242
ENSSSCG00000010894	933.354	1077.43	807.254	2109.38	1554.04	1082.06	1138.39	1108.88	1593.79	578.025	937.96	591.482	TP53BP2	702.489	166.594	1267.17	384.875	0.851074	0.0167632	1.77564
ENSSSCG00000024696	696.972	616.487	550.685	843.751	500.12	688.581	571.161	765.266	739.861	377.28	528.817	442.54	CCNYL1	449.546	62.0629	663.654	105.717	0.561705	0.0167673	1.77554
ENSSSCG00000010966	3495.01	947.564	754.51	670.773	908.09	705.541	770.988	1062.27	1216.01	647.63	271.057	429.682	CCL19	449.456	154.37	1170.08	838.931	1.38023	0.0168295	1.77393
ENSSSCG00000012967	13.1887	54.2281	1.78794	86.4893	2.68401	0	4.72034	27.0986	52.324	1.00877	2.04571	1.07153	FOSL1	1.37534	0.474721	26.9468	28.9917	4.28809	0.0168295	1.77393
ENSSSCG00000009801	588.419	572.249	220.81	470.886	280.032	450.291	538.118	270.986	494.985	257.236	199.457	235.736	BCL7A	230.81	23.844	431.864	131.162	0.903312	0.0168312	1.77388
ENSSSCG00000033295	2371.94	2400.31	2630.06	2602.37	1650.67	1973.31	2214.62	2732.63	2031.22	1664.47	1742.95	1432.63	EIF2S1	1613.35	131.743	2289.68	334.946	0.504875	0.0168312	1.77388
ENSSSCG00000022674	5368.82	5094.58	4556.56	4230.29	3533.95	3514.14	3399.43	4304.35	4453.82	3366.26	2665.57	2944.55		2992.13	288.03	4272.88	656.33	0.513825	0.0168417	1.77361
ENSSSCG00000032198	777.119	639.32	556.943	609.269	475.964	468.099	506.65	565.82	531.612	447.894	394.823	333.245	SPOPL	391.987	46.8483	570.088	90.7664	0.53908	0.0168721	1.77283
ENSSSCG00000012290	1163.65	2059.24	1350.79	1804.74	1477.99	877.686	1493.99	1466.58	1654.48	957.322	999.331	840.076	WDR45	932.243	67.3908	1483.24	325.109	0.669469	0.0168813	1.77259
ENSSSCG00000003701	1066.26	1615.43	1325.76	1502.03	996.662	662.293	1077.02	1422.14	1290.31	807.016	764.074	658.988	SNRPD1	743.359	62.1817	1217.54	278.454	0.711236	0.0168831	1.77255
ENSSSCG00000008383	153.192	322.514	159.126	264.273	127.938	127.201	210.842	252.559	118.252	68.5963	147.291	46.0756		87.3211	43.3907	192.877	68.8002	1.14065	0.0169574	1.77064
ENSSSCG00000002379	40.5806	79.915	46.4864	38.4397	25.0508	25.4402	24.3884	65.0368	39.7662	29.2543	10.2286	9.64373	ACYP1	16.3755	9.1098	42.7893	17.8703	1.37077	0.0169767	1.77015
ENSSSCG00000011965	38.5516	21.4058	8.04572	12.4929	9.84137	13.5681	14.9477	26.0147	25.1155	10.0877	3.06857	3.21458	TMEM45A	5.45695	3.27498	18.887	9.22972	1.77456	0.0171044	1.76689
ENSSSCG00000024841	407.835	567.968	505.986	572.751	416.021	354.467	386.281	444.418	470.916	305.657	362.091	268.953	SLC35A2	312.234	38.3069	458.516	73.0706	0.552602	0.0171601	1.76548
ENSSSCG00000004584	16.2322	7.13527	12.5156	6.72695	5.36802	17.8081	11.8008	8.67157	5.2324	5.04385	0	1.07153	GCNT3	2.03846	2.16969	10.1657	4.39699	2.31592	0.0172024	1.76441
ENSSSCG00000030413	812.627	974.678	775.071	813.96	564.537	717.413	693.89	749.007	544.169	545.744	549.274	332.173	PIK3CA	475.731	101.521	738.372	124.222	0.633151	0.017248	1.76326
ENSSSCG00000040510	36.5226	44.2387	39.3346	44.2056	37.5761	22.8962	40.9096	44.4418	38.7197	20.1754	20.4571	23.5736	KIF9	21.402	1.53981	38.7605	6.28026	0.851741	0.0172768	1.76254
ENSSSCG00000011562	3470.66	4124.19	3889.66	3679.64	2771.69	2795.03	2921.89	3898.95	4066.62	2477.54	2593.97	2449.51	EMC3	2507	62.547	3513.15	517.996	0.486531	0.0172768	1.76254
ENSSSCG00000020830	14911.3	15990.1	16410.6	14231.3	9550.6	7900.87	10068.5	12733.1	12208.2	9443.09	6810.18	7226.37		7826.55	1155.63	12667.2	2827.19	0.694598	0.017371	1.76017
ENSSSCG00000025194	626.971	625.05	648.128	560.258	492.068	613.109	527.891	703.481	648.817	462.016	494.04	393.25	ZSWIM6	449.769	42.0489	605.086	62.4766	0.426778	0.017371	1.76017
ENSSSCG00000005347	364.211	556.551	417.484	488.184	429.442	413.827	447.645	541.973	459.405	323.815	382.549	234.664	POLR1E	313.676	60.7978	457.636	58.6777	0.543054	0.0174436	1.75836
ENSSSCG00000007920	92.3209	92.7585	97.4426	137.422	87.6776	77.1686	107.781	94.3033	110.927	70.6139	66.4857	55.7193		64.273	6.27874	99.7557	16.3412	0.633375	0.0174932	1.75713
ENSSSCG00000026695	3079.05	5412.82	1788.83	930.241	1319.64	1484.01	2567.86	1800.43	2264.58	1035	890.909	1040.45	TNFSF14	988.786	69.2455	2294.16	1264.18	1.21398	0.0175356	1.75608
ENSSSCG00000031106	339.863	109.883	283.388	92.2553	73.3629	200.977	99.1271	288.33	70.1141	19.1666	12.2743	114.653	PLA2G2D	48.6981	46.7222	173.033	100.325	1.83096	0.0175653	1.75534
ENSSSCG00000005657	140.003	91.3315	142.141	173.94	178.039	106.001	147.117	98.6391	148.6	81.7103	81.8286	87.8651	PKN3	83.8013	2.87393	136.201	29.5024	0.704682	0.0175653	1.75534
ENSSSCG00000005469	20.2903	37.1034	20.5613	34.5957	28.6294	34.7683	45.6299	27.0986	23.0226	19.1666	13.2971	9.64373	KIAA1958	14.0358	3.92264	30.1888	8.03214	1.10242	0.017574	1.75513
ENSSSCG00000038581	874.512	1392.8	1023.59	888.918	682.633	463.859	664.781	1035.17	1074.73	568.946	541.091	402.894	RBIS	504.31	72.6084	900.112	258.307	0.834837	0.0175798	1.75499
ENSSSCG00000027002	38.5516	51.3739	33.0769	37.4787	24.1561	36.4643	18.8813	49.8615	41.8592	17.1491	14.32	21.4305	KLHL32	17.6332	2.92297	36.8559	10.0389	1.05213	0.0176277	1.7538
ENSSSCG00000011290	4991.42	3773.13	4345.58	1956.58	2234.89	2213.3	1427.9	4014.94	2932.24	1623.11	1723.51	1296.55	HIGD1A	1547.72	182.278	3098.89	1158.8	1.00146	0.0176331	1.75367
ENSSSCG00000009246	1039.88	1361.41	831.391	1094.57	812.36	712.325	743.453	1121.88	1023.46	674.867	679.177	522.905	ENOPH1	625.65	72.673	971.192	200.36	0.633232	0.0176476	1.75331
ENSSSCG00000027573	17485.2	22329.1	18447.9	16829.9	13736.8	11776.3	12995.9	17328	18612.7	13334.9	10071.1	9188.33	RPL29	10864.8	1783.45	16615.7	3093.16	0.612829	0.0176688	1.75279
ENSSSCG00000001423	805.525	1124.52	1094.22	1246.41	898.248	842.918	814.258	1247.62	1159.5	758.595	733.389	594.697	NELFE	695.56	72.0596	1025.91	174.216	0.559979	0.0176967	1.75211
ENSSSCG00000010189	532.621	585.092	591.807	539.117	467.912	520.676	558.573	535.469	483.474	406.534	455.171	397.536	NUP133	419.747	25.3166	534.971	38.9811	0.349174	0.0177229	1.75147
ENSSSCG00000025751	9154.99	9271.57	8819.9	6186.87	5835.04	5761.35	6204.1	9231.97	6974.79	4482.97	5172.59	5188.33	MDH1	4947.96	328.861	7493.4	1494.19	0.598694	0.017769	1.75034
ENSSSCG00000023503	729.437	475.209	458.606	438.212	674.581	582.58	664.781	501.867	496.031	362.148	371.297	398.608	PRKCD	377.351	15.4878	557.923	101.687	0.565108	0.017769	1.75034
ENSSSCG00000005366	1670.91	1556.92	1281.06	1626	943.877	1019.3	1224.93	1068.77	955.436	751.533	938.983	711.493	NCBP1	800.67	99.1588	1260.8	274.838	0.654696	0.0178897	1.7474
ENSSSCG00000001974	341.892	322.514	298.586	244.092	240.666	238.29	272.993	264.483	245.923	206.798	207.64	169.301	G2E3	194.58	17.8779	274.382	36.0968	0.493296	0.0179276	1.74648
ENSSSCG00000051610	198.845	198.361	125.156	139.344	100.203	34.7683	149.477	82.3799	46.0451	74.6489	29.6629	25.7166		43.3428	22.1953	119.398	55.9407	1.45911	0.0180221	1.74419
ENSSSCG00000017137	118.698	172.674	108.17	195.081	139.568	94.9767	96.7669	94.3033	104.648	44.3859	81.8286	79.2929	METRNL	68.5024	17.0844	124.987	34.5999	0.865645	0.0181108	1.74206
ENSSSCG00000024791	1395.97	607.925	812.618	827.414	691.58	490.148	696.25	913.766	787.999	633.507	365.16	311.814		436.827	140.769	802.63	241.417	0.877402	0.0181119	1.74204
ENSSSCG00000034743	12.1742	11.4164	16.9854	14.4149	3.57868	4.24003	3.93361	10.8395	11.5113	1.00877	4.09143	0		1.70007	1.74038	9.89933	4.58415	2.51794	0.0181768	1.74048
ENSSSCG00000014540	86608.2	158835	74876.2	113482	66774.6	54773.6	73592.4	91949	100581	60415.2	52212.8	40924.8		51184.3	7990.1	91274.7	29213	0.834504	0.0181806	1.74039
ENSSSCG00000024168	2028.02	2963.99	2637.21	2404.4	1741.92	1591.71	1918.03	2103.94	2096.1	1755.26	1280.62	1216.18	AIMP1	1417.35	240.38	2165.04	410.227	0.61078	0.0182101	1.73969
ENSSSCG00000031251	540.737	536.572	450.56	557.376	492.068	489.3	472.034	550.645	626.841	385.35	351.863	444.683	DDA1	393.965	38.3803	524.015	50.7236	0.410803	0.0182276	1.73927
ENSSSCG00000031730	1148.43	1280.07	1147.86	1247.37	711.262	566.468	867.755	1157.65	1070.55	676.884	652.583	523.976		617.814	67.0913	1021.93	235.191	0.725391	0.0182364	1.73906
ENSSSCG00000040348	634.072	567.968	365.633	456.471	222.773	284.93	351.665	527.882	549.402	227.982	253.669	243.236	LIN7A	241.629	10.5479	440.088	132.736	0.863735	0.0182807	1.73801
ENSSSCG00000009079	48.6967	94.1856	67.9416	81.6843	45.6282	53.4244	72.3785	63.9528	66.9747	36.3157	28.64	47.1471	INTU	37.3676	7.59203	66.0963	14.7667	0.818448	0.0183282	1.73688
ENSSSCG00000008866	1471.05	713.527	362.951	187.393	158.357	176.385	239.95	282.91	434.289	159.386	110.469	146.799	GUCY1A1	138.884	20.7397	447.423	397.306	1.68719	0.0183566	1.73621
ENSSSCG00000013508	1538.01	2231.91	2022.16	3462.46	2693.85	2008.08	2410.52	2748.89	3026.42	1330.57	1769.54	1530.14	SH3GL1	1543.42	179.457	2460.25	554.213	0.672687	0.0185659	1.73128
ENSSSCG00000026005	23.3339	18.5517	31.2889	47.0886	16.1041	11.8721	21.2415	30.3505	26.162	12.1052	9.20571	8.57221	SAMD13	9.96105	1.53807	25.1104	9.81659	1.33151	0.018767	1.72661
ENSSSCG00000029886	5230.84	2882.65	5242.23	2826.28	1965.59	1811.34	2223.28	2881.13	2150.52	1828.9	1662.14	948.3	LYVE1	1479.78	381.93	3023.76	1241.2	1.03089	0.018767	1.72661
ENSSSCG00000042364	18.2613	19.9788	7.15175	8.64893	8.05203	7.63206	12.5876	4.33578	7.32536	2.01754	3.06857	2.14305		2.40972	0.468687	10.4415	5.06998	2.09619	0.0187764	1.72639
ENSSSCG00000017206	1863.67	1916.53	1750.39	1706.72	1607.72	1615.45	1577.38	1911	1668.09	1470.79	1298.01	1416.56	GRB2	1395.12	72.1482	1735.22	125.314	0.314057	0.0187863	1.72616
ENSSSCG00000039130	32411.7	34196.5	34667.2	29737.9	20376.1	20506.5	22074.7	32950.9	31927	22019.4	16257.3	17474.4	RPL6	18583.7	2479.71	28760.9	5670.98	0.630047	0.0189301	1.72285
ENSSSCG00000006994	2164.98	2032.13	2398.52	1969.07	1635.46	2170.05	2100.55	2067.08	1565.53	1501.05	1598.73	1346.91	PCM1	1482.23	103.662	2011.49	247.659	0.440511	0.0189621	1.72211
ENSSSCG00000022364	712.19	894.763	769.707	846.634	969.822	664.837	982.617	673.13	899.972	622.411	592.234	564.694	CPT1B	593.113	23.571	823.741	116.074	0.47381	0.0189693	1.72195
ENSSSCG00000030088	372.327	261.151	213.659	126.851	377.551	130.593	247.818	171.263	150.693	109.956	100.24	125.369		111.855	10.3462	227.99	90.5586	1.02734	0.0189853	1.72158
ENSSSCG00000017790	597.55	615.06	384.407	538.156	316.713	566.468	450.006	468.265	462.544	304.648	387.663	218.591	TAOK1	303.634	69.0269	488.796	93.9057	0.685662	0.0189853	1.72158
ENSSSCG00000006996	770.017	909.033	792.057	698.641	688.896	555.444	663.207	657.955	730.443	598.2	487.903	463.971		516.691	58.4579	718.41	93.7438	0.474056	0.0191224	1.71846
ENSSSCG00000032146	241.455	266.859	213.659	332.503	194.143	353.619	267.486	268.819	387.197	210.833	155.474	158.586		174.964	25.3947	280.638	60.8975	0.681173	0.0191389	1.71808
ENSSSCG00000011261	1396.99	1701.05	1486.67	1375.18	1081.66	1082.06	1305.17	1345.18	1147.99	978.506	1063.77	700.778	WDR48	914.352	154.979	1324.66	190.211	0.534104	0.0191616	1.71757
ENSSSCG00000049857	1.01452	14.2705	7.15175	3.84397	13.42	2.54402	3.93361	4.33578	4.18592	1.00877	0	0		0.336257	0.475539	6.0778	4.42855	4.01554	0.0191745	1.71728
ENSSSCG00000008493	1992.51	2351.79	2086.52	1899.88	1979.01	1696.01	2045.48	1894.74	1677.51	1356.8	1757.27	1235.47	CEBPZ	1449.84	222.953	1958.16	193.093	0.433235	0.0191745	1.71728
ENSSSCG00000002469	82.1758	152.695	67.0477	141.266	76.9416	42.4003	106.208	104.059	104.648	54.4736	58.3029	20.359	OTUB2	44.3785	17.0561	97.4934	32.9185	1.12971	0.0191925	1.71687
ENSSSCG00000014982	1063.21	586.519	497.047	99.9432	52.7855	60.2084	147.117	195.11	398.709	111.973	34.7771	9.64373	MMP7	52.1314	43.5409	344.517	314.172	2.72349	0.0192053	1.71658
ENSSSCG00000013401	74.0596	62.7904	50.0623	37.4787	23.2614	5.08804	36.976	43.3578	83.7184	12.1052	4.09143	23.5736	DKK3	13.2567	7.99512	46.3103	23.2365	1.80397	0.019242	1.71575
ENSSSCG00000015197	65.9435	69.9257	67.9416	57.6595	50.1015	38.1603	39.3361	83.4638	47.0916	43.3771	27.6171	16.0729	SPA17	29.0224	11.1911	57.736	14.4352	0.982577	0.019353	1.71325
ENSSSCG00000006177	1185.97	1345.71	1038.79	1059.97	790.888	871.75	922.826	1133.81	953.343	772.717	768.166	632.2	UBE2W	724.361	65.1941	1033.67	161.662	0.51189	0.0193536	1.71324
ENSSSCG00000032344	235.368	291.119	292.328	220.067	185.197	162.817	180.16	240.636	285.689	172.5	136.04	132.869	KIAA1143	147.136	17.9812	232.598	47.03	0.657521	0.0193655	1.71297
ENSSSCG00000016898	407.835	318.233	335.238	271.961	221.878	428.243	329.637	343.611	354.757	226.973	240.371	201.447		222.93	16.146	334.599	59.2009	0.585699	0.019386	1.71251
ENSSSCG00000009176	1345.25	1479.86	1291.79	1073.43	827.57	945.527	888.21	1388.53	1296.59	879.647	716	710.422	LAMTOR3	768.69	78.4919	1170.75	226.497	0.606173	0.0193966	1.71228
ENSSSCG00000024974	13072	19397.9	15130.4	14691.6	11773	8762.45	10529.5	15774.7	16867.2	10744.4	7803.38	7581.05		8709.61	1441.68	13999.9	3119.14	0.684666	0.0194739	1.71055
ENSSSCG00000012110	143.047	131.289	179.688	203.73	194.143	187.409	140.823	137.661	173.716	100.877	87.9657	137.155	MID1	108.666	20.8232	165.723	26.0104	0.612728	0.0195771	1.70825
ENSSSCG00000007772	11.1597	12.8435	18.7733	19.2198	22.3667	11.0241	23.6017	8.67157	29.3014	10.0877	2.04571	5.35763	STX1A	5.83035	3.3001	17.4402	6.55319	1.58458	0.0197258	1.70497
ENSSSCG00000032060	391.603	637.893	417.484	518.936	246.034	287.474	368.186	685.054	647.771	311.71	236.28	186.445		244.812	51.4936	466.715	153.146	0.929417	0.0198417	1.70242
ENSSSCG00000017745	1683.08	2119.18	1877.33	2475.52	1877.02	2231.1	1900.72	2384.68	1998.78	1382.01	1820.69	1221.54	UTP6	1474.75	253.237	2060.82	246.954	0.482576	0.0199304	1.70048
ENSSSCG00000048970	14.2032	14.2705	15.1975	7.68794	1.78934	0.848006	0	1.08395	0	0	0	0		0	0	6.12005	6.35477	4.99755	0.0199717	1.69959
ENSSSCG00000012066	67.9725	11.4164	88.5029	40.3617	185.197	86.4966	73.952	45.5257	18.8366	30.2631	13.2971	16.0729	KCNJ15	19.8777	7.43049	68.6957	48.7811	1.79214	0.0201466	1.6958
ENSSSCG00000001516	175.511	219.766	172.536	283.493	279.137	184.017	258.832	151.752	167.437	146.272	86.9429	142.513		125.242	27.1253	210.276	48.4572	0.74863	0.020166	1.69538
ENSSSCG00000005602	1321.91	1512.68	1578.75	1413.62	1511.1	1507.76	1496.35	1461.16	1377.17	1251.88	1256.07	1133.67	GAPVD1	1213.88	56.7364	1464.5	75.2687	0.270755	0.0201922	1.69482
ENSSSCG00000049989	26.3774	42.8116	27.713	26.9078	21.4721	9.32807	18.8813	17.3431	30.3479	12.1052	11.2514	5.35763		9.57143	2.99993	24.5758	8.88978	1.33985	0.020283	1.69287
ENSSSCG00000013293	481.895	510.885	532.806	542.961	441.967	424.851	538.905	501.867	461.497	427.718	373.343	244.308	COMMD9	348.456	76.9171	493.07	40.7576	0.499925	0.0203736	1.69093
ENSSSCG00000016643	616.825	673.57	609.687	672.695	438.388	448.595	528.678	623.269	560.913	427.718	451.08	289.312	TMEM168	389.37	71.3917	574.736	82.6822	0.560331	0.0204632	1.68903
ENSSSCG00000015694	125.8	138.424	125.156	118.202	74.2576	78.8646	90.4731	126.822	78.486	77.6753	64.44	37.5034	ZRANB3	59.8729	16.715	106.276	23.8841	0.821873	0.0204713	1.68885
ENSSSCG00000001925	840.019	786.307	958.335	933.123	840.99	772.534	770.202	851.981	762.884	684.955	676.109	625.771	ADPGK	662.278	26.0657	835.153	67.3808	0.334703	0.0204713	1.68885
ENSSSCG00000034829	19.2758	22.8329	13.4095	17.2979	17.8934	24.5922	6.29378	4.33578	10.4648	9.07893	0	1.07153		3.38348	4.05097	15.1551	6.6475	2.14702	0.020533	1.68755
ENSSSCG00000031452	1172.78	1342.86	1679.77	1901.8	1227.49	829.35	1368.9	1443.82	1391.82	974.471	796.806	893.653	C14orf93	888.31	72.63	1373.18	286.133	0.628307	0.0205812	1.68653
ENSSSCG00000038440	945.528	1310.04	1008.4	1209.89	1184.54	724.197	1098.27	1141.4	1306.01	707.147	903.183	616.127	GTPBP3	742.153	119.775	1103.14	176.662	0.571222	0.0205812	1.68653
ENSSSCG00000005904	660.45	1001.79	774.177	978.29	697.842	641.941	730.079	881.248	964.854	621.402	572.8	490.759	VPS28	561.654	53.9141	814.519	135.334	0.535133	0.0205812	1.68653
ENSSSCG00000012556	676.682	719.235	568.564	493.95	380.235	443.507	475.967	449.838	341.152	363.157	309.926	267.881	RBM41	313.655	38.9854	505.459	120.005	0.687098	0.0205839	1.68647
ENSSSCG00000010404	42.6097	48.5198	59.002	41.3227	92.151	56.8164	40.9096	37.9381	55.4634	18.1579	14.32	42.861	ALOX5	25.113	12.6472	52.7481	15.7279	1.07777	0.0206277	1.68555
ENSSSCG00000026761	5544.33	6600.13	6155.87	6701	4598.6	4429.14	5465.36	6621.83	5687.62	3904.95	4677.53	3859.64	CCT8	4147.37	375.333	5755.99	799.25	0.472732	0.0206277	1.68555
ENSSSCG00000023373	280.006	343.92	205.613	235.443	217.405	222.178	252.538	251.475	216.621	168.465	184.114	161.8	ZNHIT3	171.46	9.35257	247.244	40.5441	0.524023	0.0206474	1.68514
ENSSSCG00000033591	1194.08	958.98	1181.83	841.829	819.518	993.015	928.333	836.806	726.257	693.025	639.286	666.489	CHD9	666.266	21.9394	942.294	151.58	0.500188	0.0206474	1.68514
ENSSSCG00000038362	420.009	351.055	285.176	245.053	195.933	270.514	241.524	352.282	209.296	186.622	202.526	108.224		165.791	41.2203	285.649	70.2961	0.782809	0.0206795	1.68446
ENSSSCG00000006366	1175.82	1969.33	1205.96	1333.86	1033.34	657.205	907.878	1353.85	1493.33	835.261	684.291	628.986	PFDN2	716.179	87.1781	1236.73	352.092	0.787393	0.0207232	1.68354
ENSSSCG00000028420	2054.39	2448.82	2035.57	2453.41	1522.73	1418.71	1895.22	2338.07	2182.96	1311.4	1623.27	1163.68	EIF4E	1366.12	191.577	2038.88	353.094	0.577304	0.0207326	1.68335
ENSSSCG00000034156	877.556	981.813	980.684	797.624	712.157	595.3	544.412	698.061	679.165	548.771	500.177	474.686	GTF2F2	507.878	30.7312	762.975	148.818	0.586191	0.0207519	1.68294
ENSSSCG00000041487	314.5	563.686	320.041	477.613	308.661	326.482	693.89	246.056	568.238	258.245	140.131	258.238		218.871	55.6776	424.352	146.555	0.955081	0.0207675	1.68261
ENSSSCG00000040181	1084.52	1515.53	683.886	899.489	1023.5	828.502	1095.12	1143.56	1360.42	565.92	745.663	712.565	ELL	674.716	78.1081	1070.5	242.151	0.665275	0.0207675	1.68261
ENSSSCG00000006830	3080.07	3265.1	2914.34	3688.29	2131.1	2336.26	2754.32	4253.4	2643.41	2221.31	1935.25	1777.66	PSMA5	1978.07	183.633	3007.36	624.62	0.604207	0.0207675	1.68261
ENSSSCG00000005656	6916.97	7833.1	7798.99	8641.24	5512.96	5073.62	6082.94	7615.8	6542.59	5176	4977.22	4286.1		4813.11	381.382	6890.91	1119.4	0.517622	0.0207675	1.68261
ENSSSCG00000006887	1606.99	2454.53	1154.11	2227.58	797.151	752.182	1394.86	1353.85	1191.94	880.656	699.634	624.7	CNN3	734.997	107.444	1437.02	549.388	0.966832	0.0209074	1.6797
ENSSSCG00000038085	1145.39	1083.13	1036.11	1104.18	906.301	792.886	791.443	1133.81	1084.15	802.981	713.954	677.204	LEPROTL1	731.38	52.8056	1008.6	133.208	0.462788	0.0209801	1.67819
ENSSSCG00000013298	3064.85	2812.72	1344.53	1157.03	1189.02	1163.46	1248.53	2021.56	2019.71	843.331	885.794	1032.95	PDHX	920.692	81.2498	1780.16	701.01	0.950884	0.0210165	1.67744
ENSSSCG00000035007	22040.3	24269.9	24882.7	19989.6	13086.3	12813.4	15540.9	19921.8	21963.5	15101.3	10354.4	10567.4	RPL17-C18orf32	12007.7	2189.23	19389.8	4295.69	0.691308	0.0210326	1.67711
ENSSSCG00000033324	255.658	408.137	185.946	278.688	316.713	238.29	276.926	273.154	301.386	157.368	192.297	198.232	SPATA2	182.632	18.0282	281.655	57.1901	0.622531	0.0211332	1.67503
ENSSSCG00000039882	971.906	963.262	839.437	934.084	785.52	630.069	829.993	941.949	914.623	711.183	635.194	548.621	HTRA2	631.666	66.4123	867.871	104.113	0.457265	0.0211433	1.67483
ENSSSCG00000007557	95.3645	99.8938	88.5029	124.929	123.464	74.6246	147.904	65.0368	87.9043	81.7103	41.9371	41.7895	MICALL2	55.1457	18.7842	100.847	25.0038	0.871349	0.0212284	1.67308
ENSSSCG00000007253	1821.06	1615.43	1264.97	1394.4	1130.86	1164.31	1110.07	1681.2	1554.02	962.366	1030.02	942.943	MAPRE1	978.442	37.3213	1415.15	248.269	0.531778	0.0212904	1.67182
ENSSSCG00000037845	321.601	420.981	379.043	356.528	265.717	272.21	276.926	355.534	329.641	244.122	247.531	200.375	YEATS4	230.676	21.4712	330.909	49.8782	0.517505	0.0214007	1.66957
ENSSSCG00000011917	3091.23	3482.01	2731.08	3276.02	2044.32	2116.62	2330.27	3544.5	2618.29	1904.56	2124.47	1505.49	NAA50	1844.84	256.201	2803.82	540.285	0.603574	0.0214133	1.66932
ENSSSCG00000033373	594.506	674.997	683.886	624.645	389.181	444.355	488.555	682.886	603.819	413.596	415.28	315.029	COMMD8	381.301	46.867	576.314	103.4	0.59462	0.0214584	1.6684
ENSSSCG00000025542	321.601	268.286	361.163	363.255	330.133	239.138	266.699	320.848	212.435	216.885	211.731	174.659	NEMP1	201.092	18.8091	298.173	50.5612	0.568354	0.0214591	1.66839
ENSSSCG00000027278	170.439	194.079	194.885	156.642	109.15	125.505	98.3404	152.836	188.366	116.009	78.76	81.436	ARL6	92.0682	16.9636	154.471	34.411	0.742437	0.0214997	1.66757
ENSSSCG00000030535	4048.93	2996.81	2560.33	3246.23	2178.52	2244.67	3037.54	2591.71	2936.42	1586.79	2257.45	1919.1	SNX9	1921.11	273.796	2871.24	539.804	0.579655	0.0215359	1.66684
ENSSSCG00000023247	1019.59	861.941	510.456	512.209	488.49	424.003	462.593	554.98	592.307	282.455	378.457	381.463	OPTN	347.459	45.9805	602.952	189.939	0.79427	0.0215701	1.66615
ENSSSCG00000009820	545.809	589.373	683.886	622.723	367.709	372.275	463.38	445.502	448.94	364.166	322.2	296.813	GPN3	327.726	27.7731	504.4	105.156	0.621279	0.0217166	1.66321
ENSSSCG00000000862	441.314	365.326	477.379	422.837	503.699	410.435	371.333	419.487	356.85	314.736	296.629	330.03	GNPTAB	313.798	13.6522	418.74	47.3562	0.417547	0.021749	1.66256
ENSSSCG00000038536	1.01452	12.8435	13.4095	0.960992	7.15736	5.93604	22.815	45.5257	4.18592	0	0	3.21458	GPR158	1.07153	1.51537	12.6498	13.3486	3.58608	0.0218381	1.66078
ENSSSCG00000036960	462.619	532.291	449.666	455.51	305.082	309.522	308.395	454.173	461.497	305.657	282.309	218.591	NOP10	268.852	36.796	415.418	79.6762	0.625491	0.0218381	1.66078
ENSSSCG00000045128	1228.58	754.912	411.226	645.787	643.268	1019.3	562.507	1010.24	1386.59	304.648	506.314	491.83		434.264	91.8429	851.378	308.081	0.971113	0.0218941	1.65967
ENSSSCG00000011491	2254.25	2879.8	2778.46	2387.1	1705.24	1683.29	1805.53	2528.85	2646.55	1708.86	1536.33	1342.62	THOC7	1529.27	149.598	2296.56	437.885	0.586248	0.0218959	1.65964
ENSSSCG00000002033	2.02903	7.13527	8.04572	6.72695	5.36802	2.54402	3.93361	3.25184	6.27888	0	0	1.07153	CEBPE	0.357175	0.505122	5.03482	2.04478	3.75353	0.0220067	1.65745
ENSSSCG00000005959	1365.54	1474.15	1492.93	1234.88	1319.64	1161.77	1313.83	1660.61	1258.91	1120.74	1087.3	875.437		1027.83	108.617	1364.69	145.23	0.408386	0.0220319	1.65695
ENSSSCG00000048831	53.7693	91.3315	45.5924	38.4397	76.0469	8.48006	20.4548	22.7629	134.996	4.03508	28.64	0		10.8917	12.6576	54.6526	37.8919	2.32215	0.022049	1.65661
ENSSSCG00000026719	742.625	599.363	725.903	697.68	497.436	626.677	608.924	605.926	640.445	511.446	472.56	458.613		480.873	22.3557	638.331	71.0973	0.408612	0.0221384	1.65485
ENSSSCG00000035768	15409.5	18259.2	17995.6	14796.4	10286.9	8815.03	11025.9	15653.3	15212.7	11083.4	7783.94	7366.74	RPS15A	8744.68	1662.44	14161.6	3165.98	0.695454	0.0221477	1.65467
ENSSSCG00000008823	9.13064	8.56232	2.68191	3.84397	3.57868	2.54402	0.786723	0	2.09296	0	0	0	SLC10A4	0	0	3.69125	2.98703	4.25012	0.0221561	1.65451
ENSSSCG00000008988	1715.55	904.752	556.943	334.425	328.344	309.522	346.158	376.129	394.523	251.184	217.869	200.375	CCNG2	223.143	21.075	585.149	437.501	1.3903	0.0222098	1.65346
ENSSSCG00000035578	899.875	1673.93	1099.58	1094.57	881.25	602.932	756.827	1272.55	1372.98	757.586	589.166	487.544		611.432	111.363	1072.72	312.654	0.810177	0.0222267	1.65312
ENSSSCG00000013241	323.63	699.257	295.01	468.964	450.914	378.211	415.39	425.991	535.798	301.622	208.663	295.741	NR1H3	268.675	42.5031	443.685	113.73	0.722071	0.0222794	1.6521
ENSSSCG00000006335	2971.52	2513.04	800.102	169.135	334.607	83.9526	173.079	1033	922.995	137.193	188.206	166.086	RGS4	163.828	20.8871	1000.16	993.265	2.60978	0.0223155	1.65139
ENSSSCG00000026042	28.4064	14.2705	18.7733	15.3759	6.26269	10.1761	13.3743	21.6789	11.5113	7.06139	5.11429	3.21458	ULBP1	5.13008	1.57049	15.5366	6.24576	1.58678	0.0223189	1.65133
ENSSSCG00000038073	46.6677	45.6657	30.3949	25.9468	52.7855	38.1603	39.3361	124.654	58.6029	18.1579	25.5714	20.359	NOD2	21.3628	3.10869	51.3571	27.6588	1.26162	0.0223245	1.65122
ENSSSCG00000029547	1903.23	2072.08	1811.18	1430.92	1345.58	1476.38	1198.97	1957.61	1630.42	913.945	1418.7	912.94	NAB1	1081.86	238.182	1647.37	286.249	0.606165	0.022346	1.6508
ENSSSCG00000004002	15643.8	19395.1	17014.9	17463.2	12212.2	9870.79	10895.3	18499.7	17149.7	12095.1	8000.79	8760.79	RPS5	9618.91	1778.24	15349.4	3275.45	0.674187	0.022372	1.6503
ENSSSCG00000040139	137.974	97.0397	108.17	139.344	115.412	94.1287	104.634	110.562	132.903	88.7717	59.3257	82.5075	B3GNT9	76.8683	12.6654	115.574	16.228	0.588788	0.0223808	1.65012
ENSSSCG00000005455	356.095	228.329	166.278	211.418	222.773	121.265	202.975	138.745	190.459	106.93	109.446	129.655	SVEP1	115.343	10.1716	204.26	63.9811	0.823862	0.0224128	1.6495
ENSSSCG00000040470	24432.6	28895	26989.8	23633.7	17527.5	14925.8	16975.1	29274.1	27731.7	18363.6	12548.4	12468.3	RPS20	14460.1	2760.41	23376.1	5217.97	0.692925	0.0226259	1.64539
ENSSSCG00000012247	4856.49	3740.31	4065.77	4193.77	2671.48	3649.82	3021.02	4177.53	3661.63	2447.27	2751.49	2774.18	ATP6AP2	2657.65	149.044	3781.98	615.276	0.508917	0.0226866	1.64423
ENSSSCG00000049464	569.143	609.352	986.942	479.535	620.006	314.61	647.473	662.291	649.864	347.017	435.737	293.598		358.784	58.6216	615.468	167.859	0.778394	0.0226921	1.64412
ENSSSCG00000036074	223.193	248.307	209.189	176.823	145.831	131.441	125.876	163.676	170.576	132.149	91.0343	103.938	AP1S2	109.04	17.1683	177.212	39.6287	0.696361	0.0227719	1.6426
ENSSSCG00000022490	7.10161	9.98938	8.93969	15.3759	0	3.39203	0	5.41973	0	0	0	0	GPR83	0	0	5.57981	5.02468	4.86591	0.0228358	1.64138
ENSSSCG00000022721	35.508	31.3952	7.15175	0	3.57868	13.5681	3.93361	1.08395	10.4648	0	0	2.14305	CDH16	0.714351	1.01024	11.8538	12.275	4.0719	0.0229052	1.64007
ENSSSCG00000009310	2040.19	2804.16	1888.96	1944.09	1363.48	975.207	1484.55	1616.16	1545.65	1165.13	1034.11	912.94	POLR1D	1037.39	102.982	1740.27	486.648	0.745851	0.0229113	1.63995
ENSSSCG00000006879	1415.25	1157.34	965.486	772.638	664.74	798.822	796.164	992.894	1081.01	694.033	660.766	427.539	PTBP2	594.113	118.566	960.483	220.367	0.692278	0.0229916	1.63843
ENSSSCG00000015534	773.061	1040.32	910.06	819.726	674.581	626.677	650.62	856.317	877.996	664.779	488.926	510.046	ACBD6	554.584	78.3956	803.262	128.334	0.533186	0.0230668	1.63701
ENSSSCG00000006168	794.366	943.283	660.643	460.315	618.217	507.108	555.426	599.422	596.493	483.201	322.2	415.752	PEX2	407.051	66.0156	637.253	140.349	0.645388	0.0230757	1.63685
ENSSSCG00000015363	458.561	32.8222	12.5156	27.8688	7.15736	4.24003	30.6822	14.0913	222.9	7.06139	0	4.2861	AGR2	3.7825	2.90471	90.0932	145.347	3.43463	0.0231035	1.63632
ENSSSCG00000038505	413.922	358.191	311.995	382.475	234.403	322.242	314.689	325.184	368.361	260.263	212.754	236.807	MSI2	236.608	19.3957	336.829	48.7895	0.508194	0.0231112	1.63618
ENSSSCG00000039758	62.9	39.9575	275.342	127.812	542.17	196.737	229.723	266.651	113.02	78.684	77.7371	45.0041		67.1418	15.6585	206.035	143.354	1.61851	0.0231128	1.63615
ENSSSCG00000000022	294.21	316.806	196.673	359.411	413.337	396.019	341.438	295.917	397.662	167.456	199.457	266.81	RTL6	211.241	41.4082	334.608	64.1866	0.664534	0.0231128	1.63615
ENSSSCG00000036785	154.206	281.13	181.476	220.067	369.499	134.833	217.136	89.9675	143.368	69.6051	93.08	126.44	MTMR7	96.375	23.3195	199.076	80.2785	1.04691	0.0231295	1.63583
ENSSSCG00000003561	634.072	1519.81	455.03	1312.72	576.167	390.083	678.155	517.042	716.838	299.605	381.526	388.964	ZDHHC18	356.698	40.4852	755.546	369.642	1.08214	0.0231575	1.63531
ENSSSCG00000032367	3955.6	6388.92	3761.82	5047.13	3964.28	4231.55	3912.37	6119.96	5671.92	2314.12	3922.66	2929.55	CEBPD	3055.44	662.69	4783.73	982.41	0.646596	0.0231938	1.63463
ENSSSCG00000014269	1518.73	1531.23	1628.81	1345.39	1299.06	1673.96	1471.17	1016.74	962.761	891.752	1116.96	772.57	FNIP1	927.094	142.8	1383.1	238.621	0.577147	0.0232556	1.63347
ENSSSCG00000032498	1550.18	1765.27	1468.79	1601.01	1293.69	1183.82	1302.03	1796.1	1427.4	1093.51	1158.9	1043.67	IDH3A	1098.69	47.1855	1487.59	199.262	0.436442	0.0233098	1.63246
ENSSSCG00000014838	125.8	97.0397	112.64	59.5815	71.5736	67.8405	71.5918	84.5478	65.9282	58.5086	39.8914	46.0756	PGM2L1	48.1586	7.74184	84.0603	21.6799	0.800287	0.0233654	1.63143
ENSSSCG00000006580	786.25	613.633	1927.4	4101.51	1342.9	2119.17	1817.33	1685.54	739.861	816.095	800.897	323.601	S100A2	646.864	228.666	1681.51	1003.89	1.37829	0.0234416	1.63001
ENSSSCG00000040178	525.519	803.431	475.591	604.464	636.11	566.468	634.885	552.812	678.119	427.718	509.383	305.385	E2F3	414.162	83.8317	608.6	90.5158	0.553944	0.0234416	1.63001
ENSSSCG00000028258	1056.11	977.532	851.058	1027.3	723.788	760.662	786.723	767.434	837.184	692.016	659.743	518.618	AZI2	623.459	75.2952	865.31	116.89	0.472063	0.0235148	1.62866
ENSSSCG00000007609	2337.44	2435.98	2641.68	2603.33	2185.68	2181.07	1882.63	2692.52	2473.88	1883.37	1695.9	1918.03		1832.43	97.5772	2381.58	248.209	0.377923	0.0236592	1.626
ENSSSCG00000013419	1702.36	1521.24	1332.91	1806.67	1732.08	1184.66	1606.49	1715.89	1872.15	1076.36	1374.72	992.233	R3HDM4	1147.77	164.112	1608.27	212.812	0.486485	0.0236809	1.6256
ENSSSCG00000016232	748.712	1008.93	725.903	841.829	759.575	618.197	753.681	957.124	954.389	628.463	575.869	558.265	MRPL44	587.532	29.8216	818.704	122.805	0.477336	0.0237064	1.62514
ENSSSCG00000013114	302.326	222.62	223.492	162.408	372.183	267.97	271.419	297.001	212.435	159.386	135.017	190.732	SLC15A3	161.711	22.8047	259.095	58.1652	0.681349	0.0239551	1.6206
ENSSSCG00000000084	9590.22	16322.6	11487.5	14491.8	13490.7	11453.2	10970.1	14183.4	15699.3	10212.8	9663.95	6513.81	ATF4	8796.85	1629.83	13076.5	2174.8	0.571853	0.0239955	1.61987
ENSSSCG00000028185	752.771	747.776	619.52	389.202	1031.55	758.118	772.562	577.743	481.381	484.209	247.531	435.039	FGD3	388.927	101.977	681.181	178.346	0.808726	0.0239965	1.61985
ENSSSCG00000023097	537.693	533.718	493.471	426.681	625.374	467.251	564.867	429.243	518.007	337.938	427.554	364.319	ZNF408	376.604	37.6029	510.701	60.8051	0.439634	0.0240549	1.6188
ENSSSCG00000008645	2062.51	2789.89	3279.08	2475.52	2887.1	1879.18	3899	1880.65	2980.37	1883.37	1007.51	1886.96	ID2	1592.61	413.731	2681.48	640.608	0.751724	0.0242176	1.61587
ENSSSCG00000023837	979.007	510.885	410.332	763.028	620.006	489.3	561.72	598.338	635.213	437.806	377.434	338.602	WFDC1	384.614	40.8168	618.648	158.596	0.685506	0.0242798	1.61476
ENSSSCG00000039252	620.884	11.4164	78.6693	38.4397	57.2589	50.8804	130.596	42.2739	260.573	10.0877	0	32.1458	TCN1	14.0778	13.4233	143.443	182.792	3.35055	0.0243254	1.61394
ENSSSCG00000031074	115.655	79.915	106.382	74.9574	105.571	61.9045	59.7909	102.975	97.3226	59.5174	29.6629	62.1485	FAM110D	50.4429	14.7329	89.3859	19.4865	0.824899	0.0243375	1.61372
ENSSSCG00000038895	726.393	860.514	688.356	740.925	492.068	524.916	540.479	705.649	718.931	520.525	427.554	422.181	DCTN6	456.754	45.1466	666.47	114.446	0.543594	0.0243375	1.61372
ENSSSCG00000003642	834.946	1080.28	983.366	891.801	1049.45	870.054	818.979	953.872	1034.97	854.428	660.766	603.269	INPP5B	706.154	107.441	946.413	91.4556	0.421554	0.0243962	1.61268
ENSSSCG00000020720	102.466	29.9681	53.6381	61.5035	63.5216	30.5282	46.4167	53.1133	94.1832	29.2543	23.5257	31.0742	MRVI1	27.9514	3.21644	59.4821	23.6338	1.09091	0.0246839	1.60759
ENSSSCG00000035488	289.137	241.172	298.586	249.858	227.246	272.21	266.699	254.727	274.178	226.973	189.229	185.374	WDR44	200.525	18.7676	263.757	21.5089	0.39596	0.0246839	1.60759
ENSSSCG00000004050	6746.53	6612.97	2107.08	2138.21	1562.99	2107.3	2320.83	4359.63	4118.94	1611.01	1820.69	1212.97	WTAP	1548.22	252.041	3563.83	1891.29	1.20265	0.0247811	1.60588
ENSSSCG00000006162	182.613	146.987	166.278	161.447	92.151	116.177	141.61	92.1354	182.087	99.8682	70.5771	85.7221	ZC2HC1A	85.3891	11.9603	142.387	33.1426	0.736806	0.0248093	1.60538
ENSSSCG00000008470	493.055	589.373	507.774	465.12	409.759	273.906	425.617	440.082	359.989	343.99	279.24	232.521	THUMPD2	285.251	45.7052	440.519	85.2835	0.625278	0.0249418	1.60307
ENSSSCG00000027324	797.409	752.058	903.803	719.783	823.991	816.63	780.429	805.372	737.768	649.648	600.417	680.419	VPS35L	643.495	32.9491	793.027	51.8696	0.302259	0.0249904	1.60223
ENSSSCG00000000810	507.258	94.1856	79.5632	60.5425	50.1015	146.705	55.0706	106.227	156.972	43.3771	50.12	37.5034	AMIGO2	43.6668	5.15478	139.625	134.87	1.67631	0.0250244	1.60164
ENSSSCG00000024444	181.598	198.361	184.158	215.262	194.143	222.178	200.614	256.895	241.737	161.403	165.703	130.726	DDX59	152.611	15.574	210.55	24.3336	0.462848	0.0250343	1.60147
ENSSSCG00000004275	785.235	766.328	713.387	629.45	500.12	585.124	553.066	585.331	552.541	475.13	457.217	426.467	FAM135A	452.938	20.0957	630.065	95.7041	0.474988	0.0250789	1.60069
ENSSSCG00000026268	210.005	281.13	244.947	422.837	424.073	367.187	453.152	230.88	403.941	159.386	218.891	217.52	DLG5	198.599	27.7337	337.573	89.9474	0.766701	0.0251926	1.59873
ENSSSCG00000013723	163.337	283.984	228.856	209.496	183.407	110.241	121.155	226.545	253.248	143.245	97.1714	91.0797	DHPS	110.499	23.2884	197.808	55.1418	0.836451	0.0252864	1.59711
ENSSSCG00000012862	463.634	440.96	537.275	536.234	705	611.413	756.827	320.848	696.955	315.745	409.143	317.172	OSBPL5	347.353	43.6958	563.238	134.496	0.698262	0.0252949	1.59697
ENSSSCG00000014817	1452.79	1200.15	1322.18	1752.85	2209.83	2003.84	2378.26	1371.19	1970.52	961.357	1110.82	1260.11	ARAP1	1110.76	121.967	1740.18	399.383	0.648152	0.0253046	1.5968
ENSSSCG00000024260	21615.3	24722.3	23155.6	20084.7	13761.8	12518.3	14806.1	22561.2	20920.2	15036.7	9830.68	11666.8	RPL11	12178.1	2155.89	19349.5	4220.85	0.667975	0.0255019	1.59343
ENSSSCG00000029518	6672.47	6697.16	5795.6	5423.84	3925.81	4658.1	4344.28	5672.29	4887.06	3809.11	4194.74	2987.41	RIOK3	3663.76	503.491	5341.85	919.171	0.543842	0.0255983	1.59179
ENSSSCG00000002404	724.364	699.257	901.121	963.875	900.932	916.695	797.737	985.307	813.115	591.139	726.229	613.984	SPTLC2	643.784	59.0385	855.822	96.163	0.411363	0.0255983	1.59179
ENSSSCG00000029991	257.687	332.504	294.116	285.415	273.769	243.378	248.604	276.406	264.759	188.64	214.8	223.949	SNIP1	209.13	14.9621	275.182	25.5713	0.393281	0.0255983	1.59179
ENSSSCG00000028655	3638.05	3975.77	3566.94	3761.32	2573.07	3263.13	3014.72	3506.56	3263.97	2704.51	2680.91	2274.85	RAB18	2553.42	197.217	3395.95	398.233	0.411085	0.0258038	1.58832
ENSSSCG00000004958	727.408	665.007	544.427	458.393	583.325	562.228	547.559	551.728	547.309	459.999	373.343	442.54	PIAS1	425.294	37.4201	576.376	73.1345	0.437623	0.0260153	1.58477
ENSSSCG00000040187	284.064	353.909	291.434	231.599	186.091	184.017	206.121	244.972	181.041	161.403	119.674	169.301		150.126	21.7728	240.361	56.0959	0.676445	0.0260791	1.58371
ENSSSCG00000010999	1586.7	1551.21	1407.11	1387.67	1155.91	1347.48	1355.52	1633.51	1621	1077.37	1216.18	1053.31	SMU1	1115.62	71.7813	1449.57	150.366	0.377172	0.0260791	1.58371
ENSSSCG00000036886	331.747	188.371	172.536	234.482	169.093	163.665	155.771	216.789	262.666	128.114	152.406	100.723	ZNF792	127.081	21.1118	210.569	54.6412	0.726881	0.0262141	1.58147
ENSSSCG00000022784	883.643	665.007	889.499	772.638	655.793	708.085	591.616	779.357	699.048	594.165	455.171	565.766	PLEKHO1	538.367	59.9601	738.298	96.0322	0.455638	0.0262388	1.58106
ENSSSCG00000016008	657.406	772.036	589.126	615.035	577.062	559.684	605.777	785.861	642.538	501.358	496.086	468.257	CWC22	488.567	14.5219	644.947	77.1669	0.398712	0.0263313	1.57953
ENSSSCG00000041813	427.111	418.127	435.363	484.34	323.87	352.771	330.424	382.633	458.358	263.289	347.771	234.664	CMC1	281.908	48.0161	401.444	53.7309	0.508699	0.0263569	1.57911
ENSSSCG00000032929	408.85	488.053	585.55	582.361	312.24	368.883	312.329	495.363	363.128	315.745	276.171	231.45	ENKUR	274.455	34.4348	435.195	100.652	0.664083	0.026365	1.57897
ENSSSCG00000015798	201.889	51.3739	33.9708	4.80496	20.5774	16.1121	20.4548	11.9234	30.3479	12.1052	9.20571	4.2861	ANKRD37	8.53235	3.22746	43.4949	57.4589	2.34563	0.0263986	1.57842
ENSSSCG00000021146	131.887	51.3739	89.3969	24.0248	37.5761	52.5764	40.9096	63.9528	29.3014	35.3069	10.2286	19.2875		21.6077	10.3688	57.8888	32.0431	1.42023	0.0264082	1.57826
ENSSSCG00000026196	1043.94	1063.16	773.283	1412.66	1000.24	929.415	1047.91	793.448	1306.01	679.911	661.789	786.5	FAM13A	709.4	55.0178	1041.12	198.878	0.553433	0.0264124	1.57819
ENSSSCG00000012482	47.6822	51.3739	84.9271	15.3759	103.782	29.6802	63.7246	79.1281	73.2536	15.1315	31.7086	26.7881	SRPX2	24.5428	6.9513	60.9919	26.2921	1.31474	0.0264335	1.57785
ENSSSCG00000008942	1018.57	1023.2	860.892	812.999	761.364	814.086	911.025	934.361	904.158	710.174	753.846	593.625	MOB1B	685.882	67.6276	893.406	85.5475	0.380202	0.0264793	1.57709
ENSSSCG00000027294	6825.66	7536.27	5115.29	6831.69	4532.4	4965.92	4950.85	6161.15	5464.72	3879.73	4829.93	3283.16	CDV3	3997.6	636.946	5820.44	992.331	0.541822	0.0265022	1.57672
ENSSSCG00000048439	625.956	863.368	745.57	716.9	494.752	479.124	611.284	609.178	620.562	468.069	488.926	340.745	RALA	432.58	65.4929	640.744	113.664	0.565394	0.0265101	1.57659
ENSSSCG00000004986	562.042	610.779	504.199	475.691	343.553	395.171	354.812	462.845	371.5	322.806	320.154	266.81	TRAPPC6B	303.257	25.7946	453.399	89.2076	0.578286	0.0265164	1.57649
ENSSSCG00000006860	2188.31	1980.75	1951.53	1711.53	1393	2030.13	1466.45	2370.59	2515.74	1251.88	1446.32	1327.62	SLC30A7	1341.94	80.0219	1956.45	359.27	0.543674	0.0265164	1.57649
ENSSSCG00000048636	11.1597	12.8435	16.0914	11.5319	8.9467	11.0241	9.44067	11.9234	20.9296	6.05262	5.11429	2.14305		4.43665	1.66645	12.6546	3.5133	1.49537	0.0265347	1.57619
ENSSSCG00000036505	769.003	505.177	693.72	1074.39	437.494	734.373	566.44	960.376	691.723	484.209	311.971	473.614		423.265	78.8153	714.744	193.437	0.756008	0.0265673	1.57565
ENSSSCG00000010012	48.6967	27.114	23.2432	52.8546	33.9975	31.3762	43.2698	33.6023	25.1155	25.2192	9.20571	17.1444	SLC35E4	17.1898	6.53757	35.4744	9.92726	1.048	0.0266267	1.57468
ENSSSCG00000009113	422.038	556.551	430.893	375.748	433.02	393.475	467.313	472.6	415.452	348.026	328.337	328.958	METTL14	335.107	9.13827	440.788	50.2628	0.393203	0.0266366	1.57452
ENSSSCG00000004190	491.026	496.615	514.032	501.638	362.341	401.955	456.299	452.005	359.989	366.183	341.634	245.379	STX7	317.732	52.1336	448.433	56.5082	0.495964	0.0266941	1.57358
ENSSSCG00000029313	649.29	637.893	569.458	629.45	434.81	436.723	490.915	574.491	553.588	425.701	423.463	336.459	ITGB1BP1	395.208	41.5515	552.958	77.7461	0.48296	0.0266997	1.57349
ENSSSCG00000010357	2603.25	3163.78	2512.95	2886.82	2480.92	2825.56	2664.63	3356.98	2444.58	2080.08	2417.01	1763.73	WAPL	2086.94	266.745	2771.05	300.145	0.408727	0.0267349	1.57292
ENSSSCG00000029539	679.725	720.662	709.811	1133.97	711.262	740.309	732.439	685.054	820.44	469.078	663.834	456.47	RAB23	529.794	94.9204	770.408	134.239	0.540184	0.0267371	1.57289
ENSSSCG00000015868	211.019	198.361	225.28	228.716	177.145	209.458	202.188	263.399	162.204	145.263	164.68	138.227	ARL6IP6	149.39	11.1868	208.641	27.8495	0.481574	0.0267661	1.57241
ENSSSCG00000016990	1006.4	1110.25	1058.46	876.425	721.104	660.597	648.26	930.026	1095.66	676.884	572.8	559.336		603.007	52.5276	900.798	174.184	0.578095	0.02683	1.57138
ENSSSCG00000001562	1234.67	1294.34	864.468	1116.67	970.717	1026.94	969.243	1443.82	1310.19	798.946	891.931	721.137	KCTD20	804.005	69.8183	1136.78	182.884	0.498864	0.0268558	1.57096
ENSSSCG00000025507	10405.9	13305.9	13125.3	11020.7	7866.83	6272.7	7920.73	11923.4	11906.8	8131.69	5707.54	5656.58	RPL27	6498.61	1154.95	10416.5	2367.45	0.680593	0.0269366	1.56966
ENSSSCG00000014272	8.11612	2.85411	16.0914	8.64893	14.3147	12.7201	14.9477	2.16789	3.13944	3.02631	1.02286	1.07153		1.7069	0.933176	9.22228	5.2388	2.45091	0.026939	1.56962
ENSSSCG00000020899	760.887	777.744	757.192	770.716	692.474	726.741	643.539	797.784	740.908	608.288	608.6	606.484	CDC16	607.791	0.93289	740.887	44.9343	0.284453	0.0269486	1.56946
ENSSSCG00000000939	14238.7	9335.79	8335.37	6202.24	7876.67	15103.8	8651.59	13581.8	12453.1	5447.36	7011.69	6493.45	ACSS3	6317.5	650.641	10642.1	3038.9	0.75236	0.0270352	1.56807
ENSSSCG00000021118	4130.09	4455.26	4437.66	5185.51	3596.57	3938.99	4050.05	4581.84	4426.61	3260.34	3722.18	3083.85	GSPT1	3355.46	269.134	4311.4	426.611	0.361511	0.0270352	1.56807
ENSSSCG00000010460	481.895	513.739	394.24	413.227	349.816	356.163	363.466	422.739	394.523	316.754	322.2	262.524	RPP30	300.492	26.9398	409.979	52.9962	0.445313	0.027092	1.56716
ENSSSCG00000030433	5.07258	2.85411	7.15175	6.72695	17.8934	10.1761	22.815	4.33578	0	0	0	2.14305		0.714351	1.01024	8.5584	6.94509	3.637	0.0271367	1.56644
ENSSSCG00000041322	21.3048	4.28116	8.04572	3.84397	7.15736	25.4402	7.08051	2.16789	10.4648	1.00877	2.04571	2.14305		1.73251	0.513304	9.97627	7.59222	2.54169	0.0271367	1.56644
ENSSSCG00000016233	432.184	503.75	268.191	121.085	118.096	62.7525	116.435	239.552	269.992	85.7454	92.0571	91.0797	SERPINE2	89.6274	2.77384	236.893	142.903	1.40028	0.0271367	1.56644
ENSSSCG00000035811	24470.1	25527.1	25634.6	21575.2	15518.9	14579.8	17313.4	25878.1	22380	16487.3	12981.1	13138		14202.1	1617.15	21430.8	4258.71	0.593544	0.0271367	1.56644
ENSSSCG00000031899	6.08709	12.8435	0.893969	4.80496	3.57868	4.24003	5.50706	4.33578	3.13944	0	0	1.07153	JSRP1	0.357175	0.505122	5.04783	3.09725	3.73044	0.0271738	1.56585
ENSSSCG00000004635	5222.73	3704.63	4025.54	3669.07	2794.05	3813.48	3455.29	3624.72	3295.36	2531	3083.91	2257.7	SPPL2A	2624.21	343.677	3733.87	621.666	0.508728	0.0272292	1.56496
ENSSSCG00000013336	189.714	264.005	261.039	217.184	156.567	162.817	128.236	192.942	236.504	172.5	99.2171	76.0783	CCDC34	115.932	41.0999	201.001	44.7411	0.790629	0.0272495	1.56464
ENSSSCG00000038107	12.1742	4.28116	16.9854	21.1418	13.42	16.1121	9.44067	10.8395	15.6972	7.06139	5.11429	1.07153		4.41573	2.49474	13.3436	4.62222	1.59732	0.0272943	1.56393
ENSSSCG00000027726	248.556	84.1962	116.216	169.135	189.67	259.49	178.586	81.2959	125.578	81.7103	80.8057	83.579	DLL1	82.0317	1.15477	161.414	61.5306	0.979247	0.0272943	1.56393
ENSSSCG00000016686	33.479	64.2174	5.36381	14.4149	4.47335	6.78405	3.14689	6.50368	20.9296	6.05262	1.02286	1.07153	PRR15	2.71567	2.35966	17.7014	18.9077	2.67877	0.0273	1.56384
ENSSSCG00000048593	6.08709	7.13527	8.04572	0	7.15736	0	1.57345	3.25184	2.09296	0	0	0		0	0	3.92708	3.02874	4.35482	0.0273499	1.56304
ENSSSCG00000034378	10731.5	8565.18	4464.48	4852.05	3407.8	2959.54	4077.58	6462.49	6600.15	3564.99	3115.62	1984.47	IFNGR2	2888.36	664.957	5791.2	2414.87	1.0035	0.0274235	1.56188
ENSSSCG00000001209	74.0596	138.424	60.7899	73.9964	55.4695	54.2724	59.7909	66.1207	42.9057	44.3859	25.5714	37.5034	ZSCAN12	35.8202	7.77262	69.5366	26.0536	0.947165	0.0274529	1.56141
ENSSSCG00000003730	1513.66	1623.99	903.803	922.553	702.316	831.046	795.377	1082.86	1057.99	691.007	739.526	333.245	RNF138	587.926	181.173	1048.18	301.262	0.833374	0.0275369	1.56009
ENSSSCG00000037449	4450.68	3416.37	491.683	536.234	966.243	588.516	876.409	1261.71	1757.04	430.745	665.88	444.683	CSF1	513.769	107.709	1593.88	1328.02	1.63311	0.0276141	1.55887
ENSSSCG00000007311	539.722	563.686	416.59	448.783	422.284	498.628	427.977	495.363	377.779	382.324	337.543	311.814		343.894	29.1336	465.646	58.4815	0.43542	0.0276303	1.55862
ENSSSCG00000000188	3.04355	2.85411	3.57588	3.84397	1.78934	1.69601	4.72034	0	4.18592	0	0	0	DHH	0	0	2.85657	1.391	3.91755	0.0276883	1.5577
ENSSSCG00000023719	550.882	640.747	545.321	557.376	435.704	336.658	342.224	605.926	514.868	367.192	308.903	310.742	IFT20	328.946	27.0546	503.301	102.63	0.611875	0.0278545	1.5551
ENSSSCG00000025174	2525.13	2709.98	1600.2	2516.84	2111.42	1782.51	1761.47	2552.69	2778.4	1534.34	1750.11	1263.33	WDFY1	1515.93	199.153	2259.85	425.19	0.575633	0.0279205	1.55408
ENSSSCG00000026812	3037.46	3235.13	2913.44	3696.94	2514.92	1712.97	2256.32	2704.45	3142.58	1908.59	1913.77	1823.74	EMG1	1882.03	41.2746	2801.58	552.575	0.573735	0.0280611	1.5519
ENSSSCG00000009177	1004.37	753.485	899.333	886.996	708.578	799.67	762.334	891.004	778.581	604.253	735.434	520.762	DNAJB14	620.15	88.3577	831.595	88.7565	0.423075	0.0281271	1.55087
ENSSSCG00000017317	9.13064	11.4164	0.893969	3.84397	5.36802	12.7201	4.72034	10.8395	8.37184	2.01754	1.02286	0	WNT3	1.01347	0.823684	7.47831	3.74808	2.84584	0.0281361	1.55074
ENSSSCG00000024672	513.345	533.718	461.288	900.45	680.844	624.133	955.082	661.207	649.864	275.394	594.28	287.169	KLF16	385.614	147.627	664.437	157.578	0.785292	0.0281726	1.55017
ENSSSCG00000010502	307.398	430.97	210.083	250.819	203.985	193.345	248.604	288.33	319.176	176.535	196.389	121.082	CCNJ	164.669	31.868	272.523	70.4405	0.723176	0.0281726	1.55017
ENSSSCG00000008058	661.464	770.609	780.435	897.567	741.681	831.894	763.121	822.715	937.646	600.218	652.583	625.771	KCTD5	626.191	21.38	800.792	78.3107	0.354826	0.028193	1.54986
ENSSSCG00000003849	803.496	1165.9	916.318	899.489	611.059	478.276	719.065	985.307	922.995	633.507	472.56	445.755	MAGOH	517.274	82.9147	833.545	195.055	0.687325	0.0283285	1.54778
ENSSSCG00000040188	248.556	249.734	210.977	280.61	238.877	205.218	207.695	185.355	239.644	149.298	131.949	203.59	TNFSF12	161.612	30.5161	229.629	27.7538	0.506757	0.0284633	1.54571
ENSSSCG00000036501	2056.42	1856.6	1630.6	2449.57	2057.74	2416.82	2154.83	1961.94	2565.97	1368.9	1626.34	1702.65	WDR1	1565.97	142.787	2127.83	286.368	0.442542	0.028556	1.5443
ENSSSCG00000042888	22.3193	11.4164	8.93969	8.64893	17.8934	16.9601	24.3884	11.9234	12.5578	8.07016	4.09143	4.2861		5.48256	1.83143	15.0053	5.36723	1.45959	0.0285576	1.54428
ENSSSCG00000045290	87.2483	124.154	141.247	100.904	87.6776	74.6246	77.0988	94.3033	76.393	69.6051	56.2571	51.4332		59.0985	7.68588	95.9612	21.6315	0.694594	0.0286111	1.54347
ENSSSCG00000030510	1097.71	1780.96	1384.76	1893.15	1366.16	856.486	1348.44	1813.44	1628.32	1055.17	980.92	735.067	FBL	923.72	136.799	1463.27	327.651	0.663223	0.0286111	1.54347
ENSSSCG00000049657	6.08709	27.114	7.15175	221.989	6.26269	6.78405	9.44067	8.67157	12.5578	3.02631	2.04571	2.14305		2.40502	0.441108	34.0065	66.7515	2.02738	0.0286691	1.54259
ENSSSCG00000022478	719.292	716.381	687.462	748.613	1146.07	935.351	1032.18	705.649	735.675	545.744	474.606	658.988	STK10	559.779	75.9253	825.186	159.212	0.560778	0.0286691	1.54259
ENSSSCG00000000232	369.284	266.859	278.024	275.805	545.749	424.851	453.939	298.085	300.34	165.438	163.657	300.027	ACVRL1	209.708	63.8698	356.993	92.7448	0.769466	0.0286929	1.54223
ENSSSCG00000013889	13394.6	19211	15294	16015.9	12002.9	9185.6	10634.9	17378.9	19460.3	11805.6	7185.57	8265.75		9085.65	1973.22	14730.9	3466.89	0.697133	0.0288271	1.5402
ENSSSCG00000002841	966.833	1044.6	532.806	646.748	832.043	692.821	785.936	793.448	612.191	523.551	534.954	490.759	N4BP1	516.422	18.7339	767.492	156.723	0.570684	0.0288878	1.53928
ENSSSCG00000047841	15.2177	55.6551	28.607	20.1808	17.8934	4.24003	12.5876	19.511	18.8366	9.07893	0	7.50068		5.52654	3.96061	21.4144	13.5795	1.94061	0.0289096	1.53896
ENSSSCG00000030177	972.92	1589.74	1296.26	1561.61	1324.11	875.142	1327.2	1565.22	1636.69	923.024	981.943	814.36	EBNA1BP2	906.442	69.4131	1349.88	258.741	0.574093	0.0289134	1.5389
ENSSSCG00000010995	1750.04	1508.4	1667.25	1470.32	1016.34	1092.23	1138.39	1508.85	1152.17	1028.94	971.714	791.858	CHMP5	930.839	101.014	1367.11	254.849	0.554107	0.0289134	1.5389
ENSSSCG00000024591	447.401	479.49	691.038	478.574	709.473	445.203	512.943	444.418	306.619	314.736	271.057	367.533	ETV1	317.776	39.4448	501.684	119.094	0.659579	0.0289767	1.53795
ENSSSCG00000005596	864.367	1284.35	1022.7	1514.52	925.983	843.766	964.522	1467.66	1489.14	744.472	827.491	660.06	ARPC5L	744.008	68.3544	1153	267.276	0.631503	0.0291423	1.53548
ENSSSCG00000004806	79.1322	82.7691	63.4718	64.3865	74.2576	83.1046	76.3121	62.8689	55.4634	49.4297	16.3657	55.7193		40.5049	17.2611	71.3074	9.41076	0.817373	0.0291632	1.53516
ENSSSCG00000007487	323.63	402.429	367.421	340.191	205.774	173.841	283.22	273.154	325.455	221.929	188.206	132.869	PFDN4	181.001	36.7138	299.457	69.6445	0.724149	0.0291952	1.53469
ENSSSCG00000017772	2078.74	1923.67	1550.14	1946.01	1225.7	1301.69	1502.64	1922.92	1754.95	1223.64	1240.73	1090.81	SDF2	1185.06	67.0058	1689.61	288.821	0.511255	0.0292557	1.53379
ENSSSCG00000025766	790.308	1250.1	1039.69	1353.08	909.879	890.407	884.277	947.369	1184.61	781.796	739.526	631.129	SLC10A3	717.484	63.4538	1027.75	181.416	0.517774	0.0292575	1.53376
ENSSSCG00000044736	391.603	362.472	438.045	218.145	221.878	261.186	267.486	156.088	326.502	163.421	168.771	180.016		170.736	6.91612	293.712	86.7782	0.782166	0.0293263	1.53274
ENSSSCG00000047359	33.479	24.2599	27.713	9.60992	8.9467	0.848006	8.65395	7.58762	15.6972	1.00877	5.11429	3.21458		3.11254	1.67762	15.1995	10.2749	2.28158	0.0294242	1.5313
ENSSSCG00000015390	2062.51	2921.18	4592.32	4023.67	4053.75	2917.99	3849.44	2752.14	2898.75	2566.31	2199.14	1367.27		2044.24	501.612	3341.3	769.591	0.708892	0.0294855	1.53039
ENSSSCG00000007855	197.831	389.586	267.297	258.507	231.719	245.922	326.49	297.001	366.268	181.579	207.64	177.873	REXO5	189.031	13.2455	286.736	59.9636	0.59892	0.0294855	1.53039
ENSSSCG00000026354	841.033	893.336	818.876	725.549	586.903	614.805	639.606	750.091	668.7	569.955	563.594	444.683		526.077	57.613	726.544	101.597	0.464399	0.0294855	1.53039
ENSSSCG00000036237	162.322	88.4774	132.307	133.578	237.982	105.153	124.302	141.997	203.017	48.4209	97.1714	97.5088	ITGA7	81.0337	23.0611	147.682	44.4205	0.868031	0.0296679	1.52771
ENSSSCG00000012405	27021.6	27533.6	29889.9	25829.5	17085.5	17906.5	19023.7	27114.9	25513.2	19488.4	14399.8	14823.5	RPS4X	16237.2	2305.44	24102	4487.72	0.569822	0.0297367	1.52671
ENSSSCG00000009746	7631.19	7932.99	8119.92	8896.87	5087.09	5419.61	6612.41	8719.26	6406.55	5326.3	5381.25	3998.93	RAN	4902.16	639.073	7202.88	1306.65	0.555071	0.0297992	1.5258
ENSSSCG00000028331	153.192	129.862	173.43	86.4893	204.879	189.105	108.568	88.8836	81.6254	43.3771	80.8057	87.8651	IL1R2	70.6826	19.5218	135.115	44.3122	0.937168	0.0298059	1.5257
ENSSSCG00000007580	1561.34	2474.51	1692.28	2409.21	1980.8	1240.63	2129.66	1669.28	2000.87	1274.08	1345.06	1250.47	WIPI2	1289.87	40.197	1906.51	380.68	0.563436	0.0298846	1.52455
ENSSSCG00000033580	10.1452	19.9788	6.25778	4.80496	18.7881	4.24003	10.2274	9.75551	30.3479	1.00877	1.02286	6.42915		2.82026	2.55188	12.7273	8.15273	2.17805	0.029904	1.52427
ENSSSCG00000036963	607.695	321.087	623.99	369.982	879.46	747.942	744.24	608.094	296.154	277.412	235.257	405.037	LRRC25	305.902	72.1805	577.627	194.367	0.918131	0.0299412	1.52373
ENSSSCG00000009019	29999.2	33524.4	34745	28859.6	18751.4	18015	20292.7	31227.4	30275.7	21790.4	13992.7	15670	RPS3A	17151	3351.25	27298.9	6115.18	0.670525	0.0299821	1.52314
ENSSSCG00000029174	320.587	305.39	250.311	222.95	171.777	189.105	169.145	230.88	233.365	163.421	169.794	101.795	CCDC126	145.003	30.6635	232.612	50.6273	0.678397	0.0300685	1.52189
ENSSSCG00000023972	587.404	478.063	405.862	301.752	704.105	440.115	499.569	457.425	331.734	290.526	219.914	351.46	DRAM1	287.3	53.7519	467.337	116.454	0.70232	0.0301768	1.52033
ENSSSCG00000010299	2544.4	2846.97	2995.69	3557.59	2818.21	2460.07	2821.98	3066.48	2983.51	2295.96	2334.16	2220.2	ANXA7	2283.44	47.3581	2899.43	300.343	0.344492	0.0302846	1.51878
ENSSSCG00000023112	1860.62	1889.42	1801.35	1780.72	1424.31	1754.52	1715.06	1777.67	1634.6	1486.93	1461.66	1145.46	PDS5A	1364.68	155.356	1737.59	131.345	0.348055	0.0303526	1.5178
ENSSSCG00000013496	196.816	306.817	185.946	248.897	222.773	199.281	250.965	289.414	280.457	177.543	159.566	166.086	SIRT6	167.732	7.43102	242.374	41.41	0.527864	0.0303963	1.51718
ENSSSCG00000028186	171.453	154.122	144.823	190.276	220.089	162.817	237.59	140.913	190.459	93.8156	117.629	145.728	FBXL19	119.057	21.217	179.171	31.5097	0.593277	0.0305229	1.51537
ENSSSCG00000010054	216.092	192.652	60.7899	53.8156	58.1535	73.7765	76.3121	119.234	150.693	43.3771	37.8457	61.077	ADORA2A	47.4333	9.90832	111.28	58.2397	1.22687	0.0306498	1.51357
ENSSSCG00000041511	4.05806	27.114	5.36381	4.80496	8.05203	4.24003	4.72034	2.16789	5.2324	0	1.02286	1.07153		0.698128	0.49405	7.30595	7.15135	3.35863	0.0307848	1.51166
ENSSSCG00000010509	6451.3	3932.96	2718.56	2517.8	3941.92	3336.06	3980.03	4154.76	3446.06	1818.81	2862.98	2328.43	PIK3AP1	2336.74	426.319	3831.05	1073.46	0.713208	0.0308534	1.5107
ENSSSCG00000027340	2691.51	2387.46	1515.28	1471.28	1822.44	1407.69	1356.31	2275.2	1965.29	797.937	1657.03	862.578	PI4K2B	1105.85	390.636	1876.94	457.063	0.762918	0.0309278	1.50965
ENSSSCG00000013019	269.861	438.106	345.966	363.255	399.023	330.722	457.086	366.374	338.013	224.956	304.811	251.809	MEN1	260.525	33.1785	367.601	53.9988	0.496334	0.0310161	1.50841
ENSSSCG00000004626	1437.57	1408.5	1214.01	1158	1113.86	1404.3	1270.56	1257.38	1010.9	1049.12	1004.45	671.847	TMOD3	908.471	168.31	1252.79	137.43	0.463199	0.0310705	1.50765
ENSSSCG00000017415	65.9435	146.987	43.8045	53.8156	64.4162	65.2965	47.2034	141.997	132.903	48.4209	36.8229	27.8597	TTC25	37.7012	8.41705	84.7073	40.3569	1.1605	0.0311217	1.50694
ENSSSCG00000027487	687.842	473.782	615.051	345.957	824.886	477.428	611.284	548.477	430.103	358.113	331.406	372.891	LAT2	354.137	17.1681	557.201	137.101	0.654496	0.0311217	1.50694
ENSSSCG00000038614	564.071	717.808	688.356	848.556	535.013	441.811	483.048	647.116	673.933	476.139	378.457	408.251	NENF	420.949	40.8769	622.19	120.617	0.562761	0.0312568	1.50506
ENSSSCG00000008583	1839.32	1848.04	1706.59	1559.69	1698.98	1828.3	1635.6	1679.03	1288.22	1347.72	1414.61	1075.81	ITSN2	1279.38	146.512	1675.97	165.487	0.3893	0.031268	1.5049
ENSSSCG00000006469	2827.45	3648.98	3024.3	2454.37	2280.51	2324.39	2278.35	3237.75	3525.59	2239.47	2043.67	1577.29	MRPL24	1953.47	277.756	2844.63	512.039	0.541824	0.0313268	1.50408
ENSSSCG00000037723	52.7548	31.3952	32.1829	41.3227	27.7348	19.5041	23.6017	45.5257	20.9296	23.2017	12.2743	9.64373	CFAP299	15.0399	5.87033	32.7724	10.8683	1.11492	0.031468	1.50213
ENSSSCG00000042541	85.2193	166.965	157.339	59.5815	76.0469	51.7284	60.5777	106.227	68.0212	42.3683	36.8229	54.6478		44.613	7.4481	92.4117	40.3118	1.04635	0.0314779	1.50199
ENSSSCG00000015948	1899.17	1501.26	1604.67	1556.81	1109.39	1497.58	1414.53	1428.64	1427.4	1160.09	1170.15	1021.16	DYNC1I2	1117.13	67.9842	1493.27	195.325	0.418474	0.0315129	1.50151
ENSSSCG00000011745	267.832	363.899	313.783	383.436	305.082	396.867	335.931	379.381	303.479	264.298	265.943	219.663	PRKCI	249.968	21.4394	338.854	41.761	0.438099	0.0315945	1.50039
ENSSSCG00000048603	448.416	201.215	143.035	88.4113	65.3109	81.4086	129.023	215.705	204.064	84.7366	50.12	76.0783		70.3117	14.7087	175.176	110.237	1.31567	0.0316296	1.49991
ENSSSCG00000007030	1384.81	843.389	625.778	723.627	933.141	742.853	822.912	882.332	668.7	505.394	572.8	579.695	IKBKB	552.63	33.5194	847.505	212.211	0.616797	0.0317422	1.49836
ENSSSCG00000027762	595.521	248.307	461.288	281.571	201.301	122.961	261.192	242.804	367.314	81.7103	148.314	203.59		144.538	49.8287	309.14	135.81	1.0972	0.0318063	1.49749
ENSSSCG00000000035	132.902	117.018	127.838	220.067	156.567	144.161	146.33	126.822	250.109	112.982	61.3714	103.938	TTLL1	92.7639	22.5028	157.979	43.2786	0.769044	0.0318135	1.49739
ENSSSCG00000046371	14.2032	9.98938	8.04572	6.72695	11.6307	5.93604	4.72034	2.16789	4.18592	2.01754	2.04571	0		1.35442	0.957787	7.5118	3.63125	2.44702	0.0320072	1.49475
ENSSSCG00000007665	1.01452	11.4164	10.7276	15.3759	10.736	1.69601	2.36017	13.0074	10.4648	3.02631	0	0		1.00877	1.42662	8.5332	5.05455	3.04761	0.0321137	1.49331
ENSSSCG00000034418	1756.13	1889.42	1186.3	1131.09	1066.45	950.615	1046.34	1618.33	1628.32	857.454	991.149	751.14	CREBL2	866.581	98.1956	1363.67	335.085	0.653398	0.032128	1.49312
ENSSSCG00000011589	177.54	138.424	126.944	112.436	133.306	106.849	106.994	135.493	102.555	100.877	81.8286	69.6492	IFT122	84.1182	12.8511	126.727	22.141	0.587393	0.0322176	1.49191
ENSSSCG00000012014	4946.78	3480.58	1770.06	965.797	1246.28	1517.08	1131.31	2570.04	2219.58	843.331	1438.14	517.547	BTG3	933.005	381.141	2205.28	1226.92	1.24079	0.0323183	1.49055
ENSSSCG00000023133	42.6097	45.6657	17.8794	43.2447	19.6827	18.6561	36.1893	28.1826	40.8127	14.1228	4.09143	22.502	OSBPL6	13.5721	7.52618	32.547	10.8629	1.25928	0.0323293	1.4904
ENSSSCG00000026893	1836.27	2066.37	1126.4	1543.35	1056.61	1192.3	1272.13	1958.69	1578.09	1084.43	1023.88	814.36		974.222	115.711	1514.47	354.829	0.635853	0.0324485	1.48881
ENSSSCG00000021180	606.68	869.076	559.625	511.248	454.492	364.643	455.513	556.064	571.378	390.394	372.32	301.099		354.604	38.5469	549.858	133.132	0.630838	0.0324954	1.48818
ENSSSCG00000038521	480.88	1976.47	139.459	426.681	675.476	544.42	346.945	1466.58	1348.91	176.535	342.657	21.4305	CHAC1	180.207	131.166	822.869	585.815	2.19057	0.0325145	1.48792
ENSSSCG00000013269	68.9871	97.0397	66.1537	141.266	50.9962	89.0407	121.155	197.278	117.206	49.4297	58.3029	51.4332	MAPK8IP1	53.0553	3.79969	105.458	42.5297	0.989811	0.0325145	1.48792
ENSSSCG00000035410	935.383	1203.01	1081.7	1044.6	884.828	938.743	966.096	1121.88	918.809	819.121	808.057	759.712	IWS1	795.63	25.7965	1010.56	101.468	0.343896	0.032562	1.48729
ENSSSCG00000026655	131.887	91.3315	101.912	114.358	115.412	93.2807	143.97	132.241	138.135	75.6577	57.28	99.6519	PTPN13	77.5299	17.3488	118.059	18.4889	0.610063	0.032583	1.48701
ENSSSCG00000035161	306.384	229.756	108.17	105.709	80.5203	88.1927	86.5395	100.807	192.552	69.6051	63.4171	65.3631	TMEM237	66.1284	2.58354	144.292	75.3809	1.12258	0.0326191	1.48653
ENSSSCG00000038192	2.02903	4.28116	5.36381	5.76595	8.9467	19.5041	11.0141	2.16789	7.32536	2.01754	1.02286	0		1.01347	0.823684	7.37757	5.10698	2.866	0.0327764	1.48444
ENSSSCG00000036123	103.481	81.3421	137.671	67.2695	93.9403	29.6802	53.4972	97.5551	57.5564	37.3245	43.9829	36.4319		39.2464	3.36894	80.2214	30.3342	1.0299	0.0327871	1.4843
ENSSSCG00000023165	600.593	356.764	278.918	287.337	424.073	339.203	433.484	257.979	262.666	216.885	173.886	258.238	SEMA7A	216.336	34.4387	360.113	105.182	0.735731	0.0329042	1.48275
ENSSSCG00000032364	746.683	1241.54	1060.25	1132.05	900.038	589.364	890.57	940.865	1077.87	780.788	528.817	561.48	SELENOH	623.695	111.879	953.248	189.753	0.611312	0.0330068	1.4814
ENSSSCG00000009043	3834.87	3927.25	3718.91	4096.71	2967.62	3375.91	3544.97	4138.51	3770.47	2768.06	3291.55	2612.38	ABCE1	2890.67	290.509	3708.36	347.953	0.35917	0.0330192	1.48123
ENSSSCG00000000708	1819.03	2447.4	2152.68	2755.16	2704.59	2076.77	2360.96	2584.13	2626.66	1716.93	1981.27	1700.51	TNFRSF1A	1799.57	128.659	2391.93	300.103	0.410415	0.0330441	1.48091
ENSSSCG00000004489	309364	268994	306616	263901	161052	172464	191901	254522	227428	180172	151135	142979	EEF1A1	158096	15961.8	239583	51785.7	0.599724	0.0332335	1.47842
ENSSSCG00000005021	572.187	620.769	427.317	409.383	300.609	394.323	361.893	389.137	462.544	311.71	306.857	248.594	SAV1	289.054	28.6778	437.573	95.3987	0.596059	0.0332335	1.47842
ENSSSCG00000017042	858.28	1124.52	899.333	857.205	702.316	669.077	709.624	964.712	827.765	702.104	564.617	537.906	UBLCP1	601.542	71.9389	845.87	135.673	0.490377	0.0332467	1.47825
ENSSSCG00000020744	1224.52	1231.55	1307.88	1759.58	1166.65	1201.62	1244.6	1503.43	1242.17	944.208	1159.92	754.354	DUSP3	952.828	165.684	1320.22	180.504	0.470318	0.0333048	1.47749
ENSSSCG00000034995	23.3339	550.843	49.1683	51.8936	17.8934	5.93604	6.29378	37.9381	87.9043	18.1579	2.04571	4.2861	Metazoa_SRP	8.16322	7.12621	92.356	163.937	2.05265	0.0333488	1.47692
ENSSSCG00000015691	11.1597	12.8435	14.3035	15.3759	18.7881	13.5681	6.29378	6.50368	12.5578	4.03508	1.02286	7.50068		4.18621	2.64672	12.3771	3.77799	1.57544	0.0336662	1.47281
ENSSSCG00000000217	123.771	132.716	118.004	86.4893	81.415	108.545	74.7387	101.891	106.741	81.7103	47.0514	68.5777	RACGAP1	65.7798	14.2871	103.812	18.6096	0.65327	0.0336689	1.47277
ENSSSCG00000011641	441.314	186.944	208.295	292.142	139.568	126.353	222.643	139.829	317.083	111.973	81.8286	151.085	SLCO2A1	114.962	28.3528	230.463	97.4835	1.00364	0.0337648	1.47154
ENSSSCG00000020808	4816.92	5270.11	5067.91	6377.14	4278.31	4664.88	5442.55	6164.4	5132.98	3075.74	4937.33	3229.58		3747.55	843.644	5246.13	638.129	0.485258	0.0337742	1.47141
ENSSSCG00000014804	1280.32	1614	1067.4	1944.09	1272.22	1202.47	1330.35	1698.54	1680.65	1046.09	827.491	1119.74	LAMTOR1	997.777	124.107	1454.45	272.474	0.543389	0.0338059	1.47101
ENSSSCG00000010319	1051.04	860.514	674.053	632.333	492.068	563.924	558.573	996.146	680.212	509.429	500.177	321.458	SAMD8	443.688	86.5122	723.207	188.339	0.703894	0.0339264	1.46946
ENSSSCG00000009172	1211.33	1369.97	955.653	688.07	947.455	1017.61	849.661	1100.21	1210.78	714.209	798.851	612.913	PPP3CA	708.658	76.0106	1038.97	196.435	0.551124	0.0339264	1.46946
ENSSSCG00000032956	14.2032	4.28116	8.04572	12.4929	9.84137	3.39203	9.44067	5.41973	8.37184	2.01754	1.02286	3.21458	BMERB1	2.08499	0.896036	8.38763	3.40981	2.02655	0.0339309	1.4694
ENSSSCG00000033154	504.214	566.54	521.184	696.719	316.713	311.218	411.456	410.815	511.728	372.236	221.96	275.382	ARL6IP5	289.859	62.1981	472.288	116.354	0.703404	0.0339408	1.46928
ENSSSCG00000016578	31.45	2.85411	4.46984	5.76595	8.05203	1.69601	12.5876	4.33578	11.5113	1.00877	2.04571	1.07153	FLNC	1.37534	0.474721	9.19139	8.61268	2.74253	0.0339911	1.46863
ENSSSCG00000002807	194.787	212.631	205.613	255.624	208.458	166.209	184.093	250.392	232.318	134.166	163.657	161.8	USB1	153.208	13.4858	212.236	27.9183	0.468686	0.0339911	1.46863
ENSSSCG00000011739	1345.25	1177.32	987.836	849.517	585.114	734.373	741.88	967.964	694.862	674.867	557.457	441.469	PDCD10	557.931	95.285	898.235	231.822	0.686259	0.0340084	1.46841
ENSSSCG00000008602	9977.76	6714.29	7766.8	6403.09	4776.64	5910.6	4817.1	8251	5875.98	4497.09	4466.82	4318.25	LAPTM4A	4427.39	78.1559	6721.47	1595.77	0.602269	0.0340084	1.46841
ENSSSCG00000022230	775.09	470.928	393.346	317.127	363.236	247.618	368.186	444.418	524.286	281.447	190.251	275.382	CD9	249.027	41.6341	433.804	143.51	0.800042	0.0340664	1.46767
ENSSSCG00000051668	19.2758	29.9681	28.607	31.7127	20.5774	19.5041	28.322	34.6863	13.6042	10.0877	9.20571	17.1444		12.1459	3.55275	25.1398	6.66526	1.05059	0.0340751	1.46756
ENSSSCG00000000599	953.645	749.203	863.574	1012.89	587.798	644.485	669.501	810.792	707.42	589.121	532.909	528.262	DERA	550.097	27.6593	777.7	135.813	0.499202	0.0340835	1.46746
ENSSSCG00000009887	1812.94	1889.42	1416.05	1564.5	1381.37	1391.58	1737.87	1524.03	1326.94	1192.37	1310.28	1010.45	NAA25	1171.03	123.332	1560.52	194.583	0.413745	0.0341298	1.46687
ENSSSCG00000003543	453.488	433.824	690.144	579.478	917.931	552.052	614.431	397.808	397.662	379.297	378.457	262.524	NIPAL3	340.093	54.8506	559.647	159.297	0.719287	0.0341857	1.46616
ENSSSCG00000003115	66.958	71.3527	68.8356	56.6985	60.8375	30.5282	71.5918	53.1133	58.6029	31.2719	30.6857	43.9326	MEIS3	35.2967	6.11115	59.8354	12.1063	0.760598	0.034283	1.46492
ENSSSCG00000001708	1307.71	1401.37	1330.23	1073.43	1121.02	1131.24	1201.33	1246.54	1053.8	990.612	1008.54	845.434	CDC5L	948.194	73.0301	1207.41	115.056	0.34792	0.0343893	1.46358
ENSSSCG00000027859	536.679	510.885	448.772	653.475	743.471	708.933	811.898	386.969	688.584	412.587	314.017	447.898	HDAC7	391.501	56.6538	609.963	136.369	0.640648	0.0345259	1.46185
ENSSSCG00000029485	1364.52	1325.73	1162.16	1036.91	924.194	1037.96	1029.03	1043.84	1094.62	921.007	867.383	729.709	FBXO11	839.366	80.5704	1113.22	137.508	0.406481	0.0347661	1.45884
ENSSSCG00000035747	1158.58	906.179	918.106	878.347	663.845	774.23	816.618	777.189	807.882	678.902	677.131	437.183	YIPF4	597.739	113.533	855.664	130.006	0.516951	0.0348252	1.45811
ENSSSCG00000008187	23.3339	32.8222	35.7588	37.4787	134.2	54.2724	34.6158	26.0147	21.9761	0	6.13714	28.9312	KIAA1211L	11.6894	12.4465	44.497	32.9958	1.93706	0.0348412	1.45791
ENSSSCG00000046051	17.2468	101.321	45.5924	35.5567	43.8388	22.0482	15.7345	22.7629	58.6029	23.2017	12.2743	5.35763		13.6112	7.34589	40.3004	25.5977	1.55254	0.0348482	1.45782
ENSSSCG00000031169	3775.01	2799.88	2659.56	2421.7	1930.7	1985.18	2107.63	2798.75	2484.34	1495	2161.3	1411.2		1689.16	335.596	2551.42	532.914	0.594777	0.0350103	1.4558
ENSSSCG00000020842	836.975	944.71	725.903	780.326	416.916	565.62	540.479	803.204	733.582	509.429	489.949	347.174	TAF13	448.851	72.3344	705.302	156.679	0.650792	0.0351291	1.45433
ENSSSCG00000040431	28.4064	37.1034	28.607	43.2447	25.0508	11.0241	19.6681	58.5331	40.8127	17.1491	3.06857	17.1444	CRYGS	12.454	6.63652	32.4945	13.3197	1.37825	0.0351806	1.4537
ENSSSCG00000013498	231.31	102.748	96.5486	44.2056	97.519	144.161	147.117	231.964	126.624	65.57	28.64	86.7936	EBI3	60.3345	24.028	135.8	58.8217	1.17105	0.0351956	1.45351
ENSSSCG00000003870	1826.13	1903.69	1986.4	1798.98	1448.47	1813.04	1554.56	2039.99	1649.25	1369.91	1548.61	1173.32	NRDC	1363.95	153.267	1780.06	184.662	0.383742	0.0352368	1.453
ENSSSCG00000033178	105.51	97.0397	143.035	147.993	116.307	117.873	128.236	119.234	179.994	105.921	55.2343	84.6505		81.9352	20.7816	128.358	23.8248	0.649134	0.0352846	1.45241
ENSSSCG00000009133	593.492	727.798	657.961	566.985	382.919	359.555	414.603	597.254	602.772	451.929	280.263	291.455		341.216	78.4193	544.815	121.446	0.673679	0.0353227	1.45195
ENSSSCG00000036047	398.705	449.522	466.652	424.759	291.662	304.434	345.371	431.41	339.059	292.543	293.56	217.52	THG1L	267.874	35.6085	383.508	61.1158	0.515867	0.0353227	1.45195
ENSSSCG00000040729	6.08709	29.9681	100.125	80.7233	50.9962	23.7442	22.0282	40.106	75.3465	23.2017	14.32	1.07153	C11orf86	12.8644	9.09305	47.6805	29.7222	1.88702	0.0353546	1.45155
ENSSSCG00000036115	2586	2174.83	2750.74	3061.72	2114.1	2366.79	2068.29	2490.91	2291.79	1640.26	2067.19	1807.66		1838.37	175.643	2433.91	307.081	0.404903	0.03546	1.45026
ENSSSCG00000037228	301.311	349.628	311.101	256.585	244.245	241.682	259.619	249.308	278.364	232.017	187.183	195.018	RRAGB	204.739	19.5517	276.871	34.6996	0.432198	0.0355899	1.44867
ENSSSCG00000039562	215.077	146.987	185.946	351.723	242.456	167.905	276.926	150.668	312.897	160.394	119.674	118.939	TDRP	133.003	19.3712	227.843	69.2883	0.77765	0.0357634	1.44656
ENSSSCG00000001638	1471.05	1531.23	1382.08	1354.04	985.031	977.751	1119.51	1388.53	1172.06	1047.1	933.869	651.488	MRPS10	877.486	166.357	1264.59	194.63	0.52651	0.0357951	1.44618
ENSSSCG00000011251	2475.42	2052.1	1543.88	1355.96	1715.08	1864.77	1781.14	2015.06	2229	1465.74	1194.7	1364.05	MYD88	1341.5	111.797	1892.49	324.478	0.496187	0.0357951	1.44618
ENSSSCG00000021173	11.1597	4.28116	5.36381	17.2979	15.2094	5.08804	12.5876	16.2592	10.4648	1.00877	5.11429	3.21458	BSPRY	3.11254	1.67762	10.8568	4.70873	1.81268	0.0358684	1.44529
ENSSSCG00000022668	269.861	345.347	230.644	245.053	193.249	194.193	170.719	265.567	219.761	165.438	175.931	127.512	ZFP1	156.294	20.798	237.155	49.6398	0.597034	0.0360627	1.44294
ENSSSCG00000035523	1256.98	936.148	1015.55	874.503	816.834	708.933	768.628	773.937	814.161	674.867	611.669	610.77	FUT11	632.435	30.0061	885.075	158.003	0.484478	0.0360627	1.44294
ENSSSCG00000035037	2062.51	1432.76	1261.39	909.099	3771.03	384.995	866.182	953.872	867.532	249.166	886.817	441.469		525.817	267.065	1389.93	949.785	1.40237	0.0361203	1.44225
ENSSSCG00000016646	2235.99	3566.21	2355.61	2568.73	2327.04	1680.75	1831.49	3557.51	3548.61	1302.32	2185.85	1225.83	IFRD1	1571.33	435.648	2630.22	702.802	0.742916	0.0361203	1.44225
ENSSSCG00000014177	1419.31	1522.67	1316.82	1120.52	1076.29	1301.69	1266.62	1346.26	1142.76	923.024	1161.97	769.356	CHD1	951.448	161.538	1279.21	137.62	0.426443	0.0361203	1.44225
ENSSSCG00000039137	1633.37	2521.6	1630.6	1805.7	1509.31	1202.47	1501.85	1742.98	1615.76	1299.3	1115.94	1097.24	SMARCE1	1170.82	91.1623	1684.85	337.557	0.524386	0.0362357	1.44086
ENSSSCG00000030677	5601.14	4565.15	3827.98	3687.33	4318.57	4557.19	4120.85	5119.48	4149.29	2272.76	3956.41	3211.36	GART	3146.84	688.861	4438.55	575.568	0.496144	0.0362835	1.44029
ENSSSCG00000008036	106.524	64.2174	44.6984	64.3865	31.3134	27.9842	27.5353	85.6317	56.5099	28.2455	29.6629	17.1444	SYNGR3	25.0176	5.59718	56.5335	25.6007	1.16915	0.0363266	1.43978
ENSSSCG00000030197	3705.01	3049.61	2525.46	2713.84	2020.16	3254.65	2926.61	2435.63	2041.68	1938.86	2196.07	1382.27	CD2AP	1839.07	339.645	2741.41	524.08	0.575847	0.0363266	1.43978
ENSSSCG00000028602	1095.68	1586.88	1249.77	1623.12	1805.44	1335.61	1807.1	1547.87	1651.34	941.182	1292.89	1020.09	GTPBP4	1084.72	150.682	1522.54	231.914	0.489153	0.0364209	1.43865
ENSSSCG00000001727	3968.78	1698.19	1869.29	851.439	1611.3	1936.85	1390.14	1325.67	870.671	761.621	1140.49	595.768	TNFRSF21	832.625	227.977	1724.7	874.23	1.05056	0.0364352	1.43848
ENSSSCG00000006901	3132.82	2851.25	2949.2	2083.43	1265.06	1657.85	1522.31	2227.51	1835.53	1247.85	1466.78	1215.11	EVI5	1309.91	111.723	2169.44	634.357	0.727618	0.0364352	1.43848
ENSSSCG00000016986	244.498	235.464	159.126	194.12	185.197	224.722	203.761	133.325	66.9747	108.947	110.469	85.7221	CREBRF	101.713	11.3241	183.021	53.0556	0.846946	0.0364572	1.43822
ENSSSCG00000031837	12.1742	52.801	12.5156	26.9078	25.0508	4.24003	25.1751	17.3431	42.9057	5.04385	2.04571	13.9298	CMTM2	7.00647	5.04625	24.3459	14.5423	1.79333	0.0364636	1.43814
ENSSSCG00000014997	7933.51	4966.15	2407.46	2057.48	4952.89	2915.45	2906.15	5155.25	2921.77	2323.2	2134.7	1744.44		2067.45	241.013	4024.01	1779.15	0.960693	0.0364636	1.43814
ENSSSCG00000006982	72.0306	58.5092	174.324	194.12	42.0495	79.7126	87.3262	48.7776	39.7662	44.3859	38.8686	24.6451	ZDHHC2	35.9665	8.31629	88.5129	53.6255	1.30038	0.0367872	1.4343
ENSSSCG00000014094	741.611	820.556	775.071	671.734	637.9	770.838	571.948	925.69	568.238	506.402	614.737	385.749		502.296	93.529	720.398	111.815	0.519373	0.036813	1.434
ENSSSCG00000024052	4345.17	5360.02	4502.92	3999.65	3357.7	3478.52	3112.28	4098.4	5168.56	3289.6	2937.65	2572.73	GPX4	2933.33	292.675	4158.13	733.668	0.503141	0.0368673	1.43336
ENSSSCG00000004055	30.4355	55.6551	50.9562	47.0886	49.2068	27.1362	36.1893	45.5257	52.324	24.2105	19.4343	31.0742	RSPH3	24.9063	4.7774	43.8353	9.55479	0.810331	0.0369285	1.43264
ENSSSCG00000018069	118149	90920.5	149122	29970.5	41868.8	33504.7	27884.6	49598.1	206633	32692.2	31993.9	27140.7	ND2	30608.9	2468.95	83072.4	59686.6	1.44041	0.0371599	1.42993
ENSSSCG00000001463	757.843	946.137	391.558	382.475	898.248	363.795	647.473	587.499	716.838	544.736	190.251	226.092	PSMB9	320.36	159.331	632.43	207.319	0.980471	0.0371837	1.42965
ENSSSCG00000012165	902.919	713.527	834.967	785.131	589.587	672.469	767.842	696.977	566.145	542.718	612.691	334.316		496.575	118.237	725.507	103.518	0.546702	0.0371837	1.42965
ENSSSCG00000000486	613.782	596.509	555.155	553.532	433.02	511.348	550.706	576.659	433.243	431.753	416.303	376.106	NUP107	408.054	23.455	535.995	61.4877	0.392418	0.0371837	1.42965
ENSSSCG00000009193	763.93	786.307	690.144	625.606	535.013	679.253	700.97	752.258	651.957	576.007	487.903	525.048	SMARCAD1	529.653	36.1156	687.271	73.3338	0.374759	0.0371976	1.42949
ENSSSCG00000005169	32636	35333.9	35343.1	29441.9	20912.9	18983.5	22152.5	32526	32216.9	23724.2	15814.4	16877.6		18805.4	3505.12	28838.5	6045.51	0.616824	0.0372723	1.42861
ENSSSCG00000015755	1017.56	951.845	1070.08	1317.52	743.471	736.917	995.204	1098.04	877.996	750.525	706.794	618.27	AGPAT5	691.863	55.0151	978.737	171.214	0.500188	0.0373531	1.42767
ENSSSCG00000000377	4105.74	6624.39	5207.37	6878.78	6023.81	4204.42	5783.99	6204.51	6584.45	4369.99	3956.41	3935.71		4087.37	200.02	5735.27	966.242	0.488594	0.0373531	1.42767
ENSSSCG00000028633	1523.8	1829.48	1441.08	1613.51	1516.47	1311.02	1759.9	1761.41	1555.07	1110.66	1493.37	858.292	AMMECR1L	1154.11	261.084	1590.19	158.875	0.461997	0.0373531	1.42767
ENSSSCG00000005015	8.11612	21.4058	22.3492	10.5709	14.3147	18.6561	20.4548	15.1752	12.5578	9.07893	7.16	3.21458	SOS2	6.4845	2.44129	15.9556	4.75416	1.2914	0.0373542	1.42766
ENSSSCG00000011952	13690.9	19731.9	16490.2	13257.8	10513.3	8269.76	10429.6	15583.9	17106.8	10598.1	7946.58	7656.05		8733.59	1323.76	13897.1	3488.2	0.670078	0.0374601	1.42643
ENSSSCG00000036542	51.7403	34.2493	36.6527	33.6347	36.6815	16.9601	35.4025	28.1826	52.324	23.2017	19.4343	12.8583	PPP1R13L	18.4981	4.27425	36.2031	10.2599	0.962782	0.0375137	1.42581
ENSSSCG00000031818	140.003	196.933	113.534	126.851	84.9936	87.3446	147.904	89.9675	84.7648	100.877	45.0057	48.2187		64.7004	25.6143	119.144	35.9242	0.876477	0.0375627	1.42524
ENSSSCG00000009822	47.6822	52.801	58.108	42.2837	16.1041	33.9203	19.6681	21.6789	43.9521	21.1842	15.3429	13.9298	FAM216A	16.819	3.14011	37.3554	14.3979	1.14325	0.0375763	1.42509
ENSSSCG00000019224	27.3919	28.5411	16.0914	24.0248	19.6827	11.0241	30.6822	30.3505	38.7197	13.114	14.32	6.42915	SNORD93	11.2877	3.47062	25.1676	7.96567	1.14446	0.0376786	1.42391
ENSSSCG00000001818	324.645	286.838	331.662	271	492.068	347.683	428.764	323.016	376.733	214.868	210.709	297.884	FES	241.154	40.1505	353.601	65.7675	0.554213	0.037689	1.42379
ENSSSCG00000030131	552.911	829.118	642.764	639.06	376.656	419.763	515.304	585.331	620.562	395.438	436.76	289.312	C15orf40	373.837	62.1031	575.719	126.025	0.621401	0.0376891	1.42378
ENSSSCG00000016853	741.611	811.994	709.811	598.698	592.271	672.469	615.217	574.491	532.658	594.165	409.143	400.751	RICTOR	468.02	89.2642	649.913	85.2198	0.472651	0.0378528	1.4219
ENSSSCG00000028522	81.1612	264.005	146.611	129.734	111.834	85.6486	76.3121	132.241	141.275	84.7366	32.7314	75.0068	KRT10	64.1583	22.5744	129.869	53.676	1.01284	0.0378813	1.42158
ENSSSCG00000016968	746.683	665.007	617.733	640.021	493.858	715.717	718.278	700.229	528.472	478.157	540.069	423.253	BDP1	480.493	47.7185	647.333	82.5313	0.429772	0.0378813	1.42158
ENSSSCG00000000119	6046.51	5442.78	5377.22	5420.96	4090.43	4614.85	4567.71	5938.94	5192.63	4327.62	3545.22	4036.44	EIF3L	3969.76	322.874	5188	612.271	0.385998	0.0379412	1.42089
ENSSSCG00000003153	113214	288169	192523	264267	131627	134574	132003	157253	151845	123106	98035.7	84085.8	FTL	101743	16144.2	173942	58789.4	0.773676	0.0379931	1.4203
ENSSSCG00000015570	13575.2	8435.32	6169.28	10538.2	5404.7	4413.02	6364.59	7827.17	5346.46	3417.71	5666.63	3495.32	IVNS1ABP	4193.22	1042.34	7563.78	2762.89	0.851009	0.0382161	1.41775
ENSSSCG00000040731	351.022	276.848	281.6	236.404	164.619	205.218	204.548	283.994	274.178	169.473	183.091	150.014	TMEM65	167.526	13.574	253.159	52.8324	0.593502	0.0382161	1.41775
ENSSSCG00000025928	10958.8	15270.9	12405.6	11976.8	9389.56	7482.81	9157.45	12261.6	13460.9	9898.05	6254.77	6265.21		7472.68	1715	11373.8	2258.84	0.605942	0.0382459	1.41742
ENSSSCG00000004946	206.961	306.817	285.176	296.947	227.246	204.37	180.946	280.742	260.573	186.622	148.314	182.159	ZWILCH	172.365	17.104	249.975	43.3935	0.533724	0.0383955	1.41572
ENSSSCG00000010779	20.2903	7.13527	16.9854	0	13.42	16.9601	0	1.08395	9.41832	1.00877	1.02286	0	SYCE1	0.677209	0.478894	9.47705	7.45659	3.79407	0.0385841	1.41359
ENSSSCG00000022404	4514.59	9499.9	3321.99	8095.4	6321.74	3651.51	4902.07	8350.72	5456.34	4112.75	3675.13	2005.9	SLC3A2	3264.59	907.787	6012.7	2072.64	0.880993	0.0386351	1.41302
ENSSSCG00000027503	1306.7	1155.91	928.834	825.492	611.059	909.911	770.988	928.942	832.998	705.13	561.549	595.768	OSBPL8	620.816	61.2341	918.982	194.248	0.56515	0.0386854	1.41245
ENSSSCG00000000580	334.79	306.817	390.664	323.854	266.612	364.643	307.609	345.779	351.617	264.298	242.417	261.452	RECQL	256.056	9.71361	332.487	34.4134	0.377345	0.0387163	1.41211
ENSSSCG00000002859	686.827	757.766	590.02	718.822	615.533	627.525	699.397	670.963	673.933	586.095	554.389	461.828	ANKRD27	534.104	52.7207	671.198	49.8942	0.328124	0.0387163	1.41211
ENSSSCG00000003547	30.4355	71.3527	78.6693	24.0248	165.514	66.1445	55.0706	37.9381	1.04648	20.1754	19.4343	4.2861	NCMAP	14.6319	7.32186	58.9106	44.4629	2.00831	0.0387168	1.4121
ENSSSCG00000010320	5079.68	5213.03	5238.66	6796.14	3923.13	4259.54	4862.73	5618.09	4587.77	3506.48	4141.55	3517.82	VDAC2	3721.95	296.737	5064.31	787.142	0.444239	0.0389979	1.40896
ENSSSCG00000016104	373.342	442.387	350.436	442.056	304.188	378.211	339.864	377.213	389.29	310.701	293.56	255.023	TRAK2	286.428	23.2831	377.443	42.2404	0.395583	0.0390472	1.40841
ENSSSCG00000016961	652.333	1064.58	690.144	639.06	649.53	591.06	708.051	655.787	640.445	505.394	573.823	368.605	CDK7	482.607	85.3152	698.999	132.906	0.532891	0.0390629	1.40824
ENSSSCG00000002356	21.3048	22.8329	37.5467	20.1808	20.5774	17.8081	12.5876	36.8542	23.0226	12.1052	6.13714	13.9298	BBOF1	10.7241	3.32788	23.635	7.83162	1.13718	0.0391054	1.40776
ENSSSCG00000003407	35.508	22.8329	28.607	35.5567	104.676	85.6486	95.1935	29.2665	29.3014	13.114	27.6171	19.2875	CASZ1	20.0062	5.94265	51.8435	31.1713	1.38095	0.0392356	1.40632
ENSSSCG00000021460	10.1452	47.0928	12.5156	4.80496	15.2094	5.08804	15.7345	8.67157	6.27888	5.04385	4.09143	0	NYX	3.04509	2.18803	13.949	12.3316	2.16233	0.0393237	1.40535
ENSSSCG00000038987	465.663	612.206	515.82	499.716	408.864	329.874	442.925	504.035	506.496	365.175	345.726	319.315	CCDC59	343.405	18.794	476.178	74.1445	0.469488	0.0393237	1.40535
ENSSSCG00000009967	1699.31	1763.84	1575.17	1681.74	1372.42	1570.51	1658.41	1632.42	1732.97	1387.06	1426.89	1156.18	PITPNB	1323.37	119.339	1631.87	110.388	0.301717	0.0393284	1.40529
ENSSSCG00000036967	647.261	662.153	584.656	903.333	824.886	530.852	753.681	663.375	824.626	532.63	530.863	472.543	ARL8A	512.012	27.9182	710.536	116.345	0.472687	0.0393831	1.40469
ENSSSCG00000006107	306.384	291.119	359.376	491.067	252.297	382.451	287.154	353.366	325.455	198.728	302.766	153.228	PDP1	218.241	62.5882	338.741	66.1468	0.63413	0.0393931	1.40458
ENSSSCG00000044648	10.1452	5.70822	8.93969	14.4149	5.36802	0.848006	0.786723	24.9308	2.09296	0	0	2.14305		0.714351	1.01024	8.13716	7.32857	3.53583	0.0393977	1.40453
ENSSSCG00000011169	286.093	423.835	244.054	338.269	253.192	291.714	276.14	332.771	319.176	217.894	238.326	201.447	PRXL2C	219.222	15.085	307.249	51.5545	0.483386	0.0394247	1.40423
ENSSSCG00000011929	616.825	650.737	640.976	714.978	529.645	597.844	564.867	685.054	440.568	452.938	488.926	410.394	SLC35A5	450.753	32.0975	604.61	79.1669	0.423059	0.0395711	1.40262
ENSSSCG00000009524	892.774	633.612	1622.55	764.95	832.043	924.327	839.433	1024.33	899.972	723.288	504.269	549.693	TMTC4	592.416	94.3799	937.11	263.16	0.661947	0.0395724	1.40261
ENSSSCG00000017126	484.938	449.522	343.284	336.347	331.922	214.546	511.37	308.925	398.709	158.377	247.531	287.169	NARF	231.026	53.8589	375.507	88.9842	0.700724	0.0396165	1.40212
ENSSSCG00000040617	377.4	346.774	311.995	134.539	256.77	274.754	281.647	288.33	226.04	229.999	135.017	131.798	TNFAIP8	165.605	45.5529	277.583	66.3547	0.74386	0.0396934	1.40128
ENSSSCG00000015938	3771.97	4122.76	3591.97	3179.92	2825.37	2906.97	3109.13	3566.18	3240.95	2609.69	2697.27	2554.52	SSB	2620.49	58.779	3368.36	401.085	0.361848	0.0397633	1.40052
ENSSSCG00000020872	1579.6	630.758	118.004	1041.72	372.183	750.486	692.316	1467.66	978.458	27.2368	245.486	388.964		220.562	148.722	847.909	448.95	1.94285	0.0399104	1.39891
ENSSSCG00000004434	346.964	174.101	80.4572	56.6985	55.4695	120.417	70.0183	166.928	198.831	50.4385	48.0743	71.7922	FRK	56.7683	10.6673	141.098	88.8715	1.31217	0.0399104	1.39891
ENSSSCG00000011237	3920.09	4161.29	3836.91	4612.76	3883.76	4525.81	4452.06	4068.05	4350.22	3218.98	3975.85	2765.61		3320.15	499.229	4201.22	277.231	0.339536	0.0399104	1.39891
ENSSSCG00000001679	2609.33	2874.09	2552.28	3537.41	3048.14	3130.84	3124.86	3018.79	3390.59	2060.92	2721.82	2270.56	XPO5	2351.1	275.759	3031.82	304.881	0.366898	0.0403541	1.39411
ENSSSCG00000008637	502.185	575.103	502.411	656.358	416.916	306.13	461.806	470.433	417.545	350.043	350.84	273.239	TAF1B	324.707	36.395	478.765	94.0807	0.558985	0.0405316	1.39221
ENSSSCG00000020702	2605.28	2574.41	2752.53	2486.09	1993.32	2116.62	2323.19	2364.09	1978.89	1982.23	1908.65	1499.06	SENP6	1796.65	212.558	2354.94	261.656	0.390135	0.0405385	1.39213
ENSSSCG00000001396	913.064	874.784	817.982	648.67	814.15	698.757	625.445	605.926	748.233	604.253	413.234	597.911		538.466	88.5902	749.668	105.443	0.476944	0.0405427	1.39209
ENSSSCG00000003512	1475.11	1434.19	1670.83	1426.11	1759.82	1871.55	1622.22	1386.37	1310.19	1026.93	1307.21	1233.33	EIF4G3	1189.16	118.612	1550.71	178.226	0.383547	0.0405427	1.39209
ENSSSCG00000030300	19767.8	17268.8	8461.42	6761.54	10283.3	4506.31	7731.91	5803.45	14693.6	7776.6	4065.86	2509.51		4783.99	2209.43	10586.5	5088.67	1.14589	0.040701	1.39039
ENSSSCG00000023297	697.987	730.652	525.654	523.741	357.868	405.347	532.611	530.05	408.127	392.411	372.32	241.093	SCRN3	335.275	67.0996	523.56	119.347	0.641575	0.0407497	1.38988
ENSSSCG00000008503	306.384	276.848	316.465	303.674	220.089	237.442	216.349	283.994	233.365	187.631	222.983	162.872	FEZ2	191.162	24.6669	266.068	37.2559	0.475316	0.0407708	1.38965
ENSSSCG00000040707	7.10161	142.705	0	0.960992	113.623	0	136.103	0	118.252	2.01754	0	0		0.672513	0.951077	57.6385	63.1878	6.41311	0.0408074	1.38926
ENSSSCG00000033800	21.3048	9.98938	10.7276	14.4149	15.2094	9.32807	14.9477	8.67157	8.37184	4.03508	4.09143	6.42915	PELI2	4.85189	1.11553	12.5517	4.0236	1.38412	0.0408334	1.38898
ENSSSCG00000011272	25088	33611.4	24956	24076.7	17752	14104	16369.3	27470.4	27904.4	18678.4	11460.1	13614.8		14584.4	3025.56	23481.4	5911.8	0.687052	0.0409223	1.38804
ENSSSCG00000028850	16781.1	21662.7	21040.5	15962.1	12490.5	10605.2	11914.1	17067.8	18071.7	14209.5	7655.06	8476.84		10113.8	2915.48	16177.3	3671.94	0.677599	0.0409896	1.38733
ENSSSCG00000012427	1219.45	1632.55	1746.82	1384.79	862.462	647.877	995.204	1979.29	1339.49	807.016	720.091	785.428		770.845	36.9546	1311.99	407.596	0.766886	0.0412086	1.38501
ENSSSCG00000021746	1321.91	1498.41	1355.26	1428.03	905.406	954.855	1117.93	1386.37	1153.22	873.594	992.171	795.072	MRPL35	886.946	81.0174	1235.71	199.743	0.477754	0.0412286	1.3848
ENSSSCG00000033653	1762.21	2523.03	2016.79	2434.19	1981.69	1411.08	2039.19	2085.51	2096.1	1595.87	1511.78	1371.55		1493.07	92.5295	2038.87	311.012	0.449077	0.0412676	1.38439
ENSSSCG00000010402	15.2177	9.98938	0.893969	3.84397	4.47335	3.39203	8.65395	3.25184	8.37184	2.01754	0	0	ZFAND4	0.672513	0.951077	6.45423	4.20448	3.22208	0.0413299	1.38374
ENSSSCG00000022801	267.832	276.848	210.083	185.472	186.091	156.881	178.586	156.088	234.411	178.552	103.309	114.653	S100PBP	132.171	33.1216	205.81	42.347	0.635615	0.0413299	1.38374
ENSSSCG00000045012	4.05806	0	2.68191	3.84397	9.84137	4.24003	3.93361	3.25184	6.27888	0	0	1.07153		0.357175	0.505122	4.23663	2.52097	3.54052	0.0413737	1.38328
ENSSSCG00000005992	19.2758	4.28116	3.57588	3.84397	0.89467	0.848006	5.50706	3.25184	4.18592	0	0	1.07153	SHAS2	0.357175	0.505122	5.07381	5.22493	3.76922	0.0413967	1.38303
ENSSSCG00000002743	1904.25	1940.79	1725.36	1677.89	1316.06	1295.75	1711.12	1771.17	1655.53	1511.14	1170.15	842.219	IST1	1174.5	273.102	1666.44	213.094	0.504242	0.041556	1.38137
ENSSSCG00000036673	707.117	625.05	996.775	751.496	835.622	779.318	709.624	642.78	567.192	517.499	504.269	581.839	PPT1	534.535	33.8817	734.997	120.675	0.460492	0.0415571	1.38135
ENSSSCG00000003509	4.05806	4.28116	0	8.64893	0.89467	1.69601	2.36017	2.16789	2.09296	0	0	0	SH2D5	0	0	2.9111	2.39577	3.91895	0.0416202	1.3807
ENSSSCG00000022534	1165.68	1274.36	1163.95	1259.86	917.931	1119.37	1228.07	1175	678.119	732.367	921.594	664.346	ZNF644	772.769	108.838	1109.15	181.702	0.521141	0.0416215	1.38068
ENSSSCG00000043102	32.4645	32.8222	42.0165	31.7127	29.5241	35.6163	22.0282	39.0221	27.2085	24.2105	8.18286	20.359		17.5841	6.83111	32.4906	5.67696	0.883843	0.0417087	1.37977
ENSSSCG00000029857	6652.18	3924.4	4122.09	6320.45	2567.7	2406.64	4581.09	3750.45	4812.76	2178.94	2376.1	3088.14		2547.73	390.513	4348.64	1374.21	0.77136	0.0418064	1.37876
ENSSSCG00000014240	780.162	819.129	725.009	699.602	653.109	856.486	697.823	781.525	661.375	578.025	652.583	525.048	CSNK1G3	585.218	52.3139	741.58	67.0927	0.340825	0.0419905	1.37685
ENSSSCG00000039647	2226.86	3229.42	2647.94	2730.18	2508.65	1701.1	2040.76	2425.87	3048.39	2155.74	1439.16	1567.64	EIF3F	1720.85	311.957	2506.58	451.736	0.542268	0.0420732	1.37599
ENSSSCG00000013400	668.566	734.933	687.462	1132.05	1253.43	901.431	1014.09	760.93	942.878	581.051	629.057	628.986	MICAL2	613.031	22.6134	899.53	194.061	0.553777	0.0421339	1.37537
ENSSSCG00000008767	72.0306	128.435	98.3366	64.3865	56.3642	39.0083	49.5635	94.3033	101.509	52.456	24.5486	42.861		39.9552	11.577	78.2152	27.4739	0.962131	0.0421778	1.37492
ENSSSCG00000006306	1569.46	1371.4	1237.25	1569.3	1070.92	1224.52	1198.18	1338.67	1443.1	1111.66	1025.93	938.657	MPZL1	1025.42	70.6309	1335.87	160.935	0.381072	0.0422275	1.3744
ENSSSCG00000014168	3240.36	2311.83	2211.68	1496.26	1788.44	1724.84	1262.69	1953.27	2201.79	1008.77	1734.77	935.442	ELL2	1226.33	360.766	2021.24	541.318	0.720679	0.0423737	1.3729
ENSSSCG00000015131	166.381	326.795	83.1391	98.9822	76.0469	80.5606	131.383	243.888	300.34	88.7717	71.6	57.8624	GRIK4	72.7447	12.6446	167.502	93.0327	1.19977	0.0425151	1.37146
ENSSSCG00000021184	501.171	513.739	395.134	417.071	319.397	385.843	357.959	388.053	368.361	303.64	342.657	196.089	OSGIN2	280.795	61.9781	405.192	60.4181	0.526996	0.0425831	1.37076
ENSSSCG00000017569	4.05806	1.42705	5.36381	5.76595	7.15736	5.93604	5.50706	6.50368	5.2324	1.00877	0	1.07153	CHAD	0.693432	0.490999	5.21682	1.56531	2.94303	0.0426449	1.37013
ENSSSCG00000031942	2204.54	1601.15	1542.1	1429.96	1016.34	1522.17	1484.55	1679.03	1316.47	1011.8	1274.48	851.863	YES1	1046.05	174.224	1532.92	298.872	0.551103	0.0426513	1.37007
ENSSSCG00000014071	10253.7	9789.59	11181.8	9908.79	6921.17	5994.56	7574.57	9401.06	8433.58	7020.03	5795.51	5751.95	BTF3	6189.16	587.78	8828.75	1611.94	0.512404	0.0426994	1.36958
ENSSSCG00000028007	956.688	1205.86	972.638	1146.46	1014.56	586.82	945.641	1078.53	916.716	742.454	771.234	453.255	POLR1C	655.648	143.595	980.434	166.665	0.579777	0.0427334	1.36923
ENSSSCG00000049534	272.905	196.933	66.1537	69.1914	26.8401	66.1445	72.3785	81.2959	87.9043	43.3771	43.9829	33.2173		40.1924	4.93835	104.416	73.7631	1.37368	0.0427757	1.3688
ENSSSCG00000009326	334.79	228.329	232.432	311.361	213.826	223.874	267.486	240.636	235.458	218.903	148.314	171.444	KATNAL1	179.554	29.3827	254.244	39.6749	0.50178	0.0428437	1.36811
ENSSSCG00000039336	3226.16	2384.61	1661.89	1921.02	1598.77	1677.36	1396.43	1789.59	1183.57	1151.01	1378.81	894.724	GNA13	1141.51	197.742	1871.05	573.729	0.712627	0.0428439	1.36811
ENSSSCG00000008515	1071.33	1111.68	1131.76	1174.33	722.893	832.742	907.092	996.146	1062.18	813.068	786.577	545.407	MEMO1	715.017	120.42	1001.13	142.43	0.48489	0.0428439	1.36811
ENSSSCG00000045069	30.4355	45.6657	22.3492	25.9468	5.36802	26.2882	19.6681	21.6789	21.9761	12.1052	7.16	10.7153		9.9935	2.08239	24.3752	9.98167	1.27225	0.0429696	1.36684
ENSSSCG00000036308	414.937	560.832	506.88	736.12	706.789	447.747	558.573	458.509	497.078	334.912	382.549	416.824	PGS1	378.095	33.5884	543.052	105.782	0.5227	0.0431794	1.36472
ENSSSCG00000010243	2276.57	2635.77	1974.78	1647.14	1687.35	1954.65	2219.35	1840.54	1718.32	1411.27	1701.01	1249.4	CCAR1	1453.89	186.817	1994.94	308.815	0.456051	0.0431794	1.36472
ENSSSCG00000032176	592.477	479.49	413.908	450.705	367.709	496.932	398.869	455.257	342.199	330.876	365.16	243.236	SMURF2	313.091	51.3393	444.172	71.0276	0.503577	0.0431874	1.36464
ENSSSCG00000034290	635.087	810.567	672.265	548.727	636.11	430.787	596.336	592.918	597.54	516.49	356.977	438.254	MED6	437.24	65.1248	613.371	95.3462	0.487063	0.0431881	1.36464
ENSSSCG00000000804	1954.97	529.437	1834.42	1504.91	1112.07	2433.78	1102.2	1702.88	1261.01	766.665	963.531	690.063	ANO6	806.753	115.186	1492.85	531.178	0.888101	0.0431946	1.36457
ENSSSCG00000012914	295.224	402.429	353.118	563.141	399.023	365.491	396.508	416.235	455.219	293.552	289.469	290.383	RAD9A	291.135	1.74961	405.154	69.9798	0.476541	0.0431946	1.36457
ENSSSCG00000034045	1364.52	1718.17	1471.47	1582.75	1387.63	1325.43	1511.29	1664.94	1651.34	1327.54	1237.66	1056.52	ERGIC3	1207.24	112.713	1519.73	134.763	0.33135	0.0431946	1.36457
ENSSSCG00000034427	907.991	1094.55	697.296	912.943	617.322	809.846	734.799	1029.75	1087.29	539.692	780.44	401.822	MEX3C	573.985	156.461	876.865	163.84	0.610449	0.0432822	1.36369
ENSSSCG00000015851	743.64	722.089	588.232	631.372	575.273	739.461	655.34	582.079	428.01	440.832	491.994	446.826	TNKS	459.884	22.8367	629.5	95.3672	0.452726	0.0432822	1.36369
ENSSSCG00000048333	4.05806	8.56232	3.57588	0	7.15736	1.69601	0	1.08395	4.18592	0	0	0		0	0	3.36883	2.85244	4.12089	0.0433513	1.363
ENSSSCG00000003773	44.6387	9.98938	47.3804	53.8156	0.89467	12.7201	3.14689	11.9234	9.41832	1.00877	2.04571	8.57221	AK5	3.87556	3.3479	21.5475	19.602	2.48424	0.0433513	1.363
ENSSSCG00000036056	61.8854	19.9788	29.501	26.9078	33.1028	33.9203	19.6681	13.0074	18.8366	19.1666	11.2514	2.14305	DNAH17	10.8537	6.95553	28.5342	13.5511	1.39086	0.0433513	1.363
ENSSSCG00000011604	1004.37	1048.88	1033.43	1373.26	883.934	550.356	941.707	1196.68	895.786	681.928	779.417	430.753	CHCHD4	630.7	146.878	992.045	213.664	0.653013	0.0433513	1.363
ENSSSCG00000007646	1144.37	1375.68	1349	1211.81	1137.13	919.239	914.959	1555.46	1828.2	1033.99	743.617	765.069	LAMTOR4	847.558	132.117	1270.65	278.167	0.583683	0.0433513	1.363
ENSSSCG00000017259	6682.61	5491.3	6253.31	5427.68	4071.64	4333.31	4357.66	5595.33	5055.54	3987.67	4154.85	3336.73	PRKAR1A	3826.41	352.921	5252.04	838.714	0.456777	0.0433513	1.363
ENSSSCG00000010459	225.222	84.1962	191.309	75.9184	112.728	120.417	125.876	126.822	58.6029	68.5963	51.1429	73.9353	HTR7	64.5582	9.73323	124.566	50.6601	0.950157	0.043398	1.36253
ENSSSCG00000005389	508.272	647.883	429.999	552.571	411.548	398.563	493.275	546.309	437.428	346.008	428.577	251.809	TEX10	342.131	72.2175	491.761	76.89	0.521548	0.0435002	1.36151
ENSSSCG00000006530	11167.8	7059.64	11697.6	6651.99	7098.31	3549.75	6779.19	3515.24	3322.57	4302.4	3302.81	2700.25	EFNA1	3435.15	660.739	6760.23	2918.8	0.976692	0.0435017	1.36149
ENSSSCG00000015539	637.116	652.164	414.802	443.017	341.764	351.075	354.812	465.013	490.799	306.666	293.56	317.172	STX6	305.799	9.65887	461.173	109.797	0.590837	0.0435017	1.36149
ENSSSCG00000011027	2729.05	2962.56	2322.53	2329.45	2383.4	2872.2	2659.91	3108.76	2353.53	1786.53	2493.73	1594.43	KIF5B	1958.23	386.69	2635.71	284.994	0.428423	0.0435017	1.36149
ENSSSCG00000006758	14.2032	5.70822	10.7276	3.84397	3.57868	0	1.57345	4.33578	2.09296	0	1.02286	0	SYT6	0.340952	0.482179	5.11821	4.30595	3.7795	0.0435274	1.36124
ENSSSCG00000040183	80.1467	166.965	82.2451	175.862	59.0482	100.913	142.397	137.661	113.02	36.3157	91.0343	57.8624	CDK6	61.7375	22.5062	117.584	38.3393	0.927328	0.0435916	1.3606
ENSSSCG00000040903	46.6677	32.8222	8.04572	0.960992	8.05203	2.54402	1.57345	17.3431	12.5578	3.02631	0	3.21458		2.0803	1.473	14.5075	14.7532	2.79321	0.0436097	1.36042
ENSSSCG00000014902	257.687	252.589	256.569	366.138	246.929	242.53	256.472	213.537	331.734	204.78	206.617	163.943	ANKRD42	191.78	19.6979	269.354	45.1454	0.489648	0.0436547	1.35997
ENSSSCG00000032843	9.13064	4.28116	4.46984	3.84397	7.15736	3.39203	6.29378	1.08395	13.6042	0	2.04571	0		0.681905	0.964359	5.91744	3.49449	3.10671	0.0436838	1.35968
ENSSSCG00000009378	35.508	37.1034	36.6527	33.6347	28.6294	32.2242	44.8432	18.4271	41.8592	21.1842	17.3886	20.359	CKAP2	19.6439	1.62996	34.3202	7.24191	0.80754	0.0437032	1.35949
ENSSSCG00000032936	1159.59	1457.02	1125.51	1840.3	1150.55	853.942	1483.76	1112.13	1273.57	1014.82	825.446	752.211	PIM3	864.16	110.65	1272.93	268.993	0.558512	0.0437637	1.35889
ENSSSCG00000012437	382.472	296.827	361.163	258.507	215.615	396.867	277.713	302.421	280.457	224.956	222.983	196.089	ATP7A	214.676	13.1674	308.005	56.8489	0.520795	0.0438409	1.35812
ENSSSCG00000004422	9.13064	2.85411	10.7276	15.3759	8.05203	10.1761	3.93361	9.75551	1.04648	4.03508	0	0	CCN6	1.34503	1.90215	7.89466	4.24538	2.54075	0.0440067	1.35648
ENSSSCG00000000189	528.563	719.235	485.425	723.627	594.955	415.523	607.35	617.849	569.285	441.841	464.377	337.531	LMBR1L	414.583	55.2556	584.646	94.8583	0.494622	0.0440948	1.35561
ENSSSCG00000026954	2168.02	1207.29	951.183	722.666	719.315	774.23	887.423	815.127	764.977	612.323	584.051	491.83	TMEM87B	562.735	51.4485	1001.14	436.955	0.830793	0.0441022	1.35554
ENSSSCG00000021638	75.0741	91.3315	59.002	93.2162	86.783	83.1046	97.5536	63.9528	104.648	58.5086	25.5714	67.5061	NEU3	50.5287	18.0257	83.8518	14.3896	0.731872	0.044113	1.35543
ENSSSCG00000006727	907.991	947.564	1052.2	1189.71	895.564	986.231	1065.22	1014.57	793.231	629.472	942.051	581.839	WDR3	717.787	159.767	983.588	108.434	0.45458	0.044113	1.35543
ENSSSCG00000005207	450.445	506.604	522.078	500.677	390.971	652.965	448.432	437.914	561.96	385.35	378.457	340.745	ERMP1	368.184	19.6052	496.894	73.4385	0.432407	0.044113	1.35543
ENSSSCG00000016842	1364.52	1351.42	1398.17	1153.19	1064.66	1281.34	1303.6	1274.72	881.136	906.884	1027.97	839.005	NIPBL	924.62	78.1581	1230.31	158.505	0.411929	0.044113	1.35543
ENSSSCG00000038151	560.013	351.055	394.24	387.28	648.636	461.315	451.579	366.374	364.175	330.876	228.097	330.03	CMTM3	296.335	48.2523	442.741	95.689	0.58035	0.0441799	1.35478
ENSSSCG00000040689	1376.7	6524.49	37554.7	3312.54	9980.94	80.5606	1837.78	1572.81	6511.2	1858.15	653.606	124.297	APOA4	878.685	725.516	7639.08	10997.3	3.11996	0.0441974	1.3546
ENSSSCG00000016626	751.756	309.671	185.052	165.291	65.3109	166.209	257.258	110.562	136.042	63.5525	51.1429	144.656	CFTR	86.4504	41.4682	238.572	194.122	1.4646	0.044205	1.35453
ENSSSCG00000037514	171.453	125.581	174.324	101.865	142.252	23.7442	92.8333	163.676	69.0677	90.7893	29.6629	8.57221		43.0081	34.8662	118.311	48.2274	1.45756	0.044205	1.35453
ENSSSCG00000038305	150.148	159.83	134.095	251.78	147.621	123.809	128.236	280.742	149.647	61.5349	148.314	71.7922	TMEM185B	93.8805	38.7176	169.545	53.2599	0.851375	0.044205	1.35453
ENSSSCG00000022080	6812.47	6107.79	5821.53	6911.46	4449.19	5460.31	5430.75	6564.38	6189.93	4921.79	4443.29	4407.19	RHOA	4590.75	234.539	5971.98	738.028	0.379375	0.0442242	1.35434
ENSSSCG00000008990	1118	1352.85	1309.66	1191.63	1057.5	869.206	971.603	1166.33	1229.61	1051.14	769.189	636.486		818.938	172.897	1140.71	146.989	0.477329	0.0442307	1.35428
ENSSSCG00000012842	15650.9	25049.1	19328.5	18978.6	15533.3	10253.2	12151.7	22969.9	20775.8	13694	10126.3	9843.04	RPLP2	11221.1	1752.44	17854.6	4600.05	0.670028	0.0443204	1.3534
ENSSSCG00000013381	3240.36	3423.5	3965.65	3802.65	2777.06	2499.92	2891.99	4127.67	4002.78	2803.37	2084.58	2446.29	RPS13	2444.75	293.446	3414.62	563.255	0.481907	0.0443557	1.35305
ENSSSCG00000007235	226.237	178.382	108.17	102.826	125.254	208.61	142.397	132.241	114.066	116.009	57.28	86.7936	TPX2	86.694	23.9759	148.687	42.5428	0.77715	0.0443773	1.35284
ENSSSCG00000022947	1508.58	1623.99	1893.43	2075.74	1667.66	1669.72	1761.47	1935.93	1817.73	1300.3	1593.61	1320.12		1404.68	133.841	1772.7	166.238	0.335799	0.0444046	1.35257
ENSSSCG00000000202	659.435	720.662	634.718	799.546	729.156	665.685	730.866	735.999	857.067	596.183	513.474	619.342	MCRS1	576.333	45.4423	725.904	65.9551	0.332703	0.0444624	1.35201
ENSSSCG00000014375	920.166	1207.29	1178.25	1508.76	1185.44	1019.3	1065.22	1306.15	1454.61	944.208	847.949	890.438	HARS1	894.198	39.3877	1205.02	182.896	0.430122	0.044536	1.35129
ENSSSCG00000013411	228.266	85.6232	84.9271	191.237	45.6282	57.6644	70.8051	69.3725	91.0437	44.3859	30.6857	60.0054	WEE1	45.0257	11.9783	102.73	59.4068	1.19012	0.0445573	1.35108
ENSSSCG00000025722	89.2774	107.029	68.8356	98.9822	121.675	75.4726	136.103	102.975	115.113	62.5437	76.7143	58.9339	SNORA71	66.064	7.67374	101.718	20.3365	0.621963	0.0445573	1.35108
ENSSSCG00000014023	766.974	957.553	928.834	1091.69	903.617	823.414	936.987	1183.67	1049.62	837.279	635.194	691.134	RUFY1	721.202	85.1963	960.261	122.928	0.41261	0.0445573	1.35108
ENSSSCG00000007927	1726.71	1144.5	1419.62	2310.23	3294.17	3003.64	3200.39	1851.38	5735.75	424.692	2173.57	732.924	PPL	1110.4	762.237	2631.82	1322.79	1.24503	0.0446123	1.35055
ENSSSCG00000015090	1377.71	897.617	387.089	489.145	431.231	579.188	532.611	1048.18	774.395	375.262	478.697	275.382	MPZL3	376.447	83.0072	724.129	312.177	0.943152	0.0446446	1.35023
ENSSSCG00000035080	19431	23750.5	23117.1	22526.6	15669.2	13676.6	16112.9	23699.4	23790.7	16110.1	12434.9	13441.2		13995.4	1550.71	20197.1	3830.36	0.529162	0.0447187	1.34951
ENSSSCG00000004029	4379.66	4119.91	3702.82	3541.26	3343.38	4172.19	3751.88	3503.31	3238.85	3341.04	2834.34	2720.6	QKI	2965.33	269.698	3750.36	371.905	0.338719	0.0447187	1.34951
ENSSSCG00000033146	8907.45	7587.65	13320.1	8103.09	17021.1	12850.7	10698.6	7582.2	5085.89	4662.53	6067.59	6758.11	CD163	5829.41	871.937	10128.5	3486.33	0.797058	0.0448281	1.34845
ENSSSCG00000020817	14054.1	15693.3	14936.4	13015.7	9368.98	8014.51	9365.94	14550.9	14335.7	10387.3	6822.46	7546.76	RPS16	8252.17	1538.45	12592.8	2709.21	0.609699	0.0448363	1.34837
ENSSSCG00000004480	2847.75	3482.01	2690.85	2563.93	1809.02	1393.27	1775.63	2835.6	2739.68	1594.86	1537.35	1588	COX7A2	1573.41	25.6464	2459.75	624.347	0.644295	0.0448469	1.34827
ENSSSCG00000017673	215.077	262.578	247.629	246.014	145.831	185.713	187.24	247.14	201.971	162.412	160.589	125.369	INTS2	149.456	17.0489	215.466	36.3679	0.524322	0.0448931	1.34782
ENSSSCG00000004318	5.07258	21.4058	9.83366	56.6985	17.8934	22.0482	28.322	8.67157	12.5578	4.03508	9.20571	5.35763	RRAGD	6.19947	2.19323	20.2782	14.6661	1.7126	0.0449591	1.34718
ENSSSCG00000014435	6826.67	7443.51	6347.18	6770.19	5112.14	5075.32	5418.16	6558.96	5888.54	4709.95	5208.39	4139.3	CSNK1A1	4685.88	436.784	6160.08	785.773	0.394444	0.0449591	1.34718
ENSSSCG00000003930	36601.7	39877.6	38524.7	33807.7	23156.7	20776.2	24740.9	36730.6	35327.1	26996.7	18278.5	18086.3	RPS8	21120.5	4155.85	32171.5	6824.21	0.607115	0.0449755	1.34702
ENSSSCG00000004342	405.806	635.039	493.471	689.992	460.755	401.107	544.412	597.254	476.148	384.341	414.257	288.24	NDUFAF4	362.28	53.7593	522.665	95.4197	0.527601	0.0449755	1.34702
ENSSSCG00000024152	2183.24	2203.37	1112.99	702.485	1280.27	1142.26	1218.63	1526.2	2208.07	678.902	940.006	934.37	ETV6	851.093	121.779	1508.61	527.484	0.825522	0.0450272	1.34652
ENSSSCG00000010261	10708.2	10224.8	7011.4	6498.23	5555.9	3281.78	6174.99	10515.4	7187.22	4078.46	5246.23	3593.9	PPA1	4306.2	693.519	7461.99	2391.31	0.793064	0.0450272	1.34652
ENSSSCG00000000894	123.771	32.8222	81.3512	105.709	122.57	107.697	28.322	212.453	197.785	61.5349	33.7543	41.7895	CCDC38	45.6929	11.6724	112.498	59.5973	1.2995	0.0450634	1.34618
ENSSSCG00000011504	245.513	194.079	228.856	216.223	192.354	198.433	162.065	173.431	236.504	175.526	119.674	147.871	EOGT	147.69	22.8017	205.273	26.8546	0.474331	0.0451354	1.34548
ENSSSCG00000008400	193.772	338.212	292.328	214.301	208.458	150.945	147.117	275.322	266.852	171.491	128.88	129.655	CFAP36	143.342	19.9069	231.923	61.5681	0.690874	0.045153	1.34531
ENSSSCG00000027457	1539.02	1826.63	1415.15	1783.6	1164.86	1465.35	1350.02	1677.95	1460.89	1188.33	1226.41	1047.95	FBXO22	1154.23	76.7401	1520.39	200.363	0.396825	0.045187	1.34499
ENSSSCG00000003259	73.0451	49.9469	92.0788	44.2056	262.138	114.481	103.061	83.4638	44.9986	20.1754	47.0514	51.4332	OSCAR	39.5534	13.8186	96.3799	63.33	1.28868	0.0452872	1.34402
ENSSSCG00000006184	533.635	405.283	440.727	429.564	336.396	334.962	356.385	429.243	417.545	340.964	237.303	310.742	TERF1	296.336	43.5283	409.304	58.6708	0.46516	0.0452872	1.34402
ENSSSCG00000024267	1331.04	1053.17	1283.74	1029.22	696.948	658.053	748.173	961.46	852.881	774.735	587.12	483.258	TMEM50A	615.038	120.621	957.187	229.152	0.637641	0.0455165	1.34183
ENSSSCG00000026571	1382.78	1428.48	1095.11	975.407	1090.6	1182.97	1122.65	1207.52	1061.13	936.138	887.84	918.298	RAB8B	914.092	19.9406	1171.85	140.439	0.357579	0.0455586	1.34143
ENSSSCG00000031951	2032.07	1459.88	1711.95	1846.07	2091.74	2058.11	1968.38	1855.72	1768.55	1313.42	1533.26	1562.28		1469.66	111.11	1865.83	189.91	0.344963	0.0459043	1.33815
ENSSSCG00000037481	1286.41	1612.57	1483.09	1196.44	1114.76	1009.98	1058.14	1249.79	1071.6	1054.16	806.011	842.219	SYF2	900.798	109.449	1231.42	191.896	0.450276	0.045933	1.33788
ENSSSCG00000042710	26.3774	37.1034	16.0914	1.92198	2.68401	9.32807	7.86723	6.50368	21.9761	1.00877	4.09143	4.2861		3.12877	1.50117	14.4281	11.2688	2.19332	0.0459697	1.33753
ENSSSCG00000038351	10.1452	5.70822	8.93969	10.5709	4.47335	13.5681	12.5876	8.67157	5.2324	2.01754	2.04571	4.2861		2.78312	1.06283	8.87744	3.03708	1.70086	0.046102	1.33628
ENSSSCG00000022405	52.7548	41.3846	17.8794	13.4539	25.0508	24.5922	46.4167	18.4271	50.231	19.1666	5.11429	15.0014	P2RX1	13.0941	5.89323	32.2434	14.4885	1.29708	0.0462315	1.33506
ENSSSCG00000011243	783.206	726.371	688.356	571.79	488.49	618.197	456.299	769.602	761.837	476.139	478.697	425.396	GOLGA4	460.077	24.5458	651.572	116.701	0.500912	0.0462819	1.33459
ENSSSCG00000037735	27.3919	49.9469	41.1226	19.2198	37.5761	16.1121	19.6681	47.6936	40.8127	16.1403	21.48	7.50068		15.0403	5.75979	33.2827	12.1775	1.13193	0.0463656	1.3338
ENSSSCG00000031954	464.648	276.848	297.692	285.415	200.406	172.993	265.912	562.568	319.176	179.561	180.023	182.159	SLC39A10	180.581	1.13185	316.184	116.441	0.807308	0.0463656	1.3338
ENSSSCG00000001131	19.2758	29.9681	19.6673	14.4149	25.0508	23.7442	26.7486	20.595	27.2085	12.1052	15.3429	8.57221	BTN2A2	12.0068	2.76498	22.9637	4.589	0.926477	0.0463829	1.33364
ENSSSCG00000014915	423.053	529.437	475.591	394.007	330.133	328.178	409.883	416.235	432.196	349.034	301.743	259.309	EED	303.362	36.648	415.413	59.9398	0.451208	0.0463944	1.33353
ENSSSCG00000004165	377.4	258.297	304.843	273.883	312.24	256.946	259.619	314.344	310.804	247.149	202.526	220.734	PDE7B	223.47	18.3196	296.486	36.9398	0.4077	0.0464176	1.33332
ENSSSCG00000017389	602.622	515.167	733.949	609.269	584.219	554.596	490.915	644.948	809.975	545.744	316.063	430.753	RAMP2	430.854	93.7671	616.184	96.1447	0.516107	0.0465583	1.332
ENSSSCG00000003435	164.352	216.912	180.582	247.936	222.773	200.977	220.282	166.928	213.482	176.535	112.514	147.871	MIIP	145.64	26.1838	203.803	26.4745	0.484818	0.0466247	1.33138
ENSSSCG00000022089	136.96	32.8222	58.108	34.5957	88.5723	45.7923	36.1893	20.595	61.7423	15.1315	22.5029	33.2173	ADGRF4	23.6172	7.42541	57.2641	33.9673	1.28115	0.0466707	1.33096
ENSSSCG00000015842	1976.28	2027.84	1808.5	2105.53	1389.42	1549.31	1634.02	2041.07	1761.23	1368.9	1581.34	1025.45	PPP2CB	1325.23	229.031	1810.36	234.291	0.449582	0.0466707	1.33096
ENSSSCG00000023333	7411.04	3182.33	10597.1	5555.5	1732.08	5409.43	2407.37	6363.85	4319.87	3322.89	2423.15	1418.7	FCN2	2388.25	777.773	5219.84	2586.49	1.12804	0.0467124	1.33057
ENSSSCG00000013597	8421.49	11155.3	9537.75	8381.77	6415.68	5943.68	5800.51	10260.6	9517.73	6735.55	4987.45	5051.17	RPS28	5591.39	809.463	8381.61	1835.56	0.583912	0.0467587	1.33014
ENSSSCG00000005090	353.051	419.554	337.026	310.4	182.513	228.114	230.51	301.337	269.992	211.842	200.48	155.371	MNAT1	189.231	24.3876	292.5	68.9464	0.625429	0.046862	1.32918
ENSSSCG00000006048	839.004	884.774	900.227	1033.07	575.273	780.166	808.751	984.223	733.582	671.841	634.171	513.261	DCAF13	606.424	67.6477	837.674	128.936	0.465507	0.0468764	1.32905
ENSSSCG00000006775	5081.71	4560.86	4315.19	4180.32	2887.99	4048.38	3310.53	4771.53	3844.77	3212.93	3092.1	2707.75	CAPZA1	3004.26	215.391	4111.25	653.091	0.452393	0.0468764	1.32905
ENSSSCG00000039582	4295.46	4782.06	4061.3	4242.78	4193.32	2692.42	3125.65	4459.35	4341.84	3240.17	2589.87	2903.83		2911.29	265.534	4021.58	632.184	0.465889	0.04701	1.32781
ENSSSCG00000015792	59.8564	49.9469	70.6235	79.7624	43.8388	44.0963	38.5494	42.2739	48.1381	42.3683	19.4343	28.9312	LRP2BP	30.2446	9.40873	53.0095	13.3077	0.808228	0.0471028	1.32695
ENSSSCG00000038805	236.382	151.268	177.9	298.869	213.826	284.93	233.657	187.523	278.364	163.421	116.606	173.587	FBXO17	151.205	24.8146	229.191	48.4499	0.602361	0.0472089	1.32598
ENSSSCG00000017014	2325.27	2126.31	1859.46	1580.83	1385.84	2473.63	1874.76	1937.01	1887.85	1437.5	1519.97	1275.12	PANK3	1410.86	101.719	1939	319.281	0.458571	0.0472648	1.32546
ENSSSCG00000003473	6.08709	22.8329	23.2432	62.4645	16.1041	5.08804	12.5876	13.0074	23.0226	3.02631	5.11429	9.64373	CPLANE2	5.92811	2.76216	20.493	16.2059	1.79235	0.047317	1.32498
ENSSSCG00000009400	826.83	736.36	655.279	527.585	449.124	502.868	479.114	489.944	594.4	439.824	400.96	371.819	RCBTB2	404.201	27.857	584.612	122.551	0.531225	0.047317	1.32498
ENSSSCG00000022760	13779.1	11200.9	11223.8	11615.5	9227.62	9854.68	10462.6	11614.5	10059.8	8877.17	9185.26	7895	HNRNPK	8652.48	550.185	11004.3	1255.93	0.346831	0.0473207	1.32495
ENSSSCG00000025618	1215.39	1077.43	664.219	572.751	1733.87	673.317	1067.58	724.076	577.657	541.709	425.509	579.695	TAP1	515.638	65.5906	922.921	364.931	0.839891	0.0473373	1.3248
ENSSSCG00000032216	1171.77	1250.1	1138.02	1133.01	1086.13	1233.85	1003.07	1186.92	1056.94	807.016	1105.71	768.284	ATMIN	893.669	150.766	1139.98	76.5525	0.350639	0.0474474	1.32379
ENSSSCG00000008144	560.013	395.294	364.739	788.975	560.958	439.267	534.972	481.272	521.147	395.438	316.063	331.101	NCK2	347.534	34.4249	516.293	117.096	0.571425	0.0474628	1.32365
ENSSSCG00000033918	121.742	118.445	176.112	55.7376	167.303	159.425	143.97	210.286	81.6254	88.7717	57.28	78.2214		74.7577	13.0877	137.183	45.4813	0.876718	0.0475105	1.32321
ENSSSCG00000035119	986.109	1004.65	765.237	1088.8	833.832	931.959	1006.22	881.248	1078.92	768.682	803.966	641.844	MTMR6	738.164	69.6151	952.997	103.248	0.368009	0.0476057	1.32234
ENSSSCG00000022251	147.105	51.3739	301.268	70.1524	13.42	57.6644	4.72034	27.0986	19.8831	18.1579	11.2514	11.7868	UABP-2	13.732	3.13716	76.965	89.0114	2.48669	0.0476277	1.32214
ENSSSCG00000042842	33.479	45.6657	10.7276	3.84397	8.9467	5.08804	3.93361	3.25184	18.8366	3.02631	3.06857	3.21458		3.10315	0.0806563	14.8637	14.277	2.24017	0.0476277	1.32214
ENSSSCG00000005608	122.756	71.3527	35.7588	59.5815	42.9442	29.6802	34.6158	69.3725	98.3691	29.2543	26.5943	32.1458	ANGPTL2	29.3315	2.26704	62.7146	29.8204	1.09165	0.0476277	1.32214
ENSSSCG00000015816	173.482	125.581	149.293	96.0992	108.255	64.4485	101.487	140.913	102.555	77.6753	87.9657	35.3604	LETM2	67.0004	22.7639	118.013	30.9005	0.813403	0.0476291	1.32213
ENSSSCG00000012174	272.905	379.596	363.845	336.347	237.087	200.977	295.021	396.724	242.783	199.736	212.754	198.232	APOO	203.574	6.5202	302.81	65.6706	0.571071	0.0477081	1.32141
ENSSSCG00000039573	46.6677	108.456	70.6235	52.8546	104.676	32.2242	69.2316	46.6097	166.39	31.2719	37.8457	38.5749	SLPI	35.8975	3.28434	77.526	39.8275	1.10818	0.0477404	1.32111
ENSSSCG00000009137	632.043	874.784	859.104	960.992	714.841	543.572	827.632	967.964	787.999	493.288	716	420.038	GAR1	543.109	125.857	796.548	135.496	0.551991	0.0477404	1.32111
ENSSSCG00000013629	764.945	696.402	851.952	1002.31	1149.65	951.463	1110.85	843.31	1070.55	544.736	716	760.783	SMARCA4	673.84	93.1031	937.938	149.536	0.478026	0.0477866	1.32069
ENSSSCG00000025965	25.3629	31.3952	45.5924	44.2056	22.3667	40.7043	46.4167	69.3725	39.7662	20.1754	16.3657	27.8597	SPDL1	21.4669	4.78043	40.5758	13.1219	0.922009	0.0478037	1.32054
ENSSSCG00000023658	213.048	375.315	232.432	370.943	199.511	148.401	287.941	288.33	223.947	173.508	182.069	118.939	NR2C2AP	158.172	27.961	259.985	72.6993	0.714634	0.0478376	1.32023
ENSSSCG00000036005	702.045	827.691	564.988	542.961	441.967	403.651	421.683	648.2	632.074	427.718	419.371	271.096	CNEP1R1	372.729	71.9458	576.14	133.453	0.626561	0.0478376	1.32023
ENSSSCG00000004334	1386.84	1595.45	1282.85	1215.66	1053.03	1279.64	1144.68	1486.09	1250.54	943.2	1180.38	776.856	MAP3K7	966.811	165.581	1299.42	158.059	0.42576	0.0479909	1.31884
ENSSSCG00000010674	1835.26	1546.93	1538.52	1477.05	1096.87	1155.83	1160.42	1693.12	1499.61	1105.61	1124.12	892.581	FAM204A	1040.77	105.058	1444.84	241.02	0.472748	0.048023	1.31855
ENSSSCG00000040883	514.359	630.758	591.807	594.854	441.967	488.452	558.573	615.681	506.496	486.227	400.96	371.819	TMEM199	419.669	48.544	549.216	60.8147	0.38671	0.0481125	1.31774
ENSSSCG00000034798	537.693	623.623	505.092	523.741	378.445	360.403	328.063	525.714	502.31	351.052	330.383	308.599	JKAMP	330.011	17.3331	476.121	92.2873	0.526784	0.0481203	1.31767
ENSSSCG00000017155	1831.2	1772.4	1974.78	2217.01	1518.25	1493.34	1557.71	1954.35	1914.01	1355.79	1496.44	1308.33	EIF4A3	1386.85	79.8746	1803.67	229.736	0.378881	0.0481499	1.3174
ENSSSCG00000014434	143.047	301.108	234.22	233.521	486.7	132.289	267.486	214.621	253.248	89.7805	158.543	160.729	IL17B	136.351	32.9422	251.805	97.7487	0.885168	0.048183	1.31711
ENSSSCG00000007463	362.182	127.008	193.097	151.837	82.3096	54.2724	186.453	146.333	226.04	65.57	49.0971	115.725	PTGIS	76.7973	28.3355	169.948	84.7869	1.14654	0.0482204	1.31677
ENSSSCG00000025661	1142.34	1455.6	1430.35	1481.85	1266.85	1011.67	1143.11	1343.01	1330.08	1074.34	1054.57	794.001	TBRG1	974.302	127.748	1289.43	152.651	0.403649	0.0483208	1.31587
ENSSSCG00000012583	20320.7	6591.56	3191.47	11494.4	4657.65	18417	9228.26	9756.6	10505.6	3761.7	4883.12	5822.67	ACSL4	4822.5	842.479	10462.6	5427.25	1.1174	0.048329	1.31579
ENSSSCG00000000234	102.466	49.9469	82.2451	73.9964	94.835	63.6005	61.3644	65.0368	61.7423	49.4297	31.7086	54.6478	GRASP	45.262	9.81765	72.8037	16.2497	0.690607	0.048329	1.31579
ENSSSCG00000015576	2368.89	2564.42	2531.72	1943.13	2162.42	2505.01	2310.61	1969.53	2021.8	1601.93	1981.27	1768.02	TPR	1783.74	155.267	2264.17	233.771	0.344026	0.0483607	1.31551
ENSSSCG00000004114	2172.08	2187.67	1380.29	2063.25	933.141	1339.85	1753.61	1529.45	1442.05	1072.32	1216.18	896.867	RAB32	1061.79	130.57	1644.6	405.998	0.630894	0.0483953	1.3152
ENSSSCG00000013102	382.472	376.742	129.626	346.918	175.355	108.545	121.942	81.2959	40.8127	8.07016	1.02286	99.6519	MS4A7	36.2483	44.9253	195.968	127.114	2.43549	0.0484092	1.31507
ENSSSCG00000031083	2842.67	2738.52	1933.65	3118.42	2460.34	2526.21	2648.11	2988.44	3168.74	1692.72	2136.75	2242.7	SZRD1	2024.06	238.253	2713.9	361.433	0.423038	0.0484092	1.31507
ENSSSCG00000034501	859.295	1066.01	899.333	1059.01	675.476	692.821	787.51	882.332	709.513	623.42	725.206	408.251	RIOX2	585.626	132.127	847.922	138.515	0.533076	0.048544	1.31386
ENSSSCG00000008433	14137.3	11151	14204.3	10520	7674.48	6151.44	8239.35	9975.55	7278.27	6719.41	6534.01	5749.81	STPG4	6334.41	420.25	9925.73	2729.8	0.647931	0.0485808	1.31354
ENSSSCG00000029753	611.753	647.883	440.727	266.195	585.114	325.634	412.243	403.228	242.783	342.982	210.709	195.018	CYTIP	249.569	66.3624	437.284	140.638	0.808138	0.0486015	1.31335
ENSSSCG00000004236	19.2758	28.5411	13.4095	8.64893	7.15736	14.4161	18.8813	16.2592	12.5578	4.03508	3.06857	10.7153	PKIB	5.93964	3.39985	15.4608	6.02828	1.3738	0.0486158	1.31322
ENSSSCG00000005322	251.6	348.201	135.883	197.964	251.402	168.753	280.86	157.172	307.665	141.228	105.354	169.301	NPR2	138.628	26.1708	233.278	68.603	0.749461	0.0486158	1.31322
ENSSSCG00000000466	808.569	1158.77	1045.94	715.939	790.888	683.493	816.618	790.197	839.277	762.63	520.634	516.475	XPOT	599.913	115.071	849.966	145.084	0.501674	0.0486405	1.313
ENSSSCG00000046754	3.04355	8.56232	0	1.92198	2.68401	5.93604	4.72034	5.41973	6.27888	0	1.02286	0		0.340952	0.482179	4.28521	2.46134	3.50659	0.0487921	1.31165
ENSSSCG00000045632	26.3774	62.7904	39.3346	25.9468	22.3667	35.6163	20.4548	21.6789	34.5338	20.1754	9.20571	17.1444	CENPW	15.5085	4.62534	32.1222	12.5702	1.03668	0.0488243	1.31136
ENSSSCG00000009818	250.585	218.339	188.627	138.383	121.675	139.073	183.306	160.424	107.787	143.245	81.8286	76.0783	IFT81	100.384	30.3982	167.578	44.1657	0.73686	0.0489484	1.31026
ENSSSCG00000008124	32.4645	9.98938	0.893969	4.80496	5.36802	7.63206	15.7345	30.3505	20.9296	4.03508	1.02286	4.2861	NEURL3	3.11468	1.48269	14.2408	10.7819	2.19065	0.048965	1.31011
ENSSSCG00000035567	134.931	165.538	142.141	148.954	103.782	78.8646	91.2599	123.57	138.135	115	58.3029	50.3617		74.5548	28.7821	125.242	26.8757	0.743157	0.0489698	1.31007
ENSSSCG00000005532	732.48	909.033	635.612	627.528	449.124	464.707	528.678	851.981	699.048	508.42	424.486	364.319	MRRF	432.408	59.0951	655.355	151.643	0.5984	0.0489698	1.31007
ENSSSCG00000017239	7141.17	11450.7	8892.31	6560.69	5518.32	4473.23	5204.17	8787.55	8857.4	5576.48	4192.69	4112.52	RPL38	4627.23	672.018	7431.73	2118.04	0.683432	0.0491503	1.30847
ENSSSCG00000048299	10.1452	78.488	11.6216	2.88298	16.9987	9.32807	11.8008	20.595	60.6958	8.07016	7.16	2.14305		5.79107	2.60616	24.7285	24.7803	2.07699	0.0493267	1.30692
ENSSSCG00000005184	210.005	279.703	203.825	278.688	160.146	163.665	173.866	192.942	190.459	178.552	116.606	113.582	SNAPC3	136.247	29.9401	205.922	42.2634	0.592221	0.0493267	1.30692
ENSSSCG00000000890	606.68	603.644	490.789	536.234	441.967	574.948	365.039	580.995	593.354	391.403	421.417	356.818	NEDD1	389.879	26.3944	532.628	79.172	0.448582	0.0493399	1.3068
ENSSSCG00000022915	734.509	1118.81	892.181	1004.24	973.401	806.454	981.043	1060.1	1124.97	643.595	838.743	692.206	DDX27	724.848	82.945	966.189	126.364	0.413999	0.0493588	1.30664
ENSSSCG00000003920	13.1887	8.56232	10.7276	15.3759	20.5774	11.8721	11.8008	14.0913	24.069	8.07016	6.13714	4.2861		6.16447	1.54495	14.4739	4.65268	1.23045	0.0494836	1.30554
ENSSSCG00000010295	918.137	1255.81	1257.81	1446.29	1044.97	916.695	1195.03	1260.63	1119.73	952.278	882.726	754.354	ECD	863.119	81.983	1157.24	164.838	0.422658	0.0496184	1.30436
ENSSSCG00000010031	75.0741	68.4986	65.2597	95.1382	107.36	61.0565	95.9802	68.2886	74.3	54.4736	53.1886	49.2902		52.3174	2.20393	78.9952	15.3708	0.597853	0.0496331	1.30423
ENSSSCG00000009146	14582.6	19425.1	17710.4	13453.9	9751.9	8670.86	10197.5	16892.2	17079.6	11399.1	7913.85	7382.81	RPL34	8898.58	1781.37	14196	3685.47	0.673783	0.0496982	1.30366
ENSSSCG00000004414	12750.4	9686.84	11948.8	10247.1	6562.4	7983.13	7892.4	9270.99	8321.61	7056.34	6867.46	5874.1	CD164	6599.3	518.558	9407.07	1886.59	0.511395	0.0496982	1.30366
ENSSSCG00000035658	1650.62	1222.99	1465.22	1541.43	1044.08	1223.67	1401.94	1360.35	1365.66	1064.25	1155.83	877.58	VPS36	1032.55	115.785	1363.99	172.323	0.401573	0.049748	1.30322
ENSSSCG00000007381	3818.64	4425.29	4333.07	4494.56	3557.21	3687.13	3511.93	4318.44	4521.84	3301.7	3290.53	3285.3	YWHAB	3292.51	6.84189	4074.23	397.992	0.307112	0.049748	1.30322
ENSSSCG00000032946	38.5516	44.2387	38.4407	33.6347	25.0508	17.8081	22.0282	45.5257	44.9986	23.2017	13.2971	17.1444		17.8811	4.07693	34.4752	9.90381	0.933978	0.0499046	1.30186
ENSSSCG00000038688	24.3484	14.2705	28.607	7.68794	14.3147	11.0241	9.44067	13.0074	15.6972	10.0877	4.09143	3.21458	PGLYRP1	5.7979	3.05439	15.3775	6.47129	1.3985	0.0499932	1.30109
ENSSSCG00000031871	2463.24	2247.61	1659.21	2020.97	1494.1	1650.22	1562.43	2152.72	2180.86	1270.04	1455.53	1493.71	ENTPD4	1406.42	97.6894	1936.82	330.377	0.461264	0.0499932	1.30109

## Sheet: Genes down upon sepsis
Ensg	sepsis.1	sepsis.2	sepsis.3	sepsis.4	sepsis.5	sepsis.6	sepsis.7	sepsis.8	sepsis.9	sham.1	sham.2	sham.3	Symbol	sham AVG	sham SD	sepsis AVG	sepsis SD	LFC	Padj
ENSSSCG00000002396	515.374	523.729	599.853	571.79	622.69	647.029	525.531	543.057	579.75	2474.51	2803.65	3211.36	GSTZ1	2829.84	301.388	569.867	44.1304	-2.31104	1.43427e-72
ENSSSCG00000003302	12.1742	7.13527	17.8794	13.4539	17.8934	31.3762	28.322	6.50368	17.7902	675.876	961.486	926.87		854.744	127.266	16.9476	8.03039	-5.62732	2.87262e-53
ENSSSCG00000009184	5.07258	8.56232	14.3035	6.72695	6.26269	26.2882	4.72034	3.25184	19.8831	1449.6	4579.33	2237.35	ADH4	2755.43	1329.19	10.5635	7.4765	-8.01915	3.8544e-51
ENSSSCG00000001048	1.01452	0	1.78794	0.960992	1.78934	6.78405	0.786723	0	0	380.306	461.309	306.456	ADTRP	382.69	63.2406	1.45817	1.99603	-7.91209	9.94297e-50
ENSSSCG00000035706	41.5951	7.13527	25.9251	30.7518	41.1548	167.057	60.5777	46.6097	62.7888	9195.94	12794.9	10148.4		10713.1	1522.56	53.7328	43.2053	-7.63381	1.76568e-41
ENSSSCG00000008556	155.221	171.246	220.81	205.652	242.456	386.691	148.691	233.048	245.923	2350.43	2870.14	4336.46	KHK	3185.68	840.934	223.304	67.4115	-3.83339	6.05075e-38
ENSSSCG00000023320	14776.4	3115.26	9400.08	4496.48	3854.24	6675.51	3849.44	6670.6	7985.69	187650	315240	425228	CYP3A29	309373	97079.2	6758.19	3465.27	-5.51655	2.95928e-36
ENSSSCG00000009667	28.4064	14.2705	55.4261	7.68794	49.2068	20.3522	29.8955	44.4418	20.9296	1224.65	1227.43	1441.2		1297.76	101.436	30.0685	15.4455	-5.42494	3.71472e-36
ENSSSCG00000022390	93.3354	49.9469	219.022	48.0496	143.147	276.45	86.5395	108.395	98.3691	5398.93	6897.13	13448.7	RGN	8581.59	3495.51	124.806	72.3628	-6.10101	1.5553e-35
ENSSSCG00000021374	57.8274	51.3739	53.6381	36.5177	63.5216	42.4003	47.9901	23.8468	48.1381	541.709	341.634	523.976		469.107	90.4268	47.2504	11.1665	-3.31014	3.39343e-35
ENSSSCG00000030309	844.077	589.373	913.636	681.344	891.986	978.599	695.463	584.247	916.716	4125.87	4070.97	3998.93	NDRG2	4065.26	51.9776	788.382	142.807	-2.36557	2.54188e-33
ENSSSCG00000035836	495.084	550.843	691.038	493.95	560.063	713.173	418.537	539.805	578.703	2539.07	2124.47	2607.02		2423.52	213.271	560.133	88.2314	-2.1131	5.16889e-31
ENSSSCG00000016328	99.4225	67.0715	176.112	97.0602	131.516	161.121	150.264	139.829	110.927	1001.71	1444.27	915.083	RAB17	1120.36	231.759	125.925	32.9961	-3.1485	2.46512e-29
ENSSSCG00000005485	47505.7	46631.8	59533.9	51175.7	47019.4	51779.3	49905	52264.6	46232.4	113549	112523	121405	AMBP	115826	3967.17	50227.5	3954.73	-1.20539	4.99901e-28
ENSSSCG00000016199	1424.38	1486.99	1325.76	1081.12	2030.01	2609.32	1575.02	1393.95	1110.31	11039	11526.6	12759.7	CYP27A1	11775.1	724.144	1559.65	454.594	-2.91622	5.33378e-28
ENSSSCG00000027801	9249.34	8285.48	12403.8	6195.52	13824.4	15666.1	6236.35	9648.2	10327.7	77807.4	85299.1	99648.7	VTN	87585.1	9061.99	10204.1	3064.26	-3.10151	3.67707e-26
ENSSSCG00000014311	10.1452	1.42705	16.9854	10.5709	14.3147	11.0241	14.161	18.4271	18.8366	129.123	155.474	165.015	SLC25A48	149.871	15.1793	12.8769	5.10153	-3.51781	5.12968e-26
ENSSSCG00000001107	29.421	11.4164	82.2451	33.6347	46.5228	127.201	46.4167	35.7702	25.1155	1973.15	1975.14	1948.03	SLC17A1	1965.44	12.3356	48.6382	33.3495	-5.32846	9.14414e-26
ENSSSCG00000005665	236.382	252.589	189.521	254.663	401.707	251.01	268.273	163.676	172.669	1569.65	1517.92	2372.36	PHYHD1	1819.97	391.165	243.388	66.8828	-2.90168	1.27817e-25
ENSSSCG00000032916	1599.89	1551.21	2261.74	1778.8	2140.05	1669.72	1859.81	2042.15	1380.31	6399.63	5914.16	6119.48		6144.43	198.977	1809.3	276.04	-1.76354	3.62805e-24
ENSSSCG00000029945	151.163	221.193	191.309	197.003	303.293	211.154	198.254	215.705	233.365	738.419	1097.53	1022.24	GCAT	952.727	154.624	213.604	38.6002	-2.15708	1.06854e-23
ENSSSCG00000041454	7.10161	11.4164	17.8794	5.76595	21.4721	18.6561	27.5353	10.8395	8.37184	238.07	352.886	199.304		263.42	65.2116	14.3376	6.97987	-4.17765	1.76819e-23
ENSSSCG00000013004	11.1597	34.2493	30.3949	21.1418	71.5736	47.4884	28.322	20.595	31.3944	396.446	692.474	980.446	TM7SF2	689.789	238.424	32.9243	16.6736	-4.38499	6.07547e-23
ENSSSCG00000027439	7.10161	29.9681	6.25778	11.5319	31.3134	55.9684	11.8008	19.511	7.32536	588.113	1292.89	1570.86	HAO1	1150.62	413.624	20.0865	15.5494	-5.84005	6.07547e-23
ENSSSCG00000040940	1542.06	853.378	2669.39	1032.11	1153.23	1360.2	679.729	1553.29	1873.2	15530	14579.8	15341	CCL16	15150.3	410.699	1412.95	566.946	-3.42247	5.98602e-22
ENSSSCG00000034811	257.687	306.817	449.666	378.631	357.868	719.109	368.186	456.341	327.548	2297.98	2458.95	3062.42	QDPR	2606.45	329.05	402.428	126.863	-2.69424	4.61425e-21
ENSSSCG00000034062	4.05806	5.70822	6.25778	3.84397	4.47335	7.63206	0.786723	4.33578	6.27888	79.6928	64.44	66.4346	SV2C	70.1891	6.76926	4.81942	1.85734	-3.88139	4.67142e-21
ENSSSCG00000008898	243.484	128.435	327.193	187.393	339.975	570.708	213.989	380.465	364.175	2993.02	3381.57	3948.57		3441.05	392.364	306.202	124.085	-3.48915	5.16344e-21
ENSSSCG00000011801	747.698	184.09	410.332	282.532	422.284	1967.37	480.688	741.419	453.126	14559.6	26567.7	34861	HRG	25329.4	8334.15	632.171	503.25	-5.32396	5.7531e-21
ENSSSCG00000031735	0	0	0.893969	0.960992	0.89467	3.39203	2.36017	0	1.04648	58.5086	68.5314	61.077		62.7057	4.25077	1.06092	1.08343	-5.74847	1.20391e-20
ENSSSCG00000028537	21.3048	22.8329	147.505	66.3085	57.2589	104.305	46.4167	56.3652	68.0212	1246.84	1434.05	1430.49		1370.46	87.4233	65.5909	37.3077	-4.38023	1.38927e-20
ENSSSCG00000036411	148.119	209.777	311.995	162.408	192.354	300.194	195.894	225.461	232.318	1144.95	903.183	1204.39	ACOT13	1084.18	130.263	219.836	52.7143	-2.30121	2.66049e-20
ENSSSCG00000005609	40.5806	17.1246	71.5175	28.8298	47.4175	58.5124	46.4167	94.3033	57.5564	569.955	477.674	847.577	GARNL3	631.735	157.204	51.3621	21.5403	-3.61626	2.92809e-20
ENSSSCG00000003834	1266.12	533.718	1228.31	222.95	658.477	740.309	703.33	473.684	830.905	8470.64	11795.6	9403.71	C8B	9889.98	1400.28	739.756	318.384	-3.74064	1.51287e-19
ENSSSCG00000033067	5.07258	5.70822	11.6216	2.88298	9.84137	11.8721	5.50706	7.58762	6.27888	96.8419	123.766	64.2915		94.9664	24.3164	7.37471	2.93132	-3.67005	1.64346e-19
ENSSSCG00000023693	4930.55	3576.2	5678.49	3525.88	5250.82	6187.05	4135.02	4716.25	4231.96	15402.9	16522.2	19122.4	PROC	17015.9	1558.1	4692.47	863.123	-1.85833	1.68493e-19
ENSSSCG00000010780	1618.15	876.211	2119.6	1060.94	2038.06	2602.53	1598.62	1907.74	1695.3	8919.54	16069.1	31712.9	CYP2E1	18900.5	9518.29	1724.13	499.651	-3.45428	2.18943e-19
ENSSSCG00000023686	724.364	396.721	1479.52	1275.24	1047.66	1976.7	975.536	419.487	287.782	19016.3	22753.5	22239.5	TTR	21336.4	1653.93	953.667	529.923	-4.48328	2.88826e-19
ENSSSCG00000027903	34.4935	17.1246	83.1391	45.1666	142.252	142.465	82.6059	26.0147	79.5324	1572.67	1734.77	3013.13		2106.86	644.241	72.5327	44.0255	-4.85535	5.27749e-19
ENSSSCG00000038777	367.255	245.453	528.336	310.4	403.496	554.596	489.342	324.1	384.058	1627.15	2481.45	2040.19	C7orf50	2049.59	348.832	400.782	98.5217	-2.3526	7.52148e-19
ENSSSCG00000006040	220.15	65.6445	123.368	147.993	253.192	701.301	194.321	188.607	181.041	5185.08	6927.81	4941.88	DPYS	5684.92	884.446	230.624	174.244	-4.62207	1.12624e-18
ENSSSCG00000040202	1329.02	1753.85	1323.07	1453.02	1284.75	1426.35	1268.2	1752.74	1651.34	3962.45	3583.07	3713.91	CRLS1	3753.14	157.345	1471.37	186.215	-1.35172	1.269e-18
ENSSSCG00000011800	202.903	68.4986	148.399	110.514	159.251	361.251	115.648	225.461	181.041	1319.47	2463.04	4408.26	FETUB	2730.26	1275.07	174.774	80.2977	-3.96414	1.75604e-18
ENSSSCG00000039523	1014.52	930.439	1015.55	971.563	839.2	1010.82	847.301	1117.55	1155.31	2145.65	2297.34	2528.8		2323.93	157.546	989.139	101.253	-1.23256	1.80074e-18
ENSSSCG00000020927	478.851	108.456	478.273	262.351	623.585	898.887	451.579	390.221	421.731	4989.37	9193.44	6799.9	SLC2A2	6994.24	1721.8	457.104	207.912	-3.93465	2.80114e-18
ENSSSCG00000031477	8.11612	14.2705	23.2432	20.1808	28.6294	55.9684	18.0946	22.7629	11.5113	223.947	756.914	429.682	GLOD5	470.181	219.46	22.5308	13.2433	-4.37298	2.89848e-18
ENSSSCG00000010065	4.05806	1.42705	9.83366	0.960992	8.05203	19.5041	7.86723	1.08395	4.18592	262.28	271.057	186.445	GSTT4	239.928	37.9869	6.33034	5.59074	-5.20049	4.84149e-18
ENSSSCG00000009151	113.626	69.9257	160.914	95.1382	117.202	202.673	137.677	91.0515	166.39	839.296	719.069	738.281	CYP2U1	765.549	52.734	128.289	39.9543	-2.57275	6.4172e-18
ENSSSCG00000014871	260.73	599.363	387.089	968.68	1199.75	1698.56	2162.7	569.072	894.74	17128.9	18779.7	40132.9	TSKU	25347.2	10476.8	971.187	591.865	-4.70561	9.2442e-18
ENSSSCG00000035392	611.753	372.461	637.4	396.89	1187.23	790.342	527.104	406.48	329.641	4784.59	4582.4	7716.06	IGFBP2	5694.35	1431.94	584.366	255.884	-3.28391	1.03032e-17
ENSSSCG00000011437	657.406	723.516	634.718	714.017	3316.54	2164.11	1539.62	889.92	659.282	15807.4	36257.2	45189.5	ALAS1	32418	12298.5	1255.46	879.559	-4.69028	1.03032e-17
ENSSSCG00000026473	34.4935	21.4058	110.852	27.8688	100.203	120.417	55.0706	33.6023	34.5338	1195.39	1202.88	1196.89	ABCA8	1198.39	3.23448	59.8274	37.1099	-4.31772	1.21714e-17
ENSSSCG00000046675	2.02903	0	0	0	2.68401	0.848006	2.36017	0	1.04648	40.3508	73.6457	159.657		91.2179	50.2666	0.996411	1.0419	-6.42908	1.30115e-17
ENSSSCG00000006702	66.958	108.456	342.39	142.227	343.553	208.61	120.369	134.409	116.159	2211.22	2450.77	2879.19	FMO5	2513.73	276.307	175.903	95.9291	-3.83528	1.40302e-17
ENSSSCG00000002993	248.556	109.883	579.292	410.344	242.456	36.4643	33.8291	162.592	444.754	32350.2	16560.1	55335.7	CYP2A19	34748.7	15920.7	252.019	180.029	-7.1072	1.63118e-17
ENSSSCG00000030016	37.5371	18.5517	28.607	20.1808	37.5761	33.9203	30.6822	21.6789	24.069	144.254	119.674	193.946	PDE9A	152.625	30.8937	28.0892	6.92031	-2.42824	1.64098e-17
ENSSSCG00000030026	14.2032	25.687	18.7733	21.1418	31.3134	24.5922	8.65395	11.9234	6.27888	178.552	164.68	200.375	SORCS1	181.203	14.6926	18.063	7.93236	-3.32973	2.52515e-17
ENSSSCG00000006213	19.2758	19.9788	17.8794	14.4149	26.8401	48.3364	27.5353	4.33578	20.9296	254.21	271.057	309.671		278.313	23.2158	22.1695	11.2872	-3.63838	3.97815e-17
ENSSSCG00000024109	50.7258	34.2493	63.4718	39.4007	98.4137	211.154	56.644	59.617	86.8578	817.103	1475.98	1640.51	BDH1	1311.2	355.775	77.8371	50.966	-4.07032	6.39616e-17
ENSSSCG00000017172	0	0	2.68191	0	0	2.54402	0	4.33578	4.18592	59.5174	73.6457	81.436	ST6GALNAC1	71.533	9.07206	1.52751	1.79462	-5.55935	1.04094e-16
ENSSSCG00000001411	888.716	1121.66	1765.59	667.89	1622.04	1152.44	1157.27	1250.87	1011.95	5538.14	5353.63	6056.26	APOM	5649.35	297.43	1182.05	320.299	-2.25661	1.06454e-16
ENSSSCG00000025560	104.495	34.2493	140.353	55.7376	181.618	403.651	127.449	199.446	134.996	2521.92	3463.39	4336.46	PGLYRP2	3440.59	740.959	153.555	101.571	-4.48392	1.18817e-16
ENSSSCG00000005918	213.048	194.079	227.068	243.131	272.874	318.002	203.761	210.286	251.155	593.157	1019.79	871.15	DGAT1	828.032	176.82	237.045	37.1473	-1.80275	1.30376e-16
ENSSSCG00000035928	12.1742	12.8435	38.4407	38.4397	42.0495	71.2325	29.8955	44.4418	29.3014	294.561	437.783	740.424	CLDN3	490.923	185.861	35.4243	16.8132	-3.7841	1.79545e-16
ENSSSCG00000036095	452.474	420.981	455.03	442.056	596.745	941.287	384.708	504.035	428.01	2410.96	2216.53	2707.75	ACOT12	2445.08	201.983	513.925	161.494	-2.24955	2.99567e-16
ENSSSCG00000000132	0	0	0	0	1.78934	2.54402	0	0	0	45.3946	64.44	81.436	TEX33	63.7569	14.7217	0.481484	0.91817	-6.89463	4.54134e-16
ENSSSCG00000027854	426.097	94.1856	508.668	201.808	493.858	1246.57	722.212	428.159	373.593	9436.03	11199.3	9999.48	HSD17B6	10211.6	735.296	499.461	313.946	-4.3529	4.91471e-16
ENSSSCG00000015790	808.569	889.055	1499.19	1366.53	1282.96	1830.85	1121.87	1210.77	1145.9	4237.84	5122.47	5720.88	SLC25A4	5027.06	609.194	1239.52	291.946	-2.01945	6.8161e-16
ENSSSCG00000040910	13689.9	9315.81	18228.9	5415.19	10899.8	8950.71	9308.51	7475.97	7135.94	62044.4	62923.1	60802.7	APOH	61923.4	869.885	10046.7	3647.85	-2.62374	8.19653e-16
ENSSSCG00000030017	1334.09	1509.82	1487.56	1504.91	2052.37	2277.74	1916.46	1913.16	1704.72	4613.1	5212.48	6367.01	FOXRED1	5397.53	727.886	1744.54	295.459	-1.62915	8.85358e-16
ENSSSCG00000008615	2.02903	0	4.46984	0.960992	0.89467	5.93604	2.36017	5.41973	0	50.4385	66.4857	84.6505	VSNL1	67.1916	13.9759	2.45228	2.15711	-4.72417	1.06295e-15
ENSSSCG00000017492	247.542	101.321	207.401	206.613	227.246	586.82	193.534	326.268	267.899	1793.59	2870.14	3021.7	ORMDL3	2561.81	546.725	262.738	128.08	-3.28421	1.48167e-15
ENSSSCG00000049765	91.3064	95.6126	123.368	87.4503	97.519	119.569	70.0183	98.6391	98.3691	270.35	302.766	289.312		287.476	13.2971	97.9835	15.1081	-1.55263	1.49492e-15
ENSSSCG00000015661	528.563	303.963	392.452	162.408	666.529	1116.82	500.356	424.907	520.1	5162.88	5616.51	5609.44	C4BPB	5462.94	212.194	512.9	253.318	-3.41231	1.52257e-15
ENSSSCG00000001882	96.379	162.684	151.081	125.89	248.718	247.618	209.268	185.355	145.461	860.48	749.754	991.161	NEIL1	867.132	98.6662	174.717	49.6409	-2.30935	1.73108e-15
ENSSSCG00000031449	0	0	0	0	0	0	3.14689	0	1.04648	81.7103	41.9371	158.586	SLC27A5	94.0778	48.4179	0.46593	1.00245	-7.47329	1.77356e-15
ENSSSCG00000040533	94.3499	94.1856	100.125	133.578	146.726	151.793	184.88	126.822	139.182	485.218	422.44	611.841	C19orf54	506.5	78.7735	130.182	28.5181	-1.95536	2.02425e-15
ENSSSCG00000011128	2592.09	2862.67	5261.01	2241.99	4025.12	3481.07	1170.64	3507.65	2901.89	20871.4	18105.6	31210.3	ITIH2	23395.8	5639.9	3116.01	1087.66	-2.90847	2.07358e-15
ENSSSCG00000013072	118.698	59.9363	106.382	92.2553	128.832	821.718	125.089	71.5404	81.6254	3157.45	3178.02	7163.15	FADS2	4499.54	1883.48	178.453	228.558	-4.8913	2.07358e-15
ENSSSCG00000039013	36.5226	28.5411	102.806	59.5815	139.568	153.489	118.008	65.0368	36.6268	1194.38	897.046	1606.22	NOTUM	1232.55	290.773	82.2424	44.633	-3.90033	2.7567e-15
ENSSSCG00000040267	186.671	121.3	174.324	215.262	264.822	206.066	245.458	189.691	242.783	565.92	971.714	1020.09		852.576	203.656	205.153	41.1858	-2.05234	5.17243e-15
ENSSSCG00000005257	10.1452	1.42705	6.25778	7.68794	3.57868	9.32807	3.93361	3.25184	2.09296	64.5613	104.331	53.5763	TRPM3	74.1563	21.8032	5.30034	2.99314	-3.77636	6.52337e-15
ENSSSCG00000009322	483.924	409.565	758.98	539.117	885.723	788.646	550.706	502.951	512.775	2195.08	2501.91	2479.51	SLC46A3	2392.17	139.66	603.598	154.663	-1.98552	6.72776e-15
ENSSSCG00000015332	203.918	154.122	660.643	125.89	470.596	1380.55	538.905	393.472	271.038	10100.8	12239.5	11858.6	PON1	11399.6	931.479	466.571	365.837	-4.61004	7.08319e-15
ENSSSCG00000031594	126.814	136.997	101.912	112.436	136.884	144.161	184.093	127.906	92.0902	375.262	424.486	485.401		428.383	45.0484	129.255	25.3137	-1.72649	8.32488e-15
ENSSSCG00000000298	211.019	269.713	363.845	485.301	412.443	349.379	467.313	295.917	338.013	1951.97	1214.13	1425.13	PPP1R1A	1530.41	310.284	354.772	84.8432	-2.10756	8.52321e-15
ENSSSCG00000030921	24405.2	21627	40781.1	20280.8	29684.2	30200	16589.6	25483.6	25578.1	103318	92767	110666	APOA1	102250	7346.18	26070	6608.3	-1.97164	8.67134e-15
ENSSSCG00000051384	6.08709	0	3.57588	1.92198	2.68401	3.39203	2.36017	9.75551	4.18592	140.219	137.063	31.0742		102.785	50.7238	3.77362	2.63194	-4.7644	9.58531e-15
ENSSSCG00000012135	10.1452	9.98938	8.93969	7.68794	19.6827	18.6561	9.44067	11.9234	16.7437	73.6402	76.7143	87.8651	VEGFD	79.4065	6.11137	12.5788	4.27934	-2.65005	1.02618e-14
ENSSSCG00000024914	27270.2	23309.5	23345.1	21565.6	29927.6	28302.2	21337.5	21730.9	25216	50417.3	59534.4	62108.8		57353.5	5015.99	24667.2	2997.8	-1.21728	1.04418e-14
ENSSSCG00000029161	664.508	813.421	693.72	812.999	883.934	1029.48	767.055	807.54	909.391	1711.88	2334.16	2215.92	ADI1	2087.32	269.827	820.227	104.952	-1.34738	1.20475e-14
ENSSSCG00000006325	224.208	249.734	351.33	253.702	274.664	316.306	239.164	249.308	372.547	930.086	705.771	884.009	MGST3	839.955	96.729	281.218	49.7952	-1.57791	1.58516e-14
ENSSSCG00000016090	263.774	289.692	540.851	490.106	636.11	516.436	500.356	423.823	342.199	1713.9	1969	2179.48	SPATS2L	1954.13	190.365	444.816	117.328	-2.13379	1.79729e-14
ENSSSCG00000040088	1946.86	1816.64	3417.64	2523.57	3556.31	5556.98	3315.25	4233.89	3062	14105.6	23978.8	19866.1		19316.9	4049.39	3269.9	1091.82	-2.5624	1.92909e-14
ENSSSCG00000039873	383.487	412.419	619.52	433.408	660.266	871.75	631.738	450.921	663.468	2299.99	2281.99	2377.72	DCXR	2319.9	41.536	569.664	151.532	-2.0248	2.0686e-14
ENSSSCG00000023585	133.916	79.915	93.8667	154.72	136.884	158.577	164.425	109.479	143.368	476.139	773.28	428.61	SERINC2	559.343	152.516	130.572	28.0605	-2.09509	2.8085e-14
ENSSSCG00000015767	10.1452	9.98938	47.3804	16.3369	53.6802	92.4327	61.3644	55.2812	34.5338	878.638	818.286	712.565	SPATA4	803.163	68.6374	42.3493	25.8475	-4.23783	2.8085e-14
ENSSSCG00000005217	1418.29	1514.1	1484.88	1642.34	1758.92	2503.31	1475.89	2515.84	2121.21	6276.56	6806.09	5704.8	RCL1	6262.49	449.709	1826.09	416.661	-1.77794	3.03337e-14
ENSSSCG00000008486	434.213	576.53	521.184	423.798	460.755	786.102	465.74	675.298	704.281	1647.32	3017.43	2099.12	GALM	2254.62	570.05	560.878	124.773	-2.00734	3.33019e-14
ENSSSCG00000000757	932.34	1225.84	1400.85	1456.86	1673.93	1495.04	1366.54	1568.47	1588.56	3323.9	4013.69	4307.53	ADIPOR2	3881.71	412.271	1412.05	210.842	-1.45866	3.65483e-14
ENSSSCG00000001038	1471.05	978.959	1501.87	1330.01	1284.75	1552.7	1257.97	1101.29	1084.15	3575.08	3394.86	2933.84		3301.26	270.023	1284.75	189.682	-1.36089	4.67585e-14
ENSSSCG00000035615	878.57	515.167	1001.25	732.276	794.467	1066.79	763.121	590.751	792.185	2453.33	2571.46	2757.04	GSTK1	2593.94	125.003	792.73	166.109	-1.70924	6.2417e-14
ENSSSCG00000026532	7.10161	11.4164	4.46984	1.92198	2.68401	3.39203	3.93361	9.75551	10.4648	49.4297	79.7829	113.582	DNASE2B	80.9314	26.2025	6.12665	3.42351	-3.7745	6.29806e-14
ENSSSCG00000004875	4174.73	2902.63	5309.28	2865.68	7370.29	12629.4	6324.47	6707.46	4276.96	37728	57851.8	57299.8	CYB5A	50959.9	9359.07	5840.09	2836.21	-3.12523	6.73502e-14
ENSSSCG00000005361	198.845	224.047	222.598	252.741	291.662	497.78	255.685	318.68	265.806	1488.94	947.166	1275.12	ALDH1B1	1237.08	222.81	280.872	84.064	-2.13781	7.77645e-14
ENSSSCG00000004041	147.105	135.57	248.523	181.628	603.007	565.62	168.359	552.812	589.168	3665.87	5008.93	7959.29	SLC22A1	5544.7	1793.26	354.644	202.054	-3.96632	8.70795e-14
ENSSSCG00000037808	200.874	256.87	389.77	403.617	648.636	437.571	382.347	395.64	387.197	1191.36	3038.91	3782.49		2670.92	1089.36	389.169	116.869	-2.77808	1.18462e-13
ENSSSCG00000012680	1107.85	636.466	1561.76	548.727	706.789	1077.82	615.217	487.776	583.936	4077.45	5547.98	6682.03	GPC3	5435.82	1066.27	814.038	337.86	-2.73901	1.20945e-13
ENSSSCG00000031174	76.0887	98.4667	290.54	174.901	265.717	826.806	126.662	345.779	242.783	3099.95	7372.75	6998.13	FBP1	5823.61	1931.98	271.971	214.356	-4.41959	1.55107e-13
ENSSSCG00000041395	1.01452	0	0	0	2.68401	2.54402	0.786723	0	0	17.1491	110.469	132.869		86.829	50.1126	0.78103	1.04531	-6.69215	2.57438e-13
ENSSSCG00000015699	35.508	14.2705	51.8502	21.1418	35.7868	88.1927	11.0141	42.2739	39.7662	358.113	577.914	481.115	ACMSD	472.381	89.9457	37.756	21.9054	-3.63982	2.67269e-13
ENSSSCG00000009666	830.888	900.471	1151.43	944.655	1129.07	1074.42	1298.88	867.157	972.18	2098.24	3510.45	4141.45	EPHX2	3250.04	854.217	1018.8	145.781	-1.67304	2.84639e-13
ENSSSCG00000008214	1329.02	709.246	3114.59	1146.46	2302.88	2662.74	1523.88	716.488	845.555	24667.4	14366	13800.2		17611.2	4994.85	1594.54	839.663	-3.46503	3.22628e-13
ENSSSCG00000026520	17.2468	4.28116	18.7733	2.88298	7.15736	11.0241	21.2415	18.4271	14.6507	106.93	200.48	126.44		144.617	40.2965	12.8539	6.39173	-3.47785	3.31366e-13
ENSSSCG00000002481	2906.59	1100.26	3451.61	1315.6	1706.14	2970.57	1608.06	1391.79	1535.19	13622.4	12140.3	11976.4	SERPINA5	12579.7	740.331	1998.42	814.79	-2.65397	3.68552e-13
ENSSSCG00000008745	31.45	8.56232	25.0311	11.5319	20.5774	26.2882	12.5876	7.58762	18.8366	272.368	101.263	154.3	PROM1	175.977	71.5152	18.0503	7.99285	-3.2744	4.31347e-13
ENSSSCG00000006079	2018.89	1310.04	2304.65	1416.5	1502.15	2078.46	1612.78	1926.17	1356.24	5019.64	4660.14	6140.91	RIDA	5273.56	630.626	1725.1	342.114	-1.61182	4.94729e-13
ENSSSCG00000000010	435.227	186.944	238.69	191.237	315.818	451.139	362.679	177.767	228.133	1544.43	1706.13	1320.12	FBLN1	1523.56	158.276	287.515	101.314	-2.40414	5.80344e-13
ENSSSCG00000021018	6.08709	1.42705	3.57588	2.88298	6.26269	16.1121	6.29378	6.50368	6.27888	67.5876	57.28	117.868	GSDMB	80.9118	26.4685	6.15824	3.93034	-3.68136	5.80344e-13
ENSSSCG00000006353	22.3193	32.8222	27.713	21.1418	66.2056	193.345	63.7246	71.5404	14.6507	1251.88	1268.34	1499.06	NR1I3	1339.76	112.843	57.0515	52.3405	-4.54973	1.00461e-12
ENSSSCG00000004596	583.346	396.721	890.393	238.326	586.903	570.708	399.655	346.863	340.106	2354.47	2837.41	2952.05	LIPC	2714.64	258.947	483.669	184.912	-2.4881	1.71706e-12
ENSSSCG00000011193	436.242	525.156	607.005	635.216	572.589	966.727	512.943	683.97	747.186	1667.5	2535.66	2350.93	BTD	2184.7	373.411	631.893	147.606	-1.78929	2.16069e-12
ENSSSCG00000015894	296.239	138.424	467.546	265.234	239.772	323.938	194.321	238.468	222.9	1029.95	1978.21	1165.82	DPP4	1391.33	418.677	265.205	87.9418	-2.38984	2.9177e-12
ENSSSCG00000031274	2404.4	1783.82	3155.71	2318.87	4673.76	5235.59	3965.08	2997.11	2422.6	13418.7	15746.9	18168.8	F12	15778.1	1939.36	3217.44	1103.56	-2.29374	3.58841e-12
ENSSSCG00000004586	32.4645	17.1246	48.2743	63.4255	27.7348	38.1603	27.5353	40.106	43.9521	156.359	185.137	201.447	FAM81A	180.981	18.64	37.6419	12.7891	-2.25876	3.99392e-12
ENSSSCG00000037459	683.783	565.113	671.371	616.957	637.005	765.75	686.022	702.397	632.074	1268.02	1202.88	1694.08	TCTA	1388.33	217.83	662.275	54.2329	-1.06674	5.08507e-12
ENSSSCG00000017131	34.4935	12.8435	60.7899	24.9858	45.6282	108.545	46.4167	21.6789	21.9761	463.025	434.714	553.979	FN3K	483.906	50.879	41.9286	27.5353	-3.51887	6.26906e-12
ENSSSCG00000026622	1030.75	951.845	1224.74	1190.67	1168.44	1053.22	950.361	975.551	1167.87	1888.42	2405.76	2857.76	EAF1	2383.98	396.032	1079.27	103.289	-1.14291	7.00142e-12
ENSSSCG00000010631	546.824	573.676	1138.92	985.017	1269.54	2418.51	1239.09	907.263	689.63	14003.7	7626.42	5518.36	GPAM	9049.51	3607.34	1085.38	536.237	-3.05925	7.46024e-12
ENSSSCG00000031538	1878.88	909.033	2284.98	1001.35	1664.09	2148	874.836	2059.5	1341.59	6633.67	7896.46	9256.91	RNASE4	7929.01	1071.18	1573.58	525.431	-2.33293	1.01171e-11
ENSSSCG00000000856	1786.56	2447.4	4974.04	3045.38	2948.83	5099.06	3223.2	3920.63	3485.82	12269.7	16714.5	14923.1	PAH	14635.8	1825.94	3436.77	1027.5	-2.09026	1.08943e-11
ENSSSCG00000003463	179.569	139.851	982.472	179.706	487.595	585.124	413.03	272.07	330.688	5032.75	4048.47	4511.12	AGMAT	4530.78	402.072	396.678	251.054	-3.5128	1.13331e-11
ENSSSCG00000032950	1.01452	1.42705	8.04572	4.80496	17.8934	11.8721	7.08051	4.33578	9.41832	128.114	57.28	227.163	SLC25A34	137.519	69.6728	7.32137	5.02463	-4.20317	1.22061e-11
ENSSSCG00000006872	374.356	332.504	443.409	396.89	356.973	573.252	328.85	424.907	338.013	844.34	1309.26	1357.62	AGL	1170.41	231.408	396.573	73.329	-1.56041	1.23187e-11
ENSSSCG00000014812	678.711	485.198	648.128	499.716	981.453	808.998	1114.79	941.949	1032.88	2797.32	3093.12	3375.31	FOLR3	3088.58	235.985	799.09	219.473	-1.94993	1.28259e-11
ENSSSCG00000011254	490.011	239.745	434.469	252.741	424.968	557.988	398.869	412.983	375.686	1418.33	1571.11	1196.89	XYLB	1395.44	153.627	398.607	96.0232	-1.80634	1.33833e-11
ENSSSCG00000035293	1469.02	1544.07	1461.64	1586.6	2804.79	2563.52	1618.29	1520.78	1663.9	5165.91	7017.82	6152.7		6112.14	756.584	1803.62	478.079	-1.76055	1.39461e-11
ENSSSCG00000002712	136.96	52.801	127.838	74.9574	145.831	145.857	122.729	124.654	138.135	375.262	532.909	597.911	LDHD	502.027	93.4822	118.862	30.8685	-2.07426	1.53946e-11
ENSSSCG00000008013	7.10161	5.70822	11.6216	9.60992	27.7348	34.7683	12.5876	5.41973	33.4873	169.473	213.777	310.742	IGFALS	231.331	58.9935	16.4488	11.3658	-3.80147	1.595e-11
ENSSSCG00000003553	818.714	759.193	799.208	952.343	955.507	964.183	844.154	895.339	780.674	1712.89	1437.11	1731.59	MTFR1L	1627.2	134.625	863.257	75.8379	-0.913703	2.24996e-11
ENSSSCG00000039561	1.01452	2.85411	0.893969	0.960992	4.47335	12.7201	2.36017	2.16789	5.2324	68.5963	75.6914	64.2915		69.5264	4.70022	3.63083	3.52312	-4.23342	2.66419e-11
ENSSSCG00000011623	250.585	289.692	267.297	251.78	335.501	314.61	270.633	247.14	324.409	560.876	555.411	640.772	TPRA1	585.687	39.0154	283.516	32.0131	-1.04619	2.69637e-11
ENSSSCG00000032115	199.86	993.23	683.886	1565.46	1607.72	2170.05	969.243	1776.59	1596.93	11546.4	10223.5	22133.4	OSGIN1	14634.4	5330.04	1284.77	580.112	-3.50973	2.89115e-11
ENSSSCG00000003776	3715.16	2965.42	4468.95	2888.74	2274.25	3836.38	3249.17	3283.27	2956.3	7493.14	16667.5	10161.3	ACADM	11440.6	3853.1	3293.07	603.72	-1.79661	3.10954e-11
ENSSSCG00000015603	1964.1	2183.39	1968.52	2134.36	2008.53	2017.41	1868.47	3101.17	2614.11	5062.01	12538.2	6405.58	LPGAT1	8001.92	3254.18	2206.67	376.669	-1.85858	3.25721e-11
ENSSSCG00000027114	2371.94	1471.29	2804.38	1674.05	2018.38	4634.35	2080.88	2005.3	1994.59	8854.98	11766.9	11011	SCP2	10544.3	1233.76	2339.46	886.992	-2.172	3.29139e-11
ENSSSCG00000027275	370.298	225.475	276.236	357.489	365.025	1160.07	439.778	539.805	410.22	3356.18	2922.3	3577.82	HHLA2	3285.43	272.25	460.489	261.556	-2.83409	3.29139e-11
ENSSSCG00000015019	257.687	165.538	283.388	163.369	375.761	395.171	378.414	170.18	193.599	1657.41	1222.31	1066.17	COLCA2	1315.3	250.167	264.79	92.3622	-2.31033	3.47121e-11
ENSSSCG00000035912	112.611	68.4986	214.553	161.447	179.829	402.803	191.96	171.263	115.113	1052.15	1831.94	1111.17	ABCG5	1331.75	354.504	179.786	89.8038	-2.88641	3.63009e-11
ENSSSCG00000008754	29.421	28.5411	59.002	72.0744	52.7855	215.394	38.5494	79.1281	70.1141	897.805	1113.89	578.624	GBA3	863.44	219.869	71.6677	53.7213	-3.58738	3.65551e-11
ENSSSCG00000041448	0	0	0	0	0	1.69601	0	1.08395	0	28.2455	43.9829	20.359		30.8625	9.82032	0.308884	0.595605	-6.45687	3.91255e-11
ENSSSCG00000023672	0	0	1.78794	0	2.68401	8.48006	7.86723	3.25184	1.04648	83.7279	73.6457	101.795		86.3895	11.645	2.79084	3.08718	-4.87647	4.87182e-11
ENSSSCG00000030709	104.495	28.5411	150.187	101.865	231.719	349.379	192.747	65.0368	128.717	1491.97	1787.95	2060.54		1780.16	232.185	150.299	91.3285	-3.5633	5.31717e-11
ENSSSCG00000050907	5.07258	0	0.893969	0	0.89467	3.39203	0.786723	2.16789	0	27.2368	53.1886	43.9326		41.4526	10.7389	1.46754	1.65905	-4.78964	5.51381e-11
ENSSSCG00000000133	1076.4	977.532	1843.36	1280.04	1834.07	2751.78	1971.53	2250.27	1677.51	6672	7223.42	7526.4	TST	7140.61	353.686	1740.28	536.905	-2.03642	5.62118e-11
ENSSSCG00000032985	1721.63	1528.37	2115.13	2335.21	2121.26	3060.45	1915.67	2741.3	2581.67	5814.55	7316.5	6137.7	GOT2	6422.91	645.484	2235.63	466.675	-1.52236	5.74375e-11
ENSSSCG00000015243	137.974	95.6126	118.004	150.876	106.466	158.577	135.316	96.4712	83.7184	414.604	295.606	378.249	PRDM10	362.82	49.7909	120.335	25.0556	-1.58796	6.64014e-11
ENSSSCG00000025629	344.935	225.475	393.346	338.269	514.435	360.403	352.452	325.184	352.664	955.305	888.863	1036.17	COLEC11	960.111	60.232	356.351	70.6806	-1.42767	7.30093e-11
ENSSSCG00000002357	585.375	418.127	921.682	560.258	1053.92	2433.78	876.409	795.616	568.238	5499.81	8350.61	9245.12	ALDH6A1	7698.51	1597.03	912.601	571.872	-3.07607	7.47035e-11
ENSSSCG00000000864	2841.66	1681.07	2899.14	1767.26	1868.07	3133.38	2098.98	2458.39	1697.39	6742.62	7925.1	6475.23	CHPT1	7047.65	629.98	2271.7	539.729	-1.63318	8.41815e-11
ENSSSCG00000008522	369.284	164.111	37.5467	63.4255	119.886	332.418	59.7909	88.8836	174.762	1598.9	2114.25	4093.23	XDH	2602.12	1075.16	156.679	112.888	-4.05408	8.50788e-11
ENSSSCG00000022975	18.2613	15.6976	28.607	15.3759	39.3655	93.2807	43.2698	26.0147	18.8366	216.885	488.926	405.037	AMT	370.283	113.746	33.1899	23.2745	-3.4696	8.53137e-11
ENSSSCG00000017789	2.02903	8.56232	5.36381	7.68794	15.2094	19.5041	7.08051	11.9234	17.7902	91.798	71.6	126.44	ABHD15	96.6127	22.6457	10.5723	5.57645	-3.18706	9.20416e-11
ENSSSCG00000003835	4035.74	1105.97	2984.96	738.042	1715.08	1631.56	2411.31	2431.29	1960.06	11200.4	16891.5	15232.8	C8A	14441.5	2389.8	2112.67	940.785	-2.77301	9.54748e-11
ENSSSCG00000028431	3809.51	2477.37	3804.73	2788.8	3279.86	5608.71	3614.99	4317.36	3593.61	8267.88	17090.9	14516	HSD17B4	13291.6	3704.58	3699.44	854.235	-1.84502	1.03038e-10
ENSSSCG00000024669	78.1177	79.915	88.5029	119.163	93.0457	100.913	119.582	83.4638	77.4395	242.105	250.6	213.234		235.313	15.9929	93.3491	15.6298	-1.32798	1.13687e-10
ENSSSCG00000034188	1100.75	526.583	1534.94	380.553	1957.54	1440.76	1177.72	2252.44	1380.31	9356.34	10792.2	9161.55		9770.02	727.13	1305.73	569.49	-2.90335	1.13872e-10
ENSSSCG00000010879	55.7984	48.5198	64.3658	73.9964	50.1015	73.7765	66.8714	53.1133	64.8817	215.877	125.811	204.661	KIF26B	182.117	40.0761	61.2694	9.16607	-1.56571	1.51185e-10
ENSSSCG00000017926	199.86	252.589	140.353	229.677	245.14	453.683	207.695	252.559	280.457	809.033	943.074	1443.35	SLC16A13	1065.15	272.965	251.335	81.0861	-2.0831	1.63298e-10
ENSSSCG00000009673	81.1612	54.2281	55.4261	31.7127	96.6243	284.93	93.62	146.333	74.3	781.796	1394.15	1135.82	NUGGC	1103.92	251.009	102.037	71.586	-3.43339	1.63584e-10
ENSSSCG00000013087	644.217	850.524	1181.83	942.733	1801.86	2136.13	1384.63	1670.36	1248.45	4652.45	7208.07	6993.85	TKFC	6284.79	1157.55	1317.86	455.678	-2.25338	1.82312e-10
ENSSSCG00000012157	130.873	102.748	182.37	95.1382	254.981	357.011	213.989	161.508	164.297	871.577	987.057	1085.46	PHKA2	981.363	87.4084	184.768	77.5189	-2.40639	1.8539e-10
ENSSSCG00000011890	1218.43	683.559	775.965	633.294	830.254	1225.37	1064.44	762.014	678.119	2903.24	2275.86	3420.31	NR1I2	2866.47	467.944	874.605	219.848	-1.71202	1.97001e-10
ENSSSCG00000015027	250.585	288.265	339.708	377.67	316.713	536.788	360.319	347.947	309.758	882.673	1100.59	906.511	C11orf1	963.26	97.5968	347.528	76.1861	-1.46929	2.2084e-10
ENSSSCG00000015493	14252.9	8365.39	10946.7	5743.85	17029.1	20212.2	16700.6	15755.2	10067.1	50532.3	65920.1	71123.6	SERPINC1	62525.3	8742.38	13230.3	4441.93	-2.24056	2.56046e-10
ENSSSCG00000028117	286.093	265.432	332.556	194.12	330.133	440.115	276.926	287.246	284.642	900.831	801.92	751.14	CDK5RAP2	817.964	62.1554	299.696	62.4759	-1.44731	2.7473e-10
ENSSSCG00000001718	212.034	184.09	270.873	129.734	121.675	277.298	141.61	204.866	172.669	801.972	792.714	536.834	CYP39A1	710.507	122.863	190.539	53.5852	-1.89869	2.76905e-10
ENSSSCG00000013302	1135.24	646.456	3532.07	1162.8	2234.89	7966.17	1873.97	1863.3	1229.61	22951.5	45193.9	43390.4	CAT	37178.6	10087	2404.95	2119.5	-3.95026	2.76905e-10
ENSSSCG00000028203	1075.39	620.769	1846.05	809.155	1612.19	2550.8	1489.27	1124.05	837.184	6396.61	8105.12	8013.94		7505.22	784.793	1329.43	576.007	-2.49668	2.77621e-10
ENSSSCG00000022129	309.427	234.037	340.602	228.716	436.599	406.195	272.993	307.841	220.807	757.586	988.08	1241.9	ARSL	995.855	197.796	306.357	72.8813	-1.69916	3.0993e-10
ENSSSCG00000047496	1.01452	0	3.57588	1.92198	2.68401	5.93604	0.786723	2.16789	0	25.2192	51.1429	41.7895		39.3839	10.7191	2.00967	1.79259	-4.2248	3.51446e-10
ENSSSCG00000005840	3698.92	3113.83	4148.02	2591.8	6087.33	3508.2	3266.47	3685.42	3338.27	11283.1	10441.3	10519.2	C8G	10747.9	379.794	3715.36	932.467	-1.53239	3.57362e-10
ENSSSCG00000032022	191.743	174.101	223.492	178.745	237.982	364.643	186.453	226.545	273.131	717.235	623.943	684.705	GCHFR	675.294	38.6634	228.537	56.9595	-1.56142	3.62287e-10
ENSSSCG00000010132	1540.03	1571.19	2106.19	1756.69	2506.86	3632.01	2193.38	1863.3	2229	6960.51	6063.5	8306.47	COMT	7110.16	921.783	2155.41	603.458	-1.72164	3.70147e-10
ENSSSCG00000022105	6.08709	2.85411	20.5613	7.68794	25.9454	21.2002	9.44067	28.1826	11.5113	107.938	202.526	136.084	SUCNR1	148.849	39.6561	14.8301	8.7318	-3.31468	3.70147e-10
ENSSSCG00000039850	81.1612	52.801	236.008	221.989	333.712	284.93	259.619	236.3	120.345	1138.9	2053.9	1754.09	SLC6A11	1648.96	380.87	202.985	90.5533	-3.0201	3.89121e-10
ENSSSCG00000022788	565.085	657.872	758.98	560.258	574.378	741.157	614.431	749.007	634.167	1364.87	1168.1	1326.55	PPA2	1286.51	85.1722	650.593	76.4097	-0.983673	3.99766e-10
ENSSSCG00000051152	1.01452	1.42705	0.893969	0.960992	3.57868	5.93604	5.50706	2.16789	1.04648	27.2368	36.8229	65.3631		43.1409	16.1935	2.50363	1.90149	-4.04466	4.01253e-10
ENSSSCG00000014110	521.461	65.6445	405.862	67.2695	146.726	626.677	265.126	224.377	95.2296	3545.83	4331.8	4826.15	DMGDH	4234.59	527.192	268.708	194.251	-3.97725	4.40969e-10
ENSSSCG00000033123	1786.56	1566.91	1625.24	1566.42	1936.07	2271.81	1671.79	2193.91	2528.29	4027.01	5154.18	4506.84	TMEM97	4562.67	461.856	1905.22	330.506	-1.25985	4.64121e-10
ENSSSCG00000037446	601.608	426.689	960.123	282.532	965.349	1052.38	701.757	997.23	690.677	4177.31	3101.3	3769.63	INHBC	3682.75	443.555	742.038	256.782	-2.31079	5.29701e-10
ENSSSCG00000008935	474.793	595.082	1134.45	1677.89	1610.41	2519.43	2479.75	2010.72	791.139	8660.29	17147.2	12040.7		12616.1	3488.56	1477.07	730.686	-3.09421	5.3697e-10
ENSSSCG00000012137	260.73	215.485	388.877	307.518	312.24	390.931	398.082	367.458	380.919	753.551	889.886	997.591	BMX	880.342	99.857	335.804	61.6797	-1.38818	5.63953e-10
ENSSSCG00000025656	0	0	0.893969	0.960992	0	0	0	0	4.18592	14.1228	64.44	88.9366		55.8331	31.1431	0.671209	1.29914	-6.40957	5.71388e-10
ENSSSCG00000001008	201.889	254.016	345.072	228.716	430.336	397.715	308.395	324.1	321.269	752.542	1119.01	1007.23	BPHL	959.594	153.354	312.39	70.7979	-1.61773	5.97216e-10
ENSSSCG00000016156	184.642	212.631	295.01	230.638	186.986	327.33	253.325	171.263	288.828	570.964	713.954	757.569	ACADL	680.829	79.7009	238.962	52.325	-1.50881	7.93805e-10
ENSSSCG00000012236	30.4355	21.4058	66.1537	4.80496	43.8388	308.674	24.3884	56.3652	19.8831	3533.72	6146.35	5330.84	OTC	5003.64	1091.41	63.9944	88.3775	-6.28698	7.93805e-10
ENSSSCG00000036236	149.134	196.933	456.818	350.762	181.618	458.771	213.202	262.315	383.012	1070.3	2968.33	1389.77	ELOVL6	1809.47	829.754	294.729	113.22	-2.61747	7.96552e-10
ENSSSCG00000012758	651.319	692.121	864.468	935.045	1015.45	1891.9	780.429	1558.71	1070.55	4229.77	4497.5	4373.97	NSDHL	4367.08	109.41	1051.11	391.084	-2.05453	8.81396e-10
ENSSSCG00000046363	0	0	0	0	0.89467	10.1761	2.36017	1.08395	1.04648	107.938	86.9429	70.7207		88.534	15.2356	1.72904	3.07837	-5.59735	9.11837e-10
ENSSSCG00000017383	1022.63	831.973	1152.33	1258.9	2813.74	1517.08	1914.1	1021.08	2325.28	4227.75	12887	11823.2		9645.98	3855.8	1539.68	636.579	-2.6471	1.13637e-09
ENSSSCG00000003088	32539.6	53100.7	51179.7	28194.6	61549.7	39230.5	23316.9	36224.4	60983.6	163492	151733	177574	APOE	164266	10564	42924.4	13385.5	-1.93617	1.144e-09
ENSSSCG00000013388	227.251	182.663	348.648	190.276	395.444	619.893	191.96	328.436	220.807	1286.18	1497.46	1898.74	PDE3B	1560.8	254.056	300.598	134.848	-2.37521	1.23477e-09
ENSSSCG00000001800	313.485	306.817	267.297	400.734	307.766	312.066	331.21	365.29	422.778	695.042	734.411	666.489	TM6SF1	698.648	27.8461	336.383	47.1982	-1.05486	1.24831e-09
ENSSSCG00000009942	37.5371	34.2493	98.3366	54.7766	41.1548	321.394	156.558	120.318	65.9282	1164.12	1194.7	1873.03	DAO	1410.61	327.213	103.361	86.5523	-3.76771	1.34302e-09
ENSSSCG00000008449	11.1597	14.2705	8.93969	7.68794	16.1041	20.3522	29.8955	16.2592	7.32536	70.6139	125.811	85.7221	SLC3A1	94.0491	23.2909	14.666	6.80437	-2.66718	1.3867e-09
ENSSSCG00000009815	157.25	98.4667	136.777	143.188	226.351	199.281	173.866	104.059	179.994	431.753	516.543	517.547	CAMKK2	488.614	40.2089	157.693	39.7701	-1.62752	1.64513e-09
ENSSSCG00000016679	79.1322	114.164	137.671	114.358	118.096	290.866	110.141	145.249	108.834	518.508	664.857	592.554		591.973	59.7484	135.39	57.7108	-2.12641	1.65996e-09
ENSSSCG00000026387	221.164	92.7585	102.806	94.1772	125.254	194.193	379.2	143.081	127.671	721.27	1293.91	1050.1		1021.76	234.638	164.478	86.5657	-2.63269	1.90941e-09
ENSSSCG00000017642	346.964	313.952	505.986	511.248	628.058	941.287	492.489	707.817	458.358	1862.19	1943.43	2473.08	MTMR4	2092.9	270.867	545.129	181.346	-1.93998	1.92665e-09
ENSSSCG00000011888	73.0451	98.4667	187.733	180.667	144.937	244.226	140.037	99.723	117.206	762.63	634.171	474.686	GPR156	623.829	117.78	142.893	50.6558	-2.12321	2.04982e-09
ENSSSCG00000035664	16.2322	38.5305	39.3346	34.5957	47.4175	43.2483	33.0424	17.3431	26.162	116.009	125.811	169.301	ZBTB45	137.04	23.1602	32.8785	10.323	-2.05447	2.1924e-09
ENSSSCG00000003086	2338.46	1936.51	5450.53	1693.27	8956.54	7842.36	5107.41	4479.95	4303.12	31621.9	36277.7	34113.1		34004.2	1902.27	4678.68	2384.62	-2.86146	2.2345e-09
ENSSSCG00000050714	4.05806	2.85411	0	5.76595	0	9.32807	3.14689	1.08395	4.18592	102.894	67.5086	34.2888		68.2306	28.0128	3.38033	2.80145	-4.32374	2.26922e-09
ENSSSCG00000021355	4561.26	5271.54	6040.55	4709.82	3855.13	5194.89	4090.96	5485.85	5942.96	9030.51	12055.4	12316.1	SOD1	11134	1491.2	5017	725.017	-1.15014	2.63004e-09
ENSSSCG00000000260	200.874	164.111	121.58	73.0354	121.675	183.169	179.373	203.782	66.9747	734.384	530.863	688.991	SOAT2	651.413	87.2328	146.064	49.3627	-2.15726	2.66492e-09
ENSSSCG00000045726	397.69	496.615	600.747	702.485	709.473	696.213	574.308	574.491	690.677	1411.27	1534.29	1296.55	PXMP2	1414.03	97.0764	604.744	101.485	-1.22467	2.72481e-09
ENSSSCG00000036039	659.435	726.371	649.915	817.804	651.32	912.455	658.487	906.179	643.585	1587.8	1723.51	1357.62	RAB4A	1556.31	151.025	736.172	106.392	-1.08018	2.74672e-09
ENSSSCG00000015069	19674.5	14772.9	31885.2	10453.7	24406.6	10665.4	10963	11785.7	23340.7	81690.2	84787.7	83873.7		83450.5	1299.48	17549.7	7246.76	-2.24947	2.74704e-09
ENSSSCG00000003196	267.832	322.514	433.575	321.932	518.014	421.459	464.167	380.465	339.059	804.998	1144.58	1105.81	PTOV1	1018.46	151.77	385.446	75.5634	-1.40023	2.8061e-09
ENSSSCG00000007857	62.9	81.3421	224.386	79.7624	211.142	286.626	151.051	145.249	85.8113	1051.14	880.68	942.943	ACSM3	958.254	70.4263	147.586	73.9845	-2.69625	2.87365e-09
ENSSSCG00000016223	1250.9	1819.49	2234.03	3177.04	2294.83	2559.28	3175.21	2558.11	1630.42	7503.23	14193.2	6212.71	ACSL3	9303.03	3497.75	2299.92	619.433	-2.01598	2.98707e-09
ENSSSCG00000008227	215.077	259.724	429.999	402.656	386.497	460.467	402.015	369.626	262.666	897.805	1117.98	1098.31	ST3GAL5	1038.03	99.4815	354.303	81.3858	-1.54902	3.12742e-09
ENSSSCG00000007642	12336.5	7317.93	11241.7	6891.28	10801.3	10226.1	9211.74	12221.5	9564.82	20914.8	27554.7	26269.5		24913	2875.44	9979.21	1834.66	-1.31987	3.29926e-09
ENSSSCG00000015356	725.379	415.273	514.926	385.358	362.341	541.028	403.589	487.776	331.734	1126.8	1541.45	1326.55	AGMO	1331.6	169.318	463.045	114.232	-1.52378	3.46086e-09
ENSSSCG00000008012	936.398	636.466	751.828	554.493	874.987	1026.94	760.761	714.32	1025.55	1687.67	2308.59	2316.64		2104.3	294.619	809.082	157.789	-1.37853	3.62563e-09
ENSSSCG00000014113	235.368	154.122	289.646	244.092	269.296	316.306	266.699	302.421	207.203	617.367	660.766	596.84	HOMER1	624.991	26.6486	253.906	47.73	-1.29642	4.19021e-09
ENSSSCG00000021998	1131.18	460.938	2654.19	714.978	2682.22	5384.84	2333.42	1442.73	1017.18	17014.9	26607.6	25154.1		22925.5	4221.34	1980.19	1434.09	-3.53306	4.3617e-09
ENSSSCG00000010546	2675.28	2394.6	4161.43	3748.83	8382.16	8252.8	3039.11	8545.83	5011.59	26095.9	48332	24198.3		32875.4	10956.9	5134.62	2420.65	-2.67864	4.40494e-09
ENSSSCG00000010885	46.6677	72.7798	94.7607	31.7127	123.464	54.2724	44.8432	60.701	54.4169	486.227	490.971	172.516	TLR5	383.238	149.016	64.8465	26.7915	-2.56337	4.663e-09
ENSSSCG00000044147	0	1.42705	7.15175	0	3.57868	6.78405	9.44067	1.08395	2.09296	94.8243	84.8971	45.0041		74.9085	21.5305	3.50657	3.26653	-4.35947	4.95179e-09
ENSSSCG00000011640	12283.8	4622.23	27510.1	6518.41	28174.9	47605.4	15509.5	16390.3	8040.1	127362	231420	300881	TF	219888	71306.7	18517.2	12993.6	-3.56981	5.1652e-09
ENSSSCG00000008230	19.2758	8.56232	23.2432	31.7127	25.0508	31.3762	12.5876	22.7629	14.6507	108.947	70.5771	116.796	ATOH8	98.7735	20.1937	21.0247	7.56984	-2.2186	5.18488e-09
ENSSSCG00000006324	3204.85	3228	3482.01	3714.24	4488.56	6501.66	4154.68	4129.83	3821.74	8733.93	12199.6	11942.2		10958.6	1576.57	4080.62	948.056	-1.42506	5.75111e-09
ENSSSCG00000003940	561.027	772.036	992.306	618.879	951.034	984.535	637.246	690.474	658.236	1915.65	1800.23	2046.61	HYI	1920.83	100.653	762.864	160.108	-1.33189	6.1797e-09
ENSSSCG00000005781	130.873	89.9044	328.981	221.028	234.403	449.443	230.51	176.683	166.39	989.603	1206.97	1406.91	TARS3	1201.16	170.416	225.357	102.307	-2.41182	6.1797e-09
ENSSSCG00000040638	37.5371	14.2705	5.36381	13.4539	26.8401	388.387	18.0946	13.0074	9.41832	487.236	511.429	201.447	DIO2	400.037	140.771	58.4858	116.993	-3.98056	7.37872e-09
ENSSSCG00000024402	28516	19831.8	47310.6	17294	44792.5	56609.5	32734	43950.8	25448.3	100841	219629	191121		170530	50633.6	35165.3	12807.4	-2.27779	8.03537e-09
ENSSSCG00000038660	443.343	365.326	852.846	610.23	909.879	2024.19	959.802	525.714	475.102	4538.45	4972.11	6318.79	HAAO	5276.45	758.008	796.27	479.8	-2.72765	8.29728e-09
ENSSSCG00000026297	36.5226	25.687	90.2909	62.4645	69.7842	213.698	59.7909	81.2959	88.9508	388.376	736.457	811.145	KLB	645.326	184.232	80.9427	51.3325	-2.9912	8.35536e-09
ENSSSCG00000013043	14.2032	37.1034	40.2286	49.0106	51.8908	46.6403	61.3644	49.8615	52.324	141.228	176.954	205.733	MACROD1	174.638	26.385	44.7363	12.6678	-1.95959	9.26723e-09
ENSSSCG00000009931	158.264	154.122	217.234	193.159	484.911	987.079	272.993	350.115	367.314	2143.64	3694.56	2979.91	MVK	2939.37	633.811	353.91	246.649	-3.05323	9.5335e-09
ENSSSCG00000009182	24779.5	19009.8	42316	17532.3	28124.8	20594.7	26967.3	15801.8	25501.7	77073	78286.4	79007.9		78122.4	798.368	24514.2	7507.91	-1.6721	1.02736e-08
ENSSSCG00000034976	1428.44	1375.68	918.106	2230.46	968.927	1286.43	1177.72	1130.56	913.577	3162.49	5775.05	4066.44		4334.66	1083.3	1269.99	384.202	-1.77118	1.13613e-08
ENSSSCG00000011432	246.527	258.297	827.815	468.003	597.639	1142.26	863.035	664.459	297.2	3658.81	3147.33	4410.4	GLYCTK	3738.85	518.742	596.138	292.495	-2.64813	1.43365e-08
ENSSSCG00000037846	2.02903	2.85411	1.78794	4.80496	1.78934	6.78405	3.93361	13.0074	1.04648	50.4385	27.6171	107.153	ACOXL	61.7361	33.4385	4.22632	3.53987	-3.87102	1.43365e-08
ENSSSCG00000015405	1417.28	712.1	1253.34	423.798	1283.85	1121.06	994.418	844.394	494.985	3196.79	5004.84	4319.32	CD36	4173.65	745.285	949.47	334.121	-2.13582	1.64184e-08
ENSSSCG00000033394	35.508	8.56232	30.3949	9.60992	50.1015	78.0166	22.815	61.7849	35.5803	261.271	417.326	296.813	VWA3B	325.137	66.7829	36.9304	21.7977	-3.13307	1.64184e-08
ENSSSCG00000012711	6570	4756.37	6889.82	5039.44	8105.71	11142.8	6455.85	7643.99	6750.84	16184.7	23738.5	20436.1	F9	20119.8	3091.92	7039.42	1770.72	-1.51501	1.64508e-08
ENSSSCG00000011192	160.293	229.756	278.918	239.287	263.928	479.972	255.685	233.048	271.038	813.068	860.223	799.358	HACL1	824.216	26.0683	267.992	81.8793	-1.61935	1.6749e-08
ENSSSCG00000014247	1283.36	579.384	1579.64	677.5	865.146	1292.36	1005.43	897.507	800.557	3124.16	3958.46	3070.99	ALDH7A1	3384.54	406.403	997.877	307.524	-1.76152	1.70662e-08
ENSSSCG00000016830	8.11612	29.9681	33.9708	9.60992	22.3667	49.1844	23.6017	10.8395	21.9761	188.64	92.0571	287.169	PRLR	189.289	79.6554	23.2926	12.4912	-3.01897	1.84965e-08
ENSSSCG00000015862	553.925	532.291	696.402	853.361	747.049	795.43	785.936	473.684	454.172	1584.78	1561.9	2170.91	LIMS2	1772.53	281.853	654.695	143.325	-1.4359	2.11601e-08
ENSSSCG00000006866	617.84	652.164	632.93	527.585	600.323	699.605	600.27	675.298	513.821	963.375	1110.82	1182.96	DBT	1085.72	91.3874	613.315	58.4902	-0.824006	2.43894e-08
ENSSSCG00000050723	15.2177	4.28116	10.7276	5.76595	11.6307	5.08804	8.65395	14.0913	28.2549	74.6489	70.5771	82.5075		75.9112	4.95165	11.5235	6.96082	-2.721	2.47593e-08
ENSSSCG00000011477	1245.83	896.19	1878.23	1236.8	1977.22	3728.68	1784.29	1391.79	1294.5	6315.91	7910.78	8771.51	ACOX2	7666.06	1017.32	1714.83	785.682	-2.1601	2.5314e-08
ENSSSCG00000003819	563.056	61.3633	346.86	224.872	580.641	1635.8	531.038	211.369	75.3465	4640.34	6228.18	6194.49	ANGPTL3	5687.67	740.701	470.039	453.211	-3.795	2.76579e-08
ENSSSCG00000015901	143.047	218.339	206.507	224.872	245.14	461.315	315.476	255.811	280.457	619.385	1106.73	1177.61	GRB14	967.908	248.136	261.218	84.1679	-1.88834	2.7864e-08
ENSSSCG00000027198	210.005	121.3	217.234	241.209	246.929	451.139	254.111	135.493	189.413	825.174	757.937	1362.98	PDK2	982.03	270.767	229.648	89.9707	-2.09397	2.89335e-08
ENSSSCG00000010826	2412.52	2260.45	4666.52	3947.76	3358.59	5169.45	3788.86	4297.85	2628.76	10790.8	14065.3	9229.05	MTARC2	11361.7	2015.24	3614.53	968.871	-1.65216	2.90101e-08
ENSSSCG00000013057	31.45	7.13527	119.792	123.968	158.357	185.713	62.1511	49.8615	19.8831	1983.24	2229.83	2066.97		2093.35	102.382	84.2568	60.7142	-4.63257	2.9952e-08
ENSSSCG00000001720	670.595	1181.6	1122.83	990.783	1671.24	1827.45	1430.26	918.102	565.099	4678.67	4272.47	4354.68	SLC25A27	4435.28	175.349	1153.11	403.03	-1.94322	3.02841e-08
ENSSSCG00000030305	163.337	45.6657	160.914	50.9326	113.623	285.778	87.3262	92.1354	91.0437	599.209	968.646	865.793	SLC15A2	811.216	155.681	121.195	69.9529	-2.74007	3.05261e-08
ENSSSCG00000004774	855.237	672.142	1450.91	1100.34	1600.56	2047.94	1035.33	631.94	898.926	3605.34	5945.87	4910.8	IVD	4820.67	957.639	1143.7	442.438	-2.07507	3.09674e-08
ENSSSCG00000003506	479.866	338.212	466.652	397.851	474.175	543.572	394.935	305.673	408.127	876.621	954.326	895.796	PINK1	908.914	33.0513	423.229	70.6252	-1.10103	3.15412e-08
ENSSSCG00000003712	1247.85	968.97	1886.27	1685.58	1623.83	2817.92	1550.63	1492.59	1393.91	4845.12	5070.3	4831.51	OSBPL1A	4915.64	109.501	1629.73	488.067	-1.59233	3.25895e-08
ENSSSCG00000000214	483.924	532.291	1767.38	1079.19	1943.22	1785.05	1187.16	1865.47	1304.96	5651.13	7199.89	7609.98	GPD1	6820.33	843.533	1327.63	526.752	-2.36073	3.53194e-08
ENSSSCG00000015784	13291.2	4542.31	6903.23	3379.81	6897.9	12952.4	5760.39	8576.18	10545.4	30361.9	45294.2	39494.3	ACSL1	38383.5	6146.45	8094.31	3333.15	-2.24549	3.55344e-08
ENSSSCG00000034686	0	0	0	0	0	0.848006	0	0	0	9.07893	19.4343	23.5736	TAFA2	17.3623	6.0961	0.0942229	0.266503	-6.26648	3.64588e-08
ENSSSCG00000021562	22.3193	15.6976	21.4553	39.4007	83.2043	234.898	62.9378	36.8542	39.7662	169.473	434.714	416.824	PLXNA4	340.337	121.039	61.837	64.415	-2.90324	3.65086e-08
ENSSSCG00000035347	936.398	3489.15	1512.6	4286.03	12474.4	16921.1	12883.4	5516.2	2907.12	76460.7	193180	268602	CYP2C42	179414	79042.8	6769.6	5457.49	-4.72805	3.82692e-08
ENSSSCG00000004017	2.02903	2.85411	6.25778	8.64893	20.5774	15.2641	11.0141	4.33578	12.5578	43.3771	146.269	92.1512		93.9323	42.0241	9.28211	5.82178	-3.31559	4.11357e-08
ENSSSCG00000011470	574.216	632.185	761.662	873.542	652.214	929.415	748.96	707.817	709.513	1350.74	1593.61	1432.63	ABHD6	1458.99	100.888	732.169	106.713	-0.993888	4.14296e-08
ENSSSCG00000009748	97.3935	27.114	137.671	47.0886	133.306	246.77	86.5395	80.212	59.6493	680.919	824.423	690.063	RIMBP2	731.802	65.5994	101.749	61.7899	-2.84266	4.50952e-08
ENSSSCG00000006742	401.748	381.023	327.193	242.17	396.339	554.596	394.935	365.29	336.966	905.875	801.92	1116.53	MAB21L3	941.442	130.878	377.807	78.3571	-1.31662	5.02522e-08
ENSSSCG00000023235	850.164	850.524	705.342	892.762	1282.06	1955.5	1360.24	1112.13	858.113	2983.94	4151.78	3847.85	MAN1C1	3661.19	494.7	1096.32	367.371	-1.73923	5.34767e-08
ENSSSCG00000008978	6.08709	1.42705	4.46984	0.960992	6.26269	11.8721	11.0141	1.08395	0	52.456	128.88	65.3631	CXCL11	82.233	33.4026	4.79754	4.15664	-4.05393	5.34888e-08
ENSSSCG00000028620	1224.52	946.137	2072.22	1628.88	1373.32	2267.57	1155.7	1956.52	1851.22	5218.37	5137.81	4069.65	ABCD3	4808.61	523.554	1608.45	431.582	-1.57973	5.63194e-08
ENSSSCG00000012327	1002.34	1060.3	1201.49	1052.29	935.825	861.574	793.017	1233.53	1203.45	1967.1	1989.46	2125.91	HSD17B10	2027.49	70.1886	1038.2	147.532	-0.966145	5.7848e-08
ENSSSCG00000008576	767.988	706.392	728.585	668.851	642.373	769.99	663.207	902.927	744.047	1228.68	1459.62	1181.89		1290.06	121.404	732.707	74.1738	-0.816589	5.83037e-08
ENSSSCG00000008237	318.558	352.482	737.524	496.833	669.213	1121.91	511.37	497.531	548.355	1721.97	2519.3	2732.39	RETSAT	2324.55	434.881	583.753	227.513	-1.99271	5.83037e-08
ENSSSCG00000011806	395.661	201.215	464.864	359.411	518.014	564.772	353.239	346.863	542.076	1223.64	1107.75	1496.92	MASP1	1276.1	163.151	416.235	110.197	-1.61489	6.37651e-08
ENSSSCG00000013455	56.8129	35.6764	52.7442	37.4787	63.5216	109.393	74.7387	34.6863	29.3014	254.21	199.457	281.811	IZUMO4	245.159	34.2246	54.9281	23.9968	-2.14965	6.60587e-08
ENSSSCG00000034358	31.45	2.85411	33.0769	26.9078	19.6827	36.4643	38.5494	20.595	31.3944	185.614	127.857	111.439	KCNJ16	141.636	31.8107	26.7749	10.4144	-2.38783	6.77551e-08
ENSSSCG00000013927	128.843	65.6445	228.856	123.007	237.982	358.707	180.16	183.187	131.856	874.603	732.366	1011.52	SLC25A42	872.83	113.971	182.027	80.9103	-2.25881	6.80282e-08
ENSSSCG00000009988	72.0306	114.164	288.752	152.798	208.458	200.129	161.278	163.676	236.504	712.191	610.646	702.921	THOC5	675.253	45.8405	177.532	61.0361	-1.92552	6.86856e-08
ENSSSCG00000007941	267.832	232.61	297.692	247.936	444.651	365.491	313.902	316.512	299.293	702.104	677.131	703.992	CDIP1	694.409	12.2415	309.547	60.6917	-1.16351	6.89162e-08
ENSSSCG00000015294	19.2758	9.98938	52.7442	34.5957	21.4721	41.5523	10.2274	49.8615	23.0226	214.868	165.703	166.086		182.219	23.0867	29.1934	15.2326	-2.63709	7.60286e-08
ENSSSCG00000001582	6.08709	1.42705	2.68191	9.60992	8.9467	10.1761	4.72034	2.16789	4.18592	44.3859	27.6171	58.9339	MDGA1	43.6456	12.7957	5.55588	3.14328	-2.93872	7.7085e-08
ENSSSCG00000015735	182.613	198.361	248.523	163.369	192.354	266.274	160.491	209.202	199.878	445.876	461.309	386.821	PTPN18	431.335	32.1007	202.34	33.4139	-1.09173	7.91459e-08
ENSSSCG00000035182	143.047	228.329	190.415	287.337	319.397	419.763	287.941	231.964	197.785	1081.4	728.274	729.709	SDR42E1	846.461	166.128	256.22	77.9113	-1.72277	7.91459e-08
ENSSSCG00000010861	77.1032	65.6445	209.189	163.369	242.456	278.146	119.582	84.5478	141.275	849.384	602.463	1012.59	COQ8A	821.48	168.593	153.479	71.692	-2.41743	7.9329e-08
ENSSSCG00000030362	351.022	219.766	235.114	152.798	271.98	408.739	313.902	223.293	329.641	883.682	677.131	957.944		839.586	118.806	278.473	74.7691	-1.59095	8.00847e-08
ENSSSCG00000011386	2905.57	2331.81	2265.32	2305.42	4210.32	4633.51	2556.85	3608.46	3339.32	6638.71	10885.2	10409.9	MST1	9311.28	1899.73	3128.51	826.231	-1.57341	8.13984e-08
ENSSSCG00000032765	43.6242	54.2281	120.686	132.617	133.306	206.066	135.316	111.646	147.554	732.367	351.863	700.778		595.002	172.409	120.56	45.9032	-2.30001	8.82936e-08
ENSSSCG00000035195	104.495	62.7904	170.748	98.9822	161.935	192.497	174.652	132.241	136.042	418.639	410.166	513.261	HNMT	447.355	46.7305	137.154	39.8479	-1.70059	8.92925e-08
ENSSSCG00000004844	551.896	569.395	538.169	601.581	674.581	869.206	668.714	541.973	586.029	1203.46	1325.62	1180.82	MTMR10	1236.64	63.5988	622.394	99.3765	-0.98952	9.56031e-08
ENSSSCG00000006535	456.532	436.679	676.735	621.762	478.648	623.285	530.251	548.477	436.382	1072.32	1172.19	1011.52	PMVK	1085.35	66.2381	534.306	84.5483	-1.02124	1.01255e-07
ENSSSCG00000037268	18658	6122.06	21152.2	11621.3	25286.9	29381.7	19239.3	17814.7	14051.1	79403.3	84819.4	66043.5	APCS	76755.4	7890.59	18147.5	6597.6	-2.08047	1.04042e-07
ENSSSCG00000033481	1.01452	0	2.68191	0.960992	0	1.69601	1.57345	1.08395	3.13944	23.2017	36.8229	11.7868	U6	23.9371	10.2342	1.35003	1.00694	-4.11027	1.1102e-07
ENSSSCG00000013767	83.1903	59.9363	210.083	143.188	321.186	541.028	322.556	152.836	186.273	1563.59	1466.78	2106.62	PALM3	1712.33	281.593	224.475	141.272	-2.92948	1.13724e-07
ENSSSCG00000036494	583.346	528.01	592.701	520.858	623.585	1025.24	575.881	640.612	889.508	1417.32	1667.26	2333.78	ERG28	1806.12	386.814	664.416	163.932	-1.44228	1.18362e-07
ENSSSCG00000000038	241.455	122.727	307.525	415.149	333.712	454.531	446.859	268.819	313.944	745.481	1638.62	1582.64	CYB5R3	1322.25	408.475	322.747	100.699	-2.0328	1.1983e-07
ENSSSCG00000006947	46.6677	72.7798	151.975	100.904	136.884	243.378	125.089	148.501	77.4395	431.753	796.806	592.554	SYDE2	607.038	149.383	122.624	54.8626	-2.30471	1.25095e-07
ENSSSCG00000024814	3.04355	0	17.8794	1.92198	14.3147	96.6727	11.8008	11.9234	16.7437	243.113	160.589	248.594	PFKFB1	217.432	40.2566	19.3667	28.0264	-4.02157	1.27976e-07
ENSSSCG00000010640	74.0596	37.1034	50.9562	52.8546	92.151	97.5207	88.8997	47.6936	95.2296	182.587	266.966	308.599	NRAP	252.717	52.4215	70.7187	22.3359	-1.8308	1.29689e-07
ENSSSCG00000028920	1883.96	1969.33	1911.31	2257.37	2403.08	3001.94	2152.47	2768.4	2563.87	4122.84	4929.15	5280.48	POLDIP2	4777.49	484.618	2323.53	371.856	-1.03979	1.35978e-07
ENSSSCG00000040904	316.529	235.464	663.325	466.081	883.039	1329.67	575.094	807.54	509.636	2663.15	3536.02	3860.71	CLDN1	3353.29	505.685	642.931	313.226	-2.38222	1.425e-07
ENSSSCG00000007987	218.121	251.162	446.091	339.23	676.37	801.366	630.165	403.228	369.407	1792.58	1837.05	2168.77	DECR2	1932.8	167.839	459.46	188.747	-2.07151	1.42687e-07
ENSSSCG00000021828	993.211	986.094	1070.97	1026.34	1062.87	1242.33	938.56	1152.23	748.233	1998.37	1701.01	2136.62	TAPT1	1945.34	181.749	1024.54	130.624	-0.924763	1.43032e-07
ENSSSCG00000011933	1310.75	1067.44	1234.57	1185.86	892.88	1275.4	1062.86	1103.46	1063.22	1836.97	2085.61	1996.25	NECTIN3	1972.94	102.835	1132.94	123.649	-0.800107	1.44538e-07
ENSSSCG00000043452	3.04355	0	8.04572	2.88298	10.736	8.48006	7.08051	8.67157	3.13944	54.4736	33.7543	40.718		42.9819	8.60876	5.78665	3.38789	-2.85037	1.50894e-07
ENSSSCG00000004308	1.01452	0	4.46984	0	4.47335	0	4.72034	4.33578	2.09296	49.4297	59.3257	18.2159	SPACA1	42.3238	17.519	2.3452	2.02707	-4.13247	1.53169e-07
ENSSSCG00000030544	23.3339	17.1246	33.9708	24.9858	30.4188	51.7284	33.8291	33.6023	29.3014	85.7454	91.0343	125.369	TMEM143	100.716	17.5651	30.9217	9.09152	-1.68847	1.55194e-07
ENSSSCG00000027423	176.526	181.236	204.719	271.961	219.194	233.202	262.765	204.866	188.366	411.578	403.006	517.547	TMEM53	444.044	52.0924	215.871	32.3285	-1.03723	1.57619e-07
ENSSSCG00000003833	112.611	141.278	208.295	245.053	406.18	520.676	173.079	443.334	303.479	1289.21	1517.92	1584.79	DAB1	1463.97	126.556	283.776	135.812	-2.36633	1.58171e-07
ENSSSCG00000007618	103.481	166.965	187.733	137.422	203.985	116.177	136.89	187.523	184.18	447.894	336.52	405.037	ZNF789	396.483	45.8686	158.262	33.708	-1.32611	1.64886e-07
ENSSSCG00000004643	420.009	687.84	1372.24	508.365	566.326	608.02	384.708	615.681	874.857	1966.09	3512.49	2648.81	SLC27A2	2709.13	632.754	670.894	283.426	-2.01373	1.66738e-07
ENSSSCG00000009138	6925.08	2263.31	5895.73	2361.16	4433.09	9258.53	5105.04	6085.27	2642.36	20348.9	26121.7	25456.2		23975.6	2578.83	4996.62	2215.22	-2.26247	1.72069e-07
ENSSSCG00000050595	21.3048	25.687	38.4407	24.9858	50.1015	138.225	46.4167	93.2193	31.3944	290.526	378.457	505.76		391.581	88.3578	52.1972	36.7287	-2.90335	1.74166e-07
ENSSSCG00000004192	206.961	27.114	153.763	99.9432	69.7842	43.2483	186.453	93.2193	96.2761	1109.65	432.669	792.929	CCN2	778.415	276.566	108.529	58.3634	-2.84029	1.78543e-07
ENSSSCG00000033766	133.916	218.339	221.704	167.213	145.831	286.626	177.013	175.599	147.554	468.069	471.537	466.114		468.573	2.24263	185.977	45.6953	-1.33296	1.8e-07
ENSSSCG00000036808	1.01452	1.42705	7.15175	0	16.1041	10.1761	2.36017	1.08395	3.13944	116.009	40.9143	162.872	HMGCS2	106.598	50.2317	4.71745	5.09269	-4.4681	1.8e-07
ENSSSCG00000020758	693.929	727.798	924.364	887.957	1387.63	1588.32	997.565	973.383	836.137	2554.2	2586.81	3178.15	NQO2	2773.05	286.753	1001.9	280.863	-1.46814	1.91272e-07
ENSSSCG00000003217	400.734	398.148	483.637	616.957	1007.4	924.327	817.405	628.689	553.588	2168.85	1893.31	2180.55	ASPDH	2080.91	132.737	647.876	209.511	-1.68252	1.94532e-07
ENSSSCG00000010968	667.551	645.028	672.265	542	730.051	740.309	742.666	715.404	750.326	1601.93	998.309	1388.7		1329.64	249.939	689.511	63.1896	-0.947057	2.01722e-07
ENSSSCG00000013663	289.137	288.265	345.072	249.858	387.392	268.818	350.092	236.3	281.503	662.762	571.777	582.91	ANGPTL6	605.816	40.5221	299.604	47.5145	-1.01436	2.0324e-07
ENSSSCG00000035336	2376	1701.05	3743.94	644.826	3255.7	1728.24	1452.29	3004.7	2269.81	9159.63	11382.4	11281		10607.7	1024.75	2241.84	919.846	-2.24233	2.04596e-07
ENSSSCG00000025777	22.3193	11.4164	13.4095	14.4149	47.4175	34.7683	14.161	6.50368	19.8831	99.8682	128.88	156.443	ESR1	128.397	23.099	20.4771	12.1916	-2.63715	2.13862e-07
ENSSSCG00000016695	1558.3	1104.54	1508.13	1753.81	1410	1581.53	1140.75	1202.1	1482.86	2232.41	3379.52	3771.77	HIBADH	3127.9	653.144	1415.78	209.041	-1.1433	2.57135e-07
ENSSSCG00000023791	2.02903	9.98938	15.1975	6.72695	77.8363	50.0324	29.1087	9.75551	10.4648	364.166	859.2	920.441		714.602	249.054	23.4601	23.6654	-4.92273	2.61401e-07
ENSSSCG00000012150	30.4355	17.1246	58.108	31.7127	17.8934	94.9767	21.2415	49.8615	49.1845	169.473	312.994	283.954	REPS2	255.474	61.9565	41.1709	23.6728	-2.62873	2.67558e-07
ENSSSCG00000017063	16.2322	5.70822	5.36381	7.68794	11.6307	8.48006	10.2274	6.50368	6.27888	47.4122	30.6857	41.7895	SGCD	39.9625	6.94968	8.67922	3.32486	-2.18929	2.71465e-07
ENSSSCG00000025416	34.4935	17.1246	29.501	17.2979	48.3122	44.9443	23.6017	26.0147	28.2549	118.026	95.1257	101.795	CAMKV	104.982	9.61684	29.9494	10.3606	-1.79872	2.72713e-07
ENSSSCG00000017865	136.96	144.132	204.719	183.55	159.251	213.698	181.733	172.347	186.273	396.446	288.446	401.822	CTNS	362.238	52.2252	175.851	24.2089	-1.0394	2.98524e-07
ENSSSCG00000002333	55.7984	85.6232	87.609	60.5425	154.778	238.29	66.8714	144.165	125.578	518.508	509.383	575.409	DPF3	534.433	29.213	113.251	55.8944	-2.23714	3.10621e-07
ENSSSCG00000008700	3246.45	3843.06	4520.8	3898.75	6724.34	4614	5894.13	5033.84	4683	8945.77	11828.3	13855.9	HGFAC	11543.3	2014.66	4717.6	1008.93	-1.29083	3.22522e-07
ENSSSCG00000021579	75.0741	72.7798	91.1848	109.553	77.8363	269.666	74.7387	162.592	248.016	727.323	537	909.725		724.683	152.176	131.271	73.3883	-2.46405	3.23868e-07
ENSSSCG00000004057	31.45	41.3846	41.1226	14.4149	55.4695	39.0083	22.815	30.3505	34.5338	124.079	103.309	131.798	SYTL3	119.728	12.0306	34.5055	11.1444	-1.79692	3.24555e-07
ENSSSCG00000024926	4973.16	4342.53	5542.61	4967.37	6949.8	6750.13	7960.85	6690.11	5564.13	13896.8	13185.7	11477.1	ASGR1	12853.2	1015.42	5971.19	1107.83	-1.10591	3.25292e-07
ENSSSCG00000010006	959.732	820.556	770.601	747.652	1452.05	3880.48	722.212	2916.9	2456.09	9903.09	11853.9	14204.1		11987	1758.42	1636.25	1099.5	-2.87296	3.25292e-07
ENSSSCG00000000393	1622.21	1625.41	1527.79	1408.81	1656.03	1802.86	1818.9	1963.03	1752.85	3026.31	2838.43	2505.23	PAN2	2789.99	215.471	1686.43	157.42	-0.726294	3.25389e-07
ENSSSCG00000048394	3.04355	1.42705	18.7733	13.4539	35.7868	18.6561	11.0141	20.595	19.8831	108.947	210.709	99.6519		139.769	50.305	15.8481	9.74013	-3.12852	3.2991e-07
ENSSSCG00000012944	26.3774	31.3952	33.9708	42.2837	28.6294	17.8081	21.2415	33.6023	46.0451	63.5525	180.023	124.297	PELI3	122.624	47.5635	31.2615	8.59623	-1.97691	3.34754e-07
ENSSSCG00000014213	137.974	149.841	265.509	195.081	238.877	176.385	232.87	144.165	143.368	350.043	1014.67	556.122	KCNN2	640.28	277.784	187.119	45.5335	-1.77284	3.44065e-07
ENSSSCG00000027169	196.816	97.0397	259.251	159.525	209.353	593.604	169.932	275.322	286.735	1044.08	982.966	1874.1	ENOSF1	1300.38	406.447	249.731	134.418	-2.37922	3.53621e-07
ENSSSCG00000013729	562.042	533.718	640.976	586.205	881.25	1441.61	722.998	570.156	632.074	1920.7	2199.14	3017.42	GCDH	2379.09	465.462	730.114	270.759	-1.70352	3.85806e-07
ENSSSCG00000028488	194.787	195.506	289.646	335.386	319.397	340.899	244.671	257.979	243.83	636.534	598.371	558.265	LTC4S	597.723	31.9563	269.122	52.4916	-1.14888	3.9016e-07
ENSSSCG00000025876	901.904	519.448	856.422	379.592	492.068	1046.44	668.714	421.655	565.099	2519.91	1447.34	3276.73	PBLD	2414.66	750.541	650.149	220.615	-1.89252	3.90517e-07
ENSSSCG00000037562	58.8419	34.2493	131.413	81.6843	77.8363	148.401	122.729	61.7849	72.2071	286.491	364.137	451.112	SLC2A4RG	367.247	67.2425	87.683	35.8351	-2.05982	3.9285e-07
ENSSSCG00000017864	164.352	175.528	262.827	183.55	155.673	218.786	156.558	298.085	144.414	489.253	438.806	604.341		510.8	69.2755	195.53	50.3579	-1.38522	4.08257e-07
ENSSSCG00000050059	6.08709	5.70822	1.78794	0.960992	6.26269	16.1121	1.57345	4.33578	4.18592	39.342	52.1657	65.3631		52.2903	10.6234	5.2238	4.29188	-3.31819	4.10066e-07
ENSSSCG00000031919	16.2322	67.0715	142.141	133.578	197.722	820.022	419.323	172.347	117.206	4383.1	8232.98	5916.97		6177.68	1582.48	231.738	233.402	-4.73572	4.27303e-07
ENSSSCG00000009150	1792.65	1917.96	2249.23	2094.96	1806.34	2616.1	1912.52	2162.47	1581.23	3366.26	4660.14	3797.49	HADH	3941.3	537.92	2014.83	287.784	-0.967851	4.32235e-07
ENSSSCG00000009851	2362.81	2176.26	2925.96	3178.96	2118.58	3581.13	2499.42	1970.61	1837.62	4961.13	5935.64	7652.84		6183.2	1112.74	2516.82	557.459	-1.29655	4.53957e-07
[truncated: 1,688 more rows]
