# Supplementary material for: Hepatic Peroxisome Proliferator-Activated Receptor Alpha Dysfunction in Porcine Septic Shock
Source: Cells. 2022 Dec 16;11(24):4080. doi: 10.3390/cells11244080 (PMC9777423; doi:10.3390/cells11244080)
Supplement: Supplementary file 1 [file cells-11-04080-s001.zip › Table S2.xlsx]

## Sheet: Sheet1
Selection of the 293 genes downregulated upon sepsis and with PPARa motif (261 genes with pig orthologue)
gene	LFC
ADTRP	-7.91209
SLC27A5	-7.47329
PIPOX	-5.74131
SLC10A1	-5.50144
SLC17A1	-5.32846
SERPIND1	-4.97006
TSKU	-4.70561
DPYS	-4.62207
PON1	-4.61004
NR1I3	-4.54973
PGLYRP2	-4.48392
HMGCS2	-4.4681
IFITM5	-4.4645
UROC1	-4.44989
FBP1	-4.41959
GLOD5	-4.37298
BHMT	-4.32482
NRG2	-4.30941
CA3	-4.29336
SLC25A34	-4.20317
GABRR2	-4.10111
SLC23A3	-4.07899
XDH	-4.05408
CXCL11	-4.05393
PFKFB1	-4.02157
SLC22A1	-3.96632
FETUB	-3.96414
SLC2A2	-3.93465
UPB1	-3.91113
SV2C	-3.88139
ABCB11	-3.83373
SEC16B	-3.80835
PLP1	-3.79555
DAO	-3.76771
HPD	-3.72167
GSDMB	-3.68136
FTCD	-3.67213
ACMSD	-3.63982
FAM187B	-3.62235
GBA3	-3.58738
TF	-3.56981
SFTPA1	-3.54665
SLC25A48	-3.51781
AGMAT	-3.5128
AMT	-3.4696
UNC93A	-3.46922
CYP2E1	-3.45428
SEBOX	-3.44337
PEBP4	-3.4431
METTL7B	-3.40972
MYBPC1	-3.38653
NEK10	-3.32474
ABHD15	-3.18706
MBL2	-3.11163
PALM3	-2.92948
PKLR	-2.89263
ABCG5	-2.88641
ITIH1	-2.85398
CYP4F8	-2.81509
ADRA1A	-2.79061
C8A	-2.77301
CA5A	-2.7655
HAAO	-2.72765
VIL1	-2.70486
UPP2	-2.70463
BBOX1	-2.70123
ACSM3	-2.69625
PDZK1	-2.67932
SLC3A1	-2.66718
PLEKHG6	-2.6596
VEGFD	-2.65005
DOK6	-2.61416
BHLHA15	-2.60683
TLR5	-2.56337
IDO2	-2.55386
LIPC	-2.4881
RTL4	-2.47218
SYTL5	-2.4692
COL21A1	-2.46263
HABP2	-2.452
PCSK9	-2.43387
KANK4	-2.42728
COQ8A	-2.41743
PHKA2	-2.40639
FBLN1	-2.40414
DPP4	-2.38984
ENOSF1	-2.37922
ABCG8	-2.36503
SLC17A4	-2.34104
INHBC	-2.31079
COLCA2	-2.31033
NR1D1	-2.30523
AADAC	-2.30056
F12	-2.29374
C10orf62	-2.27439
SLC25A42	-2.25881
APOM	-2.25661
ACSL1	-2.24549
TMEM174	-2.24397
SERPINC1	-2.24056
DPF3	-2.23714
ATOH8	-2.2186
EPS8L2	-2.21029
FMO3	-2.18175
DLG2	-2.1766
DDIT4L	-2.16568
DNAH11	-2.16298
ACOX2	-2.1601
CBR3	-2.15984
SOAT2	-2.15726
CD36	-2.13582
TSKS	-2.12824
COL18A1	-2.12007
SERINC2	-2.09509
SLC16A13	-2.0831
GHSR	-2.08244
AMPH	-2.06641
BCO1	-2.05836
KYNU	-2.00907
AKR1D1	-1.99784
APOA1	-1.97164
C19orf54	-1.95536
ABAT	-1.9553
ACOT11	-1.9123
BOK	-1.91091
ACKR4	-1.85657
F5	-1.84825
LRRTM4	-1.829
SELENOP	-1.82139
MPO	-1.81404
XYLB	-1.80634
ATF5	-1.79673
ACADM	-1.79661
CXCL12	-1.78135
SLC22A7	-1.77746
ARSG	-1.75474
ENTPD3	-1.74488
PIK3C2G	-1.74345
GJB1	-1.7232
SDR42E1	-1.72277
SLC9A3R2	-1.7159
ZNF385B	-1.71239
GCDH	-1.70352
HNMT	-1.70059
PTGDR2	-1.69709
ASPDH	-1.68252
AGXT	-1.68158
EPHX2	-1.67304
CNTN4	-1.67051
ILDR2	-1.66674
TDO2	-1.65308
RDH16	-1.63888
COL4A6	-1.63012
OBSCN	-1.61738
EPHX1	-1.61507
MASP1	-1.61489
RIDA	-1.61182
OSBPL1A	-1.59233
ABCD3	-1.57973
XPNPEP2	-1.57868
FLT3	-1.57357
OAS1	-1.56658
AGL	-1.56041
SLC39A4	-1.55689
ERRFI1	-1.55008
ALDH5A1	-1.53877
FMO4	-1.53842
AGMO	-1.52378
ANKS4B	-1.5156
F9	-1.51501
COL4A3	-1.49409
PTX4	-1.47519
ECHDC3	-1.46867
RETREG1	-1.4655
NADK2	-1.45565
MTTP	-1.45332
FAM20A	-1.45166
BTBD19	-1.44808
ACE	-1.44718
ALDH1L1	-1.44633
ABHD1	-1.43865
TFR2	-1.43586
METTL24	-1.43097
TNS1	-1.42556
ZNF446	-1.42517
PTOV1	-1.40023
P2RY12	-1.39957
SGSM1	-1.39397
DHTKD1	-1.38839
BFSP1	-1.38815
PRTG	-1.36725
AGBL5	-1.34847
SLC25A47	-1.34182
UNC13D	-1.33419
NAALADL1	-1.31122
PCBP4	-1.30797
ASMTL	-1.30268
RIMKLA	-1.30147
ASL	-1.29219
FGGY	-1.29132
CLEC17A	-1.29066
ARNT2	-1.28551
DRC3	-1.28509
NOSTRIN	-1.28241
GRB7	-1.28171
MAGIX	-1.27517
ARHGEF37	-1.27509
C4BPA	-1.27257
TTC38	-1.27103
AGXT2	-1.269
PANK1	-1.25712
SCIMP	-1.25366
CASS4	-1.25353
CAMK1D	-1.24587
ADGRG5	-1.24544
C2orf16	-1.24163
PECR	-1.23022
ELMO3	-1.22731
HNF1B	-1.19412
RSPO2	-1.16593
SLC44A3	-1.16373
NID2	-1.16007
RHOF	-1.15962
FAAH	-1.14943
GADD45A	-1.14889
CAVIN2	-1.13966
THNSL1	-1.13922
KDM6B	-1.13525
AASS	-1.13203
DLC1	-1.12318
GALT	-1.12252
DNAJC12	-1.11757
NR1H4	-1.10591
ASGR1	-1.10591
SMOC2	-1.10502
F7	-1.10166
PINK1	-1.10103
CD79A	-1.10026
FAM83F	-1.09785
SLC6A12	-1.08302
GGCX	-1.08081
RASGEF1B	-1.08041
PCDH18	-1.0755
DCAF11	-1.07376
LGR4	-1.06782
SLC16A5	-1.06414
TM6SF1	-1.05486
PRKD2	-1.05134
GMPPA	-1.04894
SLC25A1	-1.04397
CD4	-1.04145
TMEM53	-1.03723
SPON2	-1.03288
ETFB	-1.0312
PMVK	-1.02124
TPCN1	-1.01738
PLEKHA7	-1.01602
CBX8	-1.01005
SUOX	-1.00689
MTUS1	-1.00606
AUTS2	-1.00279
