# Supplementary material for: Hepatic Peroxisome Proliferator-Activated Receptor Alpha Dysfunction in Porcine Septic Shock
Source: Cells. 2022 Dec 16;11(24):4080. doi: 10.3390/cells11244080 (PMC9777423; doi:10.3390/cells11244080)
Supplement: Supplementary file 1 [file cells-11-04080-s001.zip › Table S3.xlsx]

## Sheet: Sheet0
FA oxidation genes (GO0019395)		PPARa responsive genes (p<0,05)			FA oxidation genes that are PPARa responsive				Genes affected by sepsis (all)			FA oxidation genes (PPARa dependent) and with pig orthologue
FA oxidation genes (GO0019395)		Gene	LFC upon GW7647		Gene	LFC			Gene	LFC Sepsis vs sham		Gene	LFC Sepsis vs sham
Abcb11		Ehhadh	4.36903		Abcd3	1.32765			GSTZ1	-2.31104		ABCD3	-1.57973
Abcd1		Acot4	3.79842		Acaa1a	1.09005				-5.62732		ACAD11	-1.47115
Abcd2		Acot1	5.19978		Acaa1b	2.2878			ADH4	-8.01915		ACADL	-1.50881
Abcd3		Acot2	6.41303		Acacb	1.23543			ADTRP	-7.91209		ACADM	-1.79661
Abcd4		Cyp4a32	2.8521		Acad11	0.828413			ITGA2	3.83373		ACOX1	-0.979025
Acaa1a		Pdk4	7.12769		Acadl	0.519828			ARHGEF2	2.43004		ACSL5	-0.205455
Acaa1b		Acot3	8.58847		Acadm	0.705744				-7.63381		ADIPOR2	-1.45866
Acaa2		Slc22a5	3.1134		Acox1	1.00327			KHK	-3.83339		CPT2	-1.4828
Acacb		Pctp	2.34324		Acsl5	0.625743			CYP3A29	-5.51655		CRAT	-1.07282
Acad10		Crat	2.71784		Adipor2	1.00415				-5.42494		ECI2	-0.240198
Acad11		Acsl1	3.21611		Cpt2	0.871644			BCAT1	4.34579		EHHADH	-1.57981
Acad12		Lpcat3	1.831		Crat	2.71784			RGN	-6.10101		ETFDH	-1.01363
Acadl		Map3k13	3.55117		Eci1	0.510781				-3.31014		HACL1	-1.61935
Acadm		Abhd6	1.68535		Eci2	0.929922			SPP1	5.63936		HADHA	-0.917552
Acads		Ppp2r2d	1.21497		Ehhadh	4.36903			UNC5CL	3.57492		HADHB	-0.198598
Acadvl		Pex11a	2.02235		Etfdh	0.543111			NDRG2	-2.36557		HSD17B4	-1.84502
Acat1		Tlr5	2.41423		Fabp1	0.713103			S100A8	4.85756		ILVBL	-0.879415
Acat2		Gpat3	2.67167		Hacl1	0.836874				4.09184		IRS1	-0.0141209
Acat3		Cyp4a31	2.36749		Hadha	0.665897				-2.1131		LONP2	0.558639
Acox1		Gpam	1.57502		Hadhb	0.622002			CA12	4.44098		MLYCD	-0.840083
Acox2		Serpine1	2.87366		Hsd17b4	0.649797			RAB17	-3.1485		MTOR	-0.262091
Acox3		Baiap2l1	1.38196		Ilvbl	0.479577			TEAD4	3.02548		PDK4	-2.23927
Acoxl		Rnf24	2.25315		Irs1	1.25386			ADAM9	2.29383		PEX5	-1.07128
Acsbg2		Elmod3	1.78632		Lonp2	0.7054			AMBP	-1.20539		PEX13	0.123492
Acsl5		Rab30	2.32608		Mlycd	0.780457			CYP27A1	-2.91622		PLIN5	-0.376891
Adh4		Gk	1.35444		Mtor	0.896583			CRTAC1	7.9902		POR	-1.8831
Adh5		5031439G07Rik	1.2394		Pdk4	7.12769			VTN	-3.10151		PPARA	-1.4906
Adh7		Ctif	1.50499		Pex5	0.355391			S100A12	4.46122		SLC27A2	-2.01373
Adipoq		Abcd3	1.32765		Pex13	0.503263			SLC25A48	-3.51781		TYSND1	-1.917
Adipor1		Gm15441	8.56818		Plin5	1.53043			SLC17A1	-5.32846
Adipor2		Synj2	2.85058		Por	0.794155			PHYHD1	-2.90168
Akt1		Hilpda	2.18726		Ppara	1.52585			XIRP1	10.3194
Akt2		Slc25a42	2.12157		Slc27a2	0.826717				-1.76354
Aldh1l2		Dgkh	1.77794		Tysnd1	0.672051			UNC5B	3.58427
Alox12		Acaa1b	2.2878						ACOT9	3.25319
Appl2		Lamb3	2.13565						GCAT	-2.15708
Auh		Cbfa2t3	2.80473							-4.17765
Bdh2		Mat2a	1.32835						SLC39A13	2.31459
C1qtnf2		Fitm2	1.79586						TM7SF2	-4.38499
C1qtnf9		Lipg	2.89749						HAO1	-5.84005
Cnr1		Sun2	0.913569						CCL16	-3.42247
Cpt1a		Gpat4	1.39253							4.40099
Cpt2		Synpo	1.66563						MYBL2	3.69821
Crat		G0s2	5.7226						QDPR	-2.69424
Crot		Grpel2	1.88932						SV2C	-3.88139
Cygb		Nceh1	1.55779							-3.48915
Cyp4f13		Srebf1	1.94246						HRG	-5.32396
Cyp4f18		1300002E11Rik	1.73961							-5.74847
Cyp4v3		Pex1	1.40382							-4.38023
Cyp24a1		Ppm1k	1.20623						LEF1	3.58333
Dbi		Tifa	-2.19723						ACOT13	-2.30121
Decr1		Rab9	1.42751						HSBP1L1	4.91817
Dgat1		Atp10d	1.60344						GARNL3	-3.61626
Dgat2		Mmadhc	0.843659						B4GALT5	2.10242
Echdc1		Acot8	1.33873						C8B	-3.74064
Echdc2		Acvr1b	-1.14039							-3.67005
Echs1		Cyp4a10	2.14898						PROC	-1.85833
Eci1		Slc25a34	2.66632						CYP2E1	-3.45428
Eci2		Chkb	1.12502						TTR	-4.48328
Eci3		Lpin2	1.64524						FMNL3	2.13846
Ehhadh		Adipor2	1.00415							-4.85535
Etfa		Tor3a	2.22918						C7orf50	-2.3526
Etfb		Acsl3	1.06506						DPYS	-4.62207
Etfbkmt		Eci2	0.929922						CRLS1	-1.35172
Etfdh		Aldh3a2	2.07327						FETUB	-3.96414
Fabp1		Ormdl3	1.1072						CTSH	2.03824
Fabp3		Trim3	-1.07758							-1.23256
Fmo1		Fpgs	1.12139						SLC2A2	-3.93465
Fmo2		Arhgef3	1.25465						GLOD5	-4.37298
Fmo4		Rbpms	1.15478						GSTT4	-5.20049
Gcdh		Gm43609	2.43749						CYP2U1	-2.57275
Gm45753		Gadd45b	2.46547						TSKU	-4.70561
Gm49387		St3gal5	1.32356						ALAS1	-4.69028
Hacl1		Lgals4	1.82979						IGFBP2	-3.28391
Hadh		Mtor	0.896583						ABCA8	-4.31772
Hadha		Trmt9b	2.66844							-6.42908
Hadhb		Retsat	1.28186						FMO5	-3.83528
Hao1		Vnn1	2.26526						CYP2A19	-7.1072
Hao2		Hspa8	1.21412						PDE9A	-2.42824
Hsd17b4		Mmd	1.48939						SORCS1	-3.32973
Hsd17b10		Tmtc2	1.40992						SPSB1	2.98607
Ilvbl		Plin2	2.0368						KLHL5	3.33508
Irs1		Hsdl2	1.34204							-3.63838
Irs2		Ipmk	0.856805						BDH1	-4.07032
Ivd		Foxq1	-1.52013						ST6GALNAC1	-5.55935
Klhl25		Dnmbp	1.37456						APOM	-2.25661
Lep		Raph1	-1.19688						PGLYRP2	-4.48392
Lncfao		Tmem19	-0.838832						DGAT1	-1.80275
Lonp2		Cyp4f17	1.42718						CLDN3	-3.7841
Mapk14		Gpd2	1.28389						ACOT12	-2.24955
Mfsd2a		Tgoln1	0.952721						RETN	4.1091
Mir199a-2		Lrfn3	2.02764						TEX33	-6.89463
Mir214		P2ry1	1.98983						HSD17B6	-4.3529
Mir696		Slc25a20	0.947027						SLC25A4	-2.01945
Mlycd		Optn	0.76784						APOH	-2.62374
Mtln		Gdf15	3.4824							3.98621
Mtor		Pla2g6	0.902694						FOXRED1	-1.62915
Nr4a3		Rnf186	3.73083						VSNL1	-4.72417
Nucb2		Bcl2l13	0.751573						SOCS3	1.42923
Obp2a		Sgk2	2.36747						ORMDL3	-3.28421
Pdk4		Cmtm4	0.863367							-1.55263
Pex2		Lipe	1.82846						C4BPB	-3.41231
Pex5		Tmem131l	1.58169						NEIL1	-2.30935
Pex7		Tmem64	0.795685						SLC27A5	-7.47329
Pex13		Gna12	0.709581						C19orf54	-1.95536
Phyh		Cpeb4	1.03234						ITIH2	-2.90847
Plin5		Alas1	1.06837						FADS2	-4.8913
Por		Pex14	0.834162						NOTUM	-3.90033
Ppara		Entpd5	1.30111							4.75878
Ppard		Palld	1.23042							-2.05234
Pparg		Bace1	1.6849						DIO3	4.3974
Ppargc1a		Dipk2a	1.22112						TRPM3	-3.77636
Prkaa1		Vwa8	0.74282						SLC46A3	-1.98552
Scp2		Dclre1c	1.0722						PON1	-4.61004
Sesn2		Rtf2	0.88736							-1.72649
Sirt4		Slc25a30	2.14337						PPP1R1A	-2.10756
Slc25a17		Aspa	1.8522						APOA1	-1.97164
Slc27a2		Ddhd2	1.14963							-4.7644
Sox9		Arel1	1.28249						VEGFD	-2.65005
Twist1		Hacd3	0.768372							-1.21728
Tysnd1		Hadha	0.665897						MMP8	4.15075
		Gm37691	3.80449						ADI1	-1.34738
		Slc6a9	1.32714						MGST3	-1.57791
		Alpl	1.67439						TRPM6	2.97142
		Wdr73	1.1385						SPATS2L	-2.13379
		Ppara	1.52585						MAPK13	4.50411
		Acot12	0.950879							-2.5624
		Cpt2	0.871644						DCXR	-2.0248
		Mlycd	0.780457						UBTD2	1.97921
		Clstn3	2.85456						SPATA4	-4.23783
		Pdzrn3	1.19402						SERINC2	-2.09509
		Mettl7b	0.942683						RCL1	-1.77794
		Lrp4	1.36202						GALM	-2.00734
		Acad11	0.828413						ADIPOR2	-1.45866
		Slc22a23	1.15146							-1.36089
		Plin5	1.53043						GSTK1	-1.70924
		Casp8	1.21415						DNASE2B	-3.7745
		Lrp6	0.65799						CYB5A	-3.12523
		Nfe2l1	1.05023						ALDH1B1	-2.13781
		Tecpr2	0.914104						SLC22A1	-3.96632
		Slc37a1	-1.16665						LOXL4	4.40123
		Pdp2	1.73774							-2.77808
		Adra1a	1.9886						GPC3	-2.73901
		Mindy1	0.805642						FST	4.02169
		Cdip1	-0.652414						FBP1	-4.41959
		Picalm	0.68309						PEA15	1.83854
		Mef2d	0.924992							-6.69215
		Naa80	0.9521						ACMSD	-3.63982
		Rad51b	2.83616						EPHX2	-1.67304
		Snrk	0.965501							-3.46503
		Pex19	0.723658							-3.47785
		Lpar6	0.837385						SERPINA5	-2.65397
		Scyl2	0.713735						PROM1	-3.2744
		4930579G24Rik	2.28891						RIDA	-1.61182
		Abhd1	1.81945						FBLN1	-2.40414
		Idh1	0.771917						GSDMB	-3.68136
		Fzd7	1.58464						KIF3A	1.36395
		Eepd1	1.03615						NR1I3	-4.54973
		Acadl	0.519828							1.5109
		Cpox	0.865713						NCS1	3.86142
		Cda	1.38796						LIPC	-2.4881
		Rsad1	1.47236						BTD	-1.78929
		Zfp574	0.973574						LTA4H	1.63019
		Zfp36l2	1.57319						DPP4	-2.38984
		Tent5c	-1.38572						RND1	5.92495
		Tmem245	0.952686						F12	-2.29374
		Ube2h	0.773172						FAM81A	-2.25876
		Foxa3	-1.04388						TCTA	-1.06674
		Ten1	1.76723						FN3K	-3.51887
		Ssh2	0.751492						SLC66A2	2.02408
		Myc	1.14963						DENND3	1.92812
		Acaa1a	1.09005						EAF1	-1.14291
		Itga2	2.21652						GPAM	-3.05925
		1700080G11Rik	6.84163						SH3BP5	0.963366
		B3galt1	-1.13277						MTHFD2	2.77445
		Dcakd	0.747284						SMPDL3A	2.10132
		Usp10	0.726863						RNASE4	-2.33293
		Tmem56	1.20344						PAH	-2.09026
		Slc41a2	-0.918038						AGMAT	-3.5128
		Hadhb	0.622002						SLC25A34	-4.20317
		Slc16a1	1.23062						AGL	-1.56041
		Insc	0.98199						FOLR3	-1.94993
		Bhlhb9	1.52186						XYLB	-1.80634
		Brca1	-2.01212						TIMP1	4.09667
		Tmed5	0.726587						GPD2	3.32187
		Slc13a5	-1.50114							-1.76055
		Hic2	1.3643						LDHD	-2.07426
		Peg3	1.45579						UPP1	3.57866
		Amotl2	1.12249						IGFALS	-3.80147
		Paqr7	2.01246						TSPAN14	1.16375
		Acox1	1.00327						MTFR1L	-0.913703
		Pus10	0.688655							-4.23342
		Gm45253	5.71122						TPRA1	-1.04619
		Nr2f2	1.37386						OSGIN1	-3.50973
		Asic5	2.20946						ACADM	-1.79661
		Sec61a2	1.13094						LPGAT1	-1.85858
		Brap	0.584805						SCP2	-2.172
		Paqr9	0.82699						HHLA2	-2.83409
		Gemin2	0.792012						COLCA2	-2.31033
		Acsl4	0.658885						ABCG5	-2.88641
		Hectd1	0.630084						GBA3	-3.58738
		Oplah	0.672543						ARL4C	1.70838
		Tedc2	-0.953756							-6.45687
		Gstt2	1.28229							-4.87647
		4930523C07Rik	1.24032							-3.5633
		Irs1	1.25386							-4.78964
		Gm10309	-1.91782						TST	-2.03642
		Mapre3	1.11515						GOT2	-1.52236
		Pfkfb3	-1.48706						PRDM10	-1.58796
		Slc35g1	1.06471						MSC	4.20743
		Hyal1	1.03982						COLEC11	-1.42767
		Rfx4	3.09368						ALDH6A1	-3.07607
		Olig1	-2.24486						CHPT1	-1.63318
		Cyp4f15	1.32856						CSNK2A2	0.665626
		Hsd17b11	1.02408						XDH	-4.05408
		Cluh	0.640446						AMT	-3.4696
		9530077C05Rik	-2.38842						ABHD15	-3.18706
		Mdfic	0.846161						C8A	-2.77301
		Enc1	1.87731						ARRDC4	3.43862
		Pnpla2	1.04308						HSD17B4	-1.84502
		Hsd17b7	1.09438							-1.32798
		Phb2	0.460641							-2.90335
		Bach2	1.70832						MPV17	1.71676
		Ptpa	0.728041						KIF26B	-1.56571
		Fchsd2	-0.752007						DUSP5	3.5588
		Sptbn2	0.939818						SLC16A13	-2.0831
		Rdh16	1.2137						NUGGC	-3.43339
		Gm8883	-0.630344						IFNGR1	1.28396
		Acpp	-0.985677						HRH1	2.79366
		Hlf	0.836405						TKFC	-2.25338
		Tdrp	0.954714						YBX3	1.67721
		Adap2	0.810895						PHKA2	-2.40639
		Foxp2	1.44478						NR1I2	-1.71202
		Acadm	0.705744							2.17955
		Rnf144b	-1.10995						SLC37A2	2.00524
		Timm9	0.927981						C11orf1	-1.46929
		Tgds	-0.65508						RUNX1	2.63492
		Cerkl	1.40012							2.76302
		Lrig1	-1.01262						SERPINC1	-2.24056
		Stk16	0.678694						CDK5RAP2	-1.44731
		Ddx21	0.616759						CYP39A1	-1.89869
		Cidec	1.60008						CAT	-3.95026
		Tbx3	1.23984							-2.49668
		Mical3	0.717769						NETO2	2.71035
		Erp27	-2.337						ARSL	-1.69916
		Ccdc141	1.3908							-4.2248
		Irak3	-1.12256						C8G	-1.53239
		Fbxo21	1.07657							4.09643
		Slc23a2	0.808922						GCHFR	-1.56142
		Serinc2	1.19846						COMT	-1.72164
		Cblb	1.00585						SUCNR1	-3.31468
		Nudt4	-0.627751						SLC6A11	-3.0201
		Fam102a	0.888645						PPA2	-0.983673
		Rai14	0.63406						SLC23A2	1.62927
		Kdsr	0.817147							-4.04466
		Kdelr2	-0.517502						STX3	2.0312
		Pmepa1	1.36255						DMGDH	-3.97725
		Id1	1.25074						TMEM97	-1.25985
		Tfe3	-0.616196						GLUL	1.66872
		Hsd17b4	0.649797						INHBC	-2.31079
		Insig1	0.899464							-3.09421
		Zbtb44	0.620698						BMX	-1.38818
		Chd3	0.955497							-6.40957
		D10Wsu102e	-1.33575						BPHL	-1.61773
		Herc1	0.650534						NEDD4	1.68157
		Nostrin	-0.797583						OTC	-6.28698
		Efnb1	0.992748						ACADL	-1.50881
		Pgm3	-0.629896						ELOVL6	-2.61747
		Glt1d1	1.89435						SLC11A1	2.10955
		Cyp4a14	2.875						NSDHL	-2.05453
		Arrdc4	-1.59195							-5.59735
		Celf2	0.760921						GYG1	1.7352
		Atp8b1	-0.634368						AP4B1	1.99041
		Adgrf1	-1.5878							-2.6471
		Mthfr	1.28474						APOE	-1.93617
		Dnaja2	0.407912						VASP	1.16438
		Rreb1	1.04288						MS4A8	4.10122
		Slc17a3	-0.760458						PDE3B	-2.37521
		Chrna2	1.77167						TM6SF1	-1.05486
		Acacb	1.23543						DAO	-3.76771
		Dhrs4	0.48554						SLC3A1	-2.66718
		Pnpla8	0.509954						CAMKK2	-1.62752
		Sec22c	-0.811184							-2.12641
		Pqlc1	-0.909346						IFNAR1	1.40657
		Slc30a5	-0.701919						ADGRL2	1.01924
		Ylpm1	1.00672							-2.63269
		Slc27a2	0.826717						MTMR4	-1.93998
		Manba	1.03959						NPR3	2.82155
		Fam20a	1.16013						GPR156	-2.12321
		St5	1.06814						BZW2	1.71543
		Gpr39	0.774592						KPNA2	0.873035
		Psap	0.52843						ZBTB45	-2.05447
		Aifm2	0.88973						SLC1A5	1.44324
		Creb3l3	0.757333							-2.86146
		Mbnl2	-0.513006							-4.32374
		Palmd	1.52546						S1PR3	2.93926
		A1cf	1.15848						TMPRSS11F	4.88828
		Spata2l	-1.27252						SOD1	-1.15014
		Nectin2	1.05179						SOAT2	-2.15726
		Gpatch2l	0.749184						PXMP2	-1.22467
		Prune1	1.04385						RAB4A	-1.08018
		Pcsk4	1.21575							-2.24947
		Pllp	0.929221						PTOV1	-1.40023
		Fabp4	0.925354						ACSM3	-2.69625
		Grhl1	1.15091						ACSL3	-2.01598
		Serpina3i	-1.4457						ST3GAL5	-1.54902
		Gtf3c1	0.71548							-1.31987
		Tomm70a	0.473651						IL10RB	2.13928
		Slc27a1	1.24339						AGMO	-1.52378
		Slc16a5	1.51829							-1.37853
		Nln	0.55767						MID2	1.51175
		Gde1	0.500631						HOMER1	-1.29642
		Klf11	1.22623						TBC1D1	1.42599
		Prrg4	1.69519							-3.53306
		Fst	-1.20568						HAL	2.49419
		Cdh3	-1.35357							-2.67864
		Slc10a6	-1.00922						TLR5	-2.56337
		Trim25	0.571265							-4.35947
		Atp9a	0.498824							3.11769
		Chp1	0.456615						SLCO4A1	3.41337
		Krt18	-0.766456						TF	-3.56981
		Fam126b	0.744081						ATOH8	-2.2186
		Atxn7l3b	-0.456837						CDYL	1.16561
		Adck2	0.808089							-1.42506
		E2f8	1.55596						EMILIN2	1.9892
		Nrip1	0.599832						HYI	-1.33189
		Naa50	0.423809						TARS3	-2.41182
		Nfkb2	-1.27856						CLN6	1.85395
		Lonp2	0.7054						DIO2	-3.98056
		Angptl4	1.04039						EFL1	0.741295
		Ppcs	0.911858						SBNO2	1.07698
		Dot1l	0.827703							-2.27779
		Dcaf5	0.652734						HAAO	-2.72765
		Lgals3bp	0.592969						KLB	-2.9912
		Mcrip2	0.822147						SNAI1	2.96501
		Shtn1	0.76435						MACROD1	-1.95959
		Scn4b	4.4571						MVK	-3.05323
		Gm15459	1.05495							-1.6721
		Gm8893	-0.590655						C2CD2	1.40711
		Acot11	-1.08783						PLAUR	2.86759
		Asap1	0.931978							-1.77118
		Amacr	0.889624						TMBIM1	1.24989
		C730034F03Rik	2.85088						GLYCTK	-2.64813
		Hal	-0.90534						ACOXL	-3.87102
		Rab4a	-0.586535						CUEDC1	1.80589
		Atat1	1.05296						CXCL14	2.48222
		Serpina4-ps1	-1.13581						IP6K3	4.95748
		Kif21a	-0.738546						CAB39L	0.937804
		Etfdh	0.543111						SLC39A1	0.971695
		Acsf2	0.619167						CD36	-2.13582
		Gpd1	0.936158						VWA3B	-3.13307
		Ror1	-1.65108						F9	-1.51501
		Gcc1	-0.616866						HACL1	-1.61935
		Cdkn2aipnl	-0.637696						ALDH7A1	-1.76152
		Taok3	0.837342						PRLR	-3.01897
		Tsku	1.14656						LIMS2	-1.4359
		Pdp1	-1.39334						LAMC1	1.33208
		Hyal2	0.70641							1.70143
		Ppargc1b	1.60467						IL4R	1.45985
		Slc5a6	1.16838						DBT	-0.824006
		Fam222b	0.633429						KRT8	1.10851
		Lgals8	-0.678532							-2.721
		Myom1	1.98999						ACOX2	-2.1601
		Abhd15	0.977747						BCL3	1.75567
		Pde4d	1.14096						DBNDD2	2.2837
		Ctnnbl1	0.602949						ANGPTL3	-3.795
		Ppp1r3g	4.00414						GRB14	-1.88834
		Atp6v0a2	0.462296						CHSY1	2.81856
		Qtrt2	0.675532						PDK2	-2.09397
		Inhbe	1.24623						MTARC2	-1.65216
		Plpp3	0.65004						FANCD2	1.21588
		Abcb4	0.828288							-4.63257
		Pcp4l1	1.582						SLC25A27	-1.94322
		Chchd10	0.687226						SLC15A2	-2.74007
		Vps13d	0.514571						IVD	-2.07507
		Ogfrl1	-0.797215						PINK1	-1.10103
		Ppp1r15b	0.580862						OSBPL1A	-1.59233
		Ap4m1	0.710705						GPD1	-2.36073
		Pwp2	0.656368						ACSL1	-2.24549
		Cdk3	4.11145						TAFA2	-6.26648
		Gm45187	1.92277						PLXNA4	-2.90324
		Cxcl14	-1.28185						CYP2C42	-4.72805
		Pex13	0.503263							1.82249
		Hspa13	-0.557543							-3.31559
		Phf19	2.67146						DCBLD2	2.47931
		9030616G12Rik	2.24163						ABHD6	-0.993888
		Mtap	0.749843						RIMBP2	-2.84266
		Zfp367	-0.610893							3.43021
		Wrnip1	0.789631						ME1	1.31183
		Steap4	-0.850877						MAB21L3	-1.31662
		March6	0.530728						MAN1C1	-1.73923
		Decr2	0.94059						CXCL11	-4.05393
		Acot5	5.27402						ABCD3	-1.57973
		Slc25a33	1.04584						HSD17B10	-0.966145
		Fam107b	0.659897						RETSAT	-1.99271
		Gskip	-0.787957							-0.816589
		Rcbtb1	0.460287						MASP1	-1.61489
		Rusc2	0.89642						IZUMO4	-2.14965
		4833411C07Rik	0.888713						ATP6V1H	0.733561
		Rabgef1	0.588064						KCNJ16	-2.38783
		Irak2	1.16216						SLC25A42	-2.25881
		Gm45716	1.07957						THOC5	-1.92552
		Gm39929	4.3086						CDIP1	-1.16351
		Hivep2	-0.925008						FKBP1B	2.23582
		Cdo1	-0.825841							-2.63709
		Hspd1	0.512619						MDGA1	-2.93872
		Plin3	-0.846155						PTPN18	-1.09173
		Elmod2	-0.509108						SDR42E1	-1.72277
		Eif1a	-0.436706						COQ8A	-2.41743
		Fam187b	-0.876835							-1.59095
		Gm31600	5.43948						MST1	-1.57341
		1700029I15Rik	1.46546							-2.30001
		Bcat2	-0.833645						HNMT	-1.70059
		Cutal	-0.738905						RELL1	1.44645
		Gm26588	1.34413						CTSA	0.914846
		Zfand5	0.480066						MTMR10	-0.98952
		Gcnt4	-1.10684						SERPINB8	2.24934
		Fas	0.923998						PMVK	-1.02124
		Ap1ar	-0.521658						APCS	-2.08047
		Sec14l2	0.560949						UCK2	2.36792
		Scarb2	0.390702						NDE1	2.09587
		Tapt1	0.568133						U6	-4.11027
		Mppe1	-0.639086						PALM3	-2.92948
		Uck1	0.811002						TMEM254	1.13203
		Bfar	0.672051						ERG28	-1.44228
		Slc35d2	-0.841526						SFMBT1	0.969238
		Tmem82	0.755136						CYB5R3	-2.0328
		Chrd	-0.920269						ADGRE5	1.1737
		Unc79	2.74531						SYDE2	-2.30471
		Bmpr1a	0.503398						PFKFB1	-4.02157
		LTO1	0.879043						NRAP	-1.8308
		Rnf19a	0.54691						POLDIP2	-1.03979
		Csf2rb	0.744933						TNFAIP6	3.28329
		1700017B05Rik	0.871227						ENAH	1.58975
		Foxa1	0.690474						CLDN1	-2.38222
		Socs1	-1.76522						DECR2	-2.07151
		Arl2	1.05625						TAPT1	-0.924763
		Por	0.794155						NECTIN3	-0.800107
		Unc5b	1.47297						CD274	3.63271
		Serpina3m	-0.612508							-2.85037
		2900026A02Rik	1.17202						SPACA1	-4.13247
		Ephx2	0.712944						BATF3	4.7072
		Nr1i3	1.85933						TMEM143	-1.68847
		Gm8798	3.377							2.24871
		Sgtb	1.16212						TMEM53	-1.03723
		Trak1	0.539315						DAB1	-2.36633
		Slc16a7	0.694056						ZNF789	-1.32611
		S100a9	-0.97886						SLC27A2	-2.01373
		Pdgfa	-1.66801							-2.26247
		Abcg1	0.934936							-2.90335
		Dnaja1	0.549324						CCN2	-2.84029
		Hsp90ab1	0.527628							-1.33296
		Gcnt2	-0.876259						HMGCS2	-4.4681
		Mfn2	0.426743						LTF	2.82112
		1200007C13Rik	-1.05138						NQO2	-1.46814
		Jag1	1.01603						ASPDH	-1.68252
		Rc3h1	0.407298							-0.947057
		Efhd2	-0.612287						ANGPTL6	-1.01436
		Fcgrt	0.637408							-2.24233
		Polr1a	0.608378						ESR1	-2.63715
		Ptpn2	-0.703088						PIGW	1.04695
		Gtf2ird1	0.807195						PTPN9	1.01814
		Agap2	-1.89546						HIBADH	-1.1433
		Nmt2	0.505045							-4.92273
		Bmp2k	0.672315						REPS2	-2.62873
		Igsf11	0.620434						SGCD	-2.18929
		Sult1a1	-0.571726						CAMKV	-1.79872
		Rin2	0.867218						LONP1	0.519389
		Hmgcs2	0.679888						RAB31	1.13258
		Ivns1abp	-0.44562						CTNS	-1.0394
		A430033K04Rik	0.736588						DHRS7	1.51392
		Hsph1	1.20169						FSTL3	1.68312
		Arfip2	-0.692009						DPF3	-2.23714
		Tiparp	-1.20965						HGFAC	-1.29083
		Mdn1	0.954288							-2.46405
		Arl4d	-1.03429						SYTL3	-1.79692
		Slc41a1	-0.676144							-2.87296
		Rnf220	0.505134						ASGR1	-1.10591
		Apoa5	-0.740208						PAN2	-0.726294
		Cmbl	0.817319							-3.12852
		Pnldc1	2.70215						PELI3	-1.97691
		Kyat3	0.668382						CHMP4B	0.932306
		Slc6a8	-0.648268						SPI1	1.05961
		Nr1i2	0.874568						KCNN2	-1.77284
		Agpat2	0.593517							2.90467
		Wdfy3	0.55315						ENOSF1	-2.37922
		Gm13910	0.622225						NCOA7	2.59493
		Cd36	0.792923						GCDH	-1.70352
		Gnl3	0.488466						LTC4S	-1.14888
		Ufl1	-0.38871						PBLD	-1.89252
		Vwa2	3.84961						SLC2A4RG	-2.05982
		Pxmp4	0.952224						MLKL	1.59759
		Abhd2	0.721616							-1.38522
		N4bp2	-0.529292							-3.31819
		Sec23b	-0.587926							-4.73572
		Insig2	0.66808						HADH	-0.967851
		Hacl1	0.836874						IL27RA	1.249
		Reep6	0.72151						CHST15	1.42304
		Adcy6	0.803845						SELENOM	1.35854
		Arhgef26	-0.627727							-1.29655
		Birc2	-0.446109						PALM	1.19663
		Gm379	-2.68032						THRB	-1.74284
		Mrps31	-0.395879							-2.53979
		Syne3	1.05723						TRIM10	-2.40071
		Vgll4	-0.627605						FBXO21	-0.904909
		Abcc2	0.805888						SDR9C7	-3.58497
		Stxbp6	-0.755266						ASNS	1.88246
		4633401B06Rik	2.5323						MYOM1	-1.97833
		Zfp385b	-1.33229						MAOB	-2.1584
		Slc29a1	-0.690949						PHLPP2	1.55639
		Myd88	0.660361							2.51508
		Fam222a	-1.54747							-1.57784
		Gm47200	2.05818							1.62392
		Gm45774	-1.24169						LECT2	-1.83718
		Qpct	0.6997						TAF4B	1.44139
		Mgat2	-0.676101						GAMT	-2.04565
		Fgf1	0.675707						TOPBP1	0.809061
		Srsf6	0.349967						TTC38	-1.27103
		Efna5	1.07632						LAPTM4B	-0.860838
		Asap3	0.748156						ZHX2	0.965726
		Scamp1	-0.425658						ALB	-4.29058
		Pank3	0.47595						DNAJC18	0.888342
		Dyrk3	-1.51778							-2.26799
		Kalrn	-0.93593							-1.43847
		Eci1	0.510781						LTBP2	-2.37992
		Ywhag	0.458631						NMRK1	-1.58771
		Mttp	0.616123						HOMER2	-1.42449
		Tysnd1	0.672051						TLE1	-1.4478
		3110001I22Rik	1.01799						FAM98C	1.48481
		Pgs1	0.47899						ATP2C1	1.14291
		Gmppb	-0.716907						SDC2	-1.10856
		Gm45909	5.17001						GOT1	-1.05529
		Dlc1	0.708666						ZDHHC21	1.41887
		Mcu	0.618488						SFTPA1	-3.54665
		Serpina10	-0.428106						CARNS1	-2.54761
		Tatdn2	0.39846						BCAS4	2.14715
		Anpep	0.444048						SUGCT	-1.06909
		Sdc4	-0.987727						SLC39A6	1.27289
		Mrap	0.680642						LYPLA2	0.993733
		Dsc2	0.551871						RARS1	0.754021
		Tmem120a	0.487393						ACBD4	-2.56086
		Naa25	0.521345						CPN1	-1.64014
		Slc16a13	1.65669						CORO1C	0.98402
		Pdia5	-0.439644						TECTB	-8.42067
		Gm40264	2.4507						ACAD11	-1.47115
		Il1rn	1.17934						PECR	-1.23022
		Spata13	-0.785445						COL18A1	-2.12007
		Pde4c	0.950004							1.27093
		Gm17193	1.84797						CYP7A1	-9.2881
		Gpsm2	-0.645395						DECR1	-1.15186
		Pdcl	-0.657624						RPS6KA3	1.28047
		Il33	-0.988183						QPRT	-1.29639
		Arrdc2	0.728086						RRAS	1.2627
		Nfil3	-1.07255						SLC23A1	-2.298
		Rab43	1.22747						HVCN1	-1.74375
		Meiob	0.9343							-0.869001
		Eya3	0.488265						IRF6	-2.8076
		Dhcr7	0.527294						MYCL	4.19785
		Tlr2	-2.20121						ENGASE	-1.35173
		Sdc1	0.722484						CPPED1	-1.08959
		S1pr1	-0.609162							2.51109
		Smad9	1.6798						SIGIRR	-0.964824
		Fnip1	0.463776							-2.4829
		Osbpl11	0.581259						BCKDHB	-1.36518
		Acsl5	0.625743						PCBD1	-0.836549
		Vcl	0.557275						GJB1	-1.7232
		Fndc4	-0.442604						TMEM54	2.38178
		Pkdcc	-0.717928						MARCKS	2.22266
		Tram1	-0.309251						PKLR	-2.89263
		Arl8b	0.428757							3.31191
		Gmppa	-0.399177						SLCO2B1	-1.89991
		Tenm3	0.866858						MYBPC1	-3.38653
		Arfgap3	-0.724508						MYBPC3	3.46292
		Trat1	-2.74722						MAGI3	-0.83784
		Kctd15	-0.642888						ECHS1	-1.22538
		Zfp13	-1.5371						RELB	1.76169
		Pex5	0.355391						DBP	-2.49275
		Coq8b	-0.668039						SLC10A1	-5.50144
		Rnf4	0.411221						ABHD2	1.43117
		Ly6d	1.83823							4.18966
		Gopc	-0.383473						DCAF8	-0.705761
		Gm49327	3.63247						TCFL5	-1.61368
		Pank1	0.854948						ETFDH	-1.01363
		Dpp8	0.331379						COL27A1	1.77662
		Cd28	-1.09061						UTP20	0.656313
		Mgll	0.725674						KCNK5	-2.30297
		Ilvbl	0.479577						RMDN2	-1.44031
		Tnk2	0.534481						ATP2B2	-2.40613
		Ppan	0.576866						LAMA3	-2.92662
		Ubap1	0.401087						KCNMA1	-2.23884
		Ppp2r3a	0.611706						NCKIPSD	1.14943
		Scfd1	-0.39299							2.5921
		Iba57	0.703719						ALDH5A1	-1.53877
		Cep76	-0.727625						CSNK1G1	0.80754
		Rbm20	-0.916283						TARS1	0.925048
		Inhba	-1.16448						AKR1D1	-1.99784
		Slc35e2	-0.464207						FAM8A1	-0.940347
		F11	-0.554139						PTPN2	1.64343
		Ttc26	-1.69982						GPR108	1.01861
		Gm5524	-1.20748						CARD19	0.98775
		Arrb2	0.596585						EHF	2.49679
		Utp14b	0.904148						ILVBL	-0.879415
		Fam89a	2.46623							-3.41849
		Tor1b	0.486205						DOP1A	0.881945
		4930506C21Rik	2.36139						SPAG1	1.48542
		Serpinb6b	1.08437						C6orf52	-2.08063
		Nrp1	0.886921						MAP2K6	-2.4961
		Rrs1	0.515885						FAHD1	-1.22609
		Cmip	0.618978						FAM92A	1.28919
		Cenpl	-0.829903							-4.92958
		Nfyb	-0.560346						PSEN1	0.856461
		Fabp1	0.713103						SELENOP	-1.82139
		Rtn4	0.552399							2.66196
		Fen1	-0.934061							-0.925293
		Slc7a6	-1.22101						SLC41A2	-1.52783
		Fcf1	0.527184						FGGY	-1.29132
		Reep3	0.363464							5.75317
		Klhl2	-0.36229							2.37606
		Xpo6	0.380493						PRKRA	-1.19967
		Fam241a	-0.811224						RPL3L	-2.24899
		Grb14	-0.521683							1.63312
		Atg2a	0.421681						MPDZ	-0.923497
		Nnmt	-0.597627						GAL3ST1	-3.47375
		C2cd2l	-0.471123						GRAMD1C	-2.32041
		Lmo2	1.14489						BHLHE40	1.66513
		Casz1	0.954035						CROT	-1.87804
		Eps15	-0.354349						OSBPL3	-1.81942
		Eif6	-0.411755						PALMD	-1.79508
		Isg20	-0.947162						GABRQ	-4.51814
		Cdca7	1.10041						CASP8	1.16731
		Mfhas1	-0.678235						SIGMAR1	-1.06773
		Ptpn1	0.541843						ARPC1B	0.894905
		H2-K2	1.31497						ALDH1A1	-2.26662
		Baat	-0.485004						PHLDA2	1.95947
		Wipi1	-0.534883							2.37648
		Larp1	0.298387						AGXT2	-1.269
		Tspan9	-0.715163						NREP	-1.66863
		Gm43071	1.09179							-4.58799
		Lima1	0.733517						CAD	1.60387
		Lsr	-0.493097						SFT2D2	-1.10896
		Ribc1	-1.20967						TLE2	-1.13151
		Nr2c1	0.514051							-3.23298
		Sult1d1	-0.695182							-2.80376
		Creg1	0.43478							-2.48328
		Stap2	-0.399342						TCEA3	-2.37363
		Slc37a4	-0.860813						FAM71E1	-1.80242
		Gm20621	1.87364						DMXL1	2.01807
		Mt2	-0.534256						SYBU	-1.90119
										-1.80931
									CEBPB	1.52399
										-5.22989
									MCRIP1	1.13209
									HSPA12A	1.70237
									ISCU	-0.792038
									ELF3	2.37101
									CLPX	-0.929994
										-1.43922
									PDIA6	-1.28484
									TRIP10	1.28526
										-4.845
										-1.78116
									BBOX1	-2.70123
										-5.65201
									MARCHF6	-0.601264
									DMD	-1.27837
									AKR1E2	-1.50367
										-3.17349
									CEP128	-1.57254
									DDHD1	1.15882
									ABCG8	-2.36503
									C2CD2L	-1.43148
									PEX5	-1.07128
									SEMA3A	3.6564
									ATL2	-0.80096
									COL21A1	-2.46263
									AGT	1.20497
									SERPINA4	-2.00629
									CADM1	-1.60193
									WARS1	1.24423
									LSM6	1.29009
										-1.88182
									ESPN	-3.33944
									CD44	2.83855
									HELB	0.730302
									CITED1	-2.97717
										-1.5385
										1.61409
										-2.66558
									SAAL1	-1.44603
									LMCD1	-1.64801
									IFNLR1	-1.69824
									F7	-1.10166
									SLC17A4	-2.34104
									SERPING1	-0.907216
									SLC9A3R2	-1.7159
										-4.0313
										-2.67464
										0.958906
									ACER3	0.836023
										-1.68135
									P4HB	-1.17995
										-0.76977
									NOL3	1.2844
									SFXN4	0.942464
									CXCL12	-1.78135
									PI15	4.49956
									PRSS55	-0.767909
										-3.77423
									NAP1L1	1.31336
										-2.50221
									NUF2	1.20723
									BOK	-1.91091
										1.33815
									PRNP	1.12745
									FDX1	-0.756429
									GARS1	1.21506
									TMEM165	0.982164
									EIF6	1.35874
									UQCC1	-0.70663
										-1.02675
									POR	-1.8831
										-3.12714
									FOSL2	1.74846
									DHCR24	-2.50268
									PAK2	0.719164
									GFOD2	1.23327
									SLC39A5	-0.793512
									ARVCF	-1.45682
									TMEM245	-0.847984
									RBM19	0.796897
									GLMP	0.877423
									STC1	1.85852
									AHSG	-1.80636
									HPX	-1.1122
									LARP1B	-0.896475
									CHI3L2	2.70014
									PGRMC1	-0.923364
									SLC6A7	6.32942
									UNC93A	-3.46922
									ST6GALNAC4	1.12837
									KIAA1522	1.79229
									DNAJC22	-1.27453
									SQSTM1	1.44022
									MTR	-1.04073
									LSMEM2	-2.66575
									EXOSC5	1.09632
									COX17	1.57185
									FMO1	-2.8108
									PTP4A2	1.06758
									SLC16A10	1.23984
										4.30634
									CACNA1E	3.10613
									KLKB1	-1.69781
									PHLPP1	-1.06827
									PDZK1	-2.67932
									SATB1	0.927715
									TRAF3IP2	1.87861
									HAPLN3	-1.31837
									ARHGEF38	-3.85876
									DLG2	-2.1766
										-2.63352
									CYP2D25	-1.96868
									FAM135B	-3.06778
										-1.8226
									STRN3	1.31424
									SOD2	3.67343
									SERPINF1	-0.919648
									ATF5	-1.79673
									TNIP3	3.09389
									MLIP	-1.16802
									BAIAP2L1	1.05862
									ILDR2	-1.66674
									SPON2	-1.03288
									STXBP5	1.10734
									HSD17B11	-1.17507
									VDR	3.1036
										-4.43717
										-4.15351
									TMEM189	0.938055
									NEUROD6	-4.81792
									TBCB	0.93391
									PDSS2	-0.585713
									L1CAM	-1.99452
										-2.20547
									KMO	-1.84924
									ELOVL2	-1.86304
									TMEM51	0.789635
									CMBL	-1.47545
									CYP4A24	-3.98374
									RAB20	1.31466
									RBMS1	1.01808
										-5.94382
									NIT2	-0.804772
										-5.63868
										-3.68537
									NMT2	-1.30394
									RPIA	0.803268
									SPIRE2	2.04755
										0.94903
									GABRR2	-4.10111
									SFXN5	-1.27725
									ARG1	2.16049
									CEP192	1.38827
										-1.38421
									VNN1	-3.1028
									PTPN12	1.02893
									NFE2L1	1.1319
									CD63	1.16642
									SLC50A1	1.39687
									CREB3L4	-2.24248
									DHCR7	-1.86482
									STRIP2	-1.86356
									LDHA	2.53068
									KLHDC10	-0.755059
									DONSON	0.734808
									ALDH18A1	-0.929571
										-1.91985
										-3.56239
									ADCYAP1	-3.13927
									VIL1	-2.70486
									PPP2R2C	2.67604
									TNFRSF19	-3.13984
									C4BPA	-1.27257
									SIRT4	-1.10748
									HIF3A	-2.03097
									USP2	-2.63301
										-1.85378
									RHBDD1	0.980484
									SHMT1	-2.21479
									MAP4K4	1.37643
										-1.76375
									EVA1A	-1.43078
									SLC45A2	-1.49481
									FAH	-0.888873
									BACE1	-1.12949
									ACSM5	-1.10103
									ACOX1	-0.979025
									MMP14	1.35637
									ITGA1	1.01373
										2.71236
									CHRNA6	2.08032
									ABCA6	-2.77473
									SLC7A8	-2.26145
									ADAMTS4	2.37307
									CELSR2	-3.09419
									S100A10	1.01728
									TMEM150A	-1.22762
									SLC22A18	-0.82266
									RAPGEF4	-1.13229
									LEPR	-1.83492
									LEAP2	1.68934
									NR1H4	-1.10591
									TRAF3	1.2328
									RALGAPB	0.535886
									DNAJC13	0.791583
									ABCC5	0.980372
									KYNU	-2.00907
									H1-0	-0.886499
									ITIH1	-2.85398
									YWHAZ	0.904239
									IRS2	1.23339
										-1.51194
										1.93461
									AASS	-1.13203
									C1orf74	-0.755079
										1.48614
									CYP2B22	-5.73978
									ARHGEF37	-1.27509
										3.07022
									UPB1	-3.91113
									ISOC2	-0.635925
									AREL1	-1.04251
										-1.18835
									IHH	-3.97798
									AVPR1A	-2.36776
									SEC16B	-3.80835
									MFSD6	0.927939
									ESF1	0.70452
									NARS1	0.80084
									RCAN1	2.90526
										-2.53989
									SRCIN1	-2.51529
									C2orf72	-1.64125
									EMID1	-1.064
									CSTA	5.21476
										-4.29856
									SLC5A9	-4.12351
									GPC5	-5.44668
									HSD17B2	-2.788
									AARS1	0.855078
									AHCY	-0.700303
									ZNRF3	-1.23321
									MARCHF8	2.06441
									RPL22L1	0.880651
									PAX5	-2.15193
									ZBTB38	1.19878
									TXNDC5	-1.0755
									ASCC1	0.907547
									PELI1	1.15668
									LMAN2L	-0.858957
										-3.534
									RCCD1	-1.58233
									CCL11	5.0443
									SARDH	-4.25358
									UROC1	-4.44989
									OTULIN	-0.651182
									NFX1	-0.955438
									NUAK1	1.75271
										-1.95551
									LRRFIP1	0.797685
									SERPINE1	4.19281
									KRT18	1.24104
									SFMBT2	-1.13694
									CDO1	-2.5402
									VPS37B	1.68269
									MEIS1	-1.35175
									GNPNAT1	-1.21402
									LRP4	-1.70134
									TGM1	2.16556
									ATP2B3	-2.75508
									DHRS3	-1.2892
										1.77659
									CNPY3	-0.843662
									SIDT1	-2.00315
										3.96451
									SLC27A6	-3.72558
									SH3GLB2	-1.44605
									ACTR3	0.844235
										-2.84683
									POGLUT3	1.16607
									TOMM40L	0.861214
									BTBD19	-1.44808
									EMP2	1.31954
										-3.1053
									PRKAB2	1.18852
										-2.36353
									GNG10	0.996068
									EGFR	-1.4301
									SLC26A4	3.52167
									ABCB11	-3.83373
									GRHPR	-1.0546
										-2.08744
										-0.803308
										-1.50949
									RABEPK	1.43172
									GALT	-1.12252
									RARRES2	-0.97631
									EHHADH	-1.57981
									ENO1	0.755798
									TP53I13	-1.09535
									CTSD	1.17561
									SPSB3	-0.901152
										-2.317
									IARS1	0.577347
									C18orf63	-5.01413
									HPN	-0.484161
									USP53	2.5351
									SERPINA7	-1.71355
									AR	-1.69989
									DGAT2	-2.41675
										-1.84067
									FMO4	-1.53842
									SPRED1	0.810576
									ZSWIM4	1.70533
										-1.88166
										-3.42049
										-1.28164
									ECHDC3	-1.46867
									ADAM10	0.529928
									RUSC2	-1.36889
									MEAK7	-1.41762
									FBXO32	1.84284
									CHIA	6.47781
									PFKFB2	0.719021
										1.32071
									CYP1B1	3.94964
									ABCA4	-1.59332
									CRACD	3.14426
									BDH2	-0.954609
									NFKB2	1.78316
										-1.99176
										-3.06168
									OSER1	1.15458
									GLCCI1	-1.16093
									WASHC5	0.791043
										1.92143
									HPD	-3.72167
									PARVB	1.34446
									PLBD2	1.13126
									SLC26A8	-1.32143
									PLP1	-3.79555
									DNAJC12	-1.11757
									GALNT1	0.651802
									TMEM174	-2.24397
									BCL2L12	0.756705
									ANXA11	0.915647
									CARHSP1	-1.10516
									ASIC1	3.7776
									HHIP	-1.40006
									NPC1L1	2.59551
										-1.47981
									BAG2	1.43041
									PTPN1	1.07456
										-2.46881
										-4.30269
									ALG12	-0.708684
									HOGA1	-1.32468
									GAS2	-1.45155
									AFM	-3.69292
										-2.07107
									MFAP3L	-1.29274
										1.33667
									NSMCE1	1.01312
									PRIM2	0.703182
									PTBP3	0.719029
									UOX	-0.791223
									INHBA	-1.85163
									M6PR	0.763152
									KIF5C	3.89507
									CSAD	-1.64043
									TCP11	-1.83135
									VPS72	0.876913
									CTH	-0.845362
										-2.99397
									KCNIP3	-0.958323
									SUCLG1	-0.53782
									TERF2	-0.591383
									DISP3	-5.02413
									AOX1	-1.05621
									NPAS2	1.50295
										1.32871
									CKMT2	-3.14041
									NLN	-0.74389
										1.35094
									CATSPER2	-0.858229
									PSEN2	-0.888268
									FH	-0.651967
										-1.74592
									SLC25A45	-3.03616
										-0.931557
									SNTB1	-1.42481
									DHTKD1	-1.38839
									PDXP	-1.99537
									AKR1A1	-0.953051
									NAV2	-2.64724
									POU2F3	-2.55048
										-2.66897
										-3.26915
										-4.30668
									RASL10B	1.88673
									GLDC	-1.63608
									PPFIA3	-0.899056
									SLC35D1	-0.955844
										-2.63104
									DBI	-1.22732
									CPT2	-1.4828
									NKAPD1	0.985987
									CDC42SE1	0.898947
									FGFR4	-1.65165
									HSD11B1	-1.67222
									ABAT	-1.9553
									CNDP2	0.609206
									ZFP36	1.06141
									TNC	2.58179
									CA5A	-2.7655
									CEP78	-0.722923
									C1QTNF1	-1.16789
									SEPTIN8	0.770291
									ARSG	-1.75474
									CCND1	-2.14664
									RASGRF1	5.68313
									ABCA9	-1.63294
									ASS1	-1.85925
									RAI2	-1.41808
									CAPG	1.15592
									ATP6V1B2	0.525247
										-3.63278
									AKAP17A	-1.04263
									PHF11	1.15273
									KISS1	-2.49251
									PGA5	3.01227
									CRY2	-1.63912
									RAC1	0.429243
									MBNL2	1.08616
										1.82357
									UTP18	0.976118
									ECHDC2	-1.37805
									AACS	-1.48615
									TYROBP	0.83086
									FADS6	-1.36119
									ANO10	1.07658
									LITAF	1.35963
									DOP1B	-1.15264
										-1.99846
									FZD1	-1.18181
									CBR3	-2.15984
									SLC39A4	-1.55689
									IGSF11	-1.09369
									SFXN1	-0.683612
									CRIP3	1.78275
									PGC	-3.68741
										-2.76621
									ITPR3	1.30317
									AGO2	1.16488
									HTRA3	3.52731
									SSRP1	0.526675
									NSA2	1.12869
									PTPN3	1.266
									CLPTM1L	-0.868731
									OSTM1	0.703573
										-3.63405
										-0.964146
										0.940623
									TMEM120B	-0.784814
									EEA1	1.029
									ARNT	-0.482525
									CSGALNACT2	0.69026
									KYAT3	-0.641282
									SGF29	-1.05283
										-3.68819
									NCKAP1	0.843449
										1.14505
										1.95127
									TBC1D10A	-1.11341
									ATP6V0B	0.921012
									DHRS1	-0.636006
									GSTA1	-3.25549
										-1.24308
									ZNF514	-0.972205
										-1.18583
									BAIAP2L2	-2.41551
									SLC25A6	0.763738
									SARS1	1.00919
									DMP1	-1.58747
										-1.52983
									NCF2	0.982812
									CPNE8	1.14916
									HGD	-1.78945
									FMO3	-2.18175
										0.986883
									KNG1	-2.37144
										-5.25562
										5.88769
									CINP	0.742645
									CTSO	1.47092
									JAK2	0.860134
									CDADC1	1.36659
									PPP1R3B	-2.16591
									BNIP5	3.59208
									NUP210	-1.5299
									RHBG	-1.3389
									CYP1A2	-3.73121
									RBL1	0.982786
									DCAF12	0.80262
									PDIA4	-1.23254
										-1.53294
									FAM111A	0.979338
									ASB4	-2.77086
										-2.88289
										-2.53226
										-5.02588
									RBPMS2	-1.42999
									CPNE3	0.657307
									APOA2	-1.61501
									RAB5C	0.585527
									ABHD1	-1.43865
									CPB2	-0.784852
									SIRT3	-0.438367
									PAXX	-0.911995
									ENPP1	0.902499
									NUP62CL	-3.25128
										-4.18035
									BCO1	-2.05836
									AIFM1	-0.606779
										-4.61758
									KLF4	2.54251
									TRMT10A	0.910416
									JUNB	1.06181
									HADHA	-0.917552
									DIP2A	-1.03326
									AMMECR1	1.43647
									SAMSN1	1.62733
									HIF1A	1.61371
									EOMES	-1.51918
									SLC35E2B	-1.08457
										1.06334
									FTCD	-3.67213
									GNS	0.600589
									CBFB	0.788371
									EML3	0.738122
									CD300C	1.63357
										2.03407
									IP6K2	0.925048
									PTX4	-1.47519
									CTSV	-0.792288
									RNFT2	-1.34449
									LSS	-1.84823
									PLA2G12B	-0.711107
									SCAMP1	0.959444
									PPP4R1	0.776041
										-1.14895
									NELL2	-2.79174
									APEX1	0.887248
									PNP	1.71742
									TYSND1	-1.917
									EPO	3.08419
									LAMB3	-2.40833
									MOB1A	0.749351
										1.14762
									ACVR1	-0.832647
									NFAM1	1.26597
									SH3PXD2B	1.02426
									CDK17	1.09968
										-1.24098
									PDZD8	0.965204
									PGM5	-1.17117
									MTHFD1L	1.78415
									STON2	-0.912755
										1.3821
									CHP1	0.73143
									FADS1	-1.49656
									COL14A1	-1.03147
									ANXA2	1.27859
									TRABD	-0.820717
									NR1D1	-2.30523
									HIPK3	1.03498
									SERPIND1	-4.97006
									C3orf85	-5.15409
									ARMC3	-5.96283
									NDFIP1	0.685601
									KRT23	-3.43998
										-3.22793
									ABHD11	0.685401
										-2.47177
									SEC31B	-1.15999
									AP2B1	0.644057
									TOP1	0.757739
									HSDL2	-0.933888
										2.93182
										-1.51529
									ACSM4	-4.11326
										-1.94759
									AKR7A2	-1.26821
										-1.52091
									HPS5	1.91551
									GLA	1.02809
									SRSF2	-0.587845
										-2.72284
									CCDC198	1.1902
									LAP3	-0.664913
										0.875792
									ASCC3	0.606495
									HCK	1.25256
									EIF4B	0.906078
									LRIG2	-1.22029
									ALAD	-0.94935
									EVA1C	1.86795
									MAFF	1.92426
									GATAD2A	0.706175
									CCDC115	-0.802154
									NUDT12	-0.658576
									CD19	-1.82426
									DHDH	-0.834298
									GRB10	0.957732
									TXNDC11	-0.965245
									ERRFI1	-1.55008
										-2.87596
									SRXN1	2.04592
									PLG	-1.01892
										2.59674
									CCDC134	-1.45343
									SLC1A1	1.44519
									TMEM82	-0.903375
									SMOC2	-1.10502
									P2RY12	-1.39957
										-4.91796
									FBXO15	-1.57571
									CHP2	-1.75547
									DIRAS2	-2.39251
									STK25	-0.81219
									TENT5C	-1.94525
									ZDHHC14	-1.02238
									TEF	-1.70249
									ZNF146	-0.674447
									S100A11	0.959452
									CYB5D2	-0.662489
									CRELD1	-1.03991
									CAP1	0.407058
									MTMR2	0.973086
									P4HA2	0.815283
									PLAT	1.39846
									PLIN1	-1.93987
									ZC3H12A	1.58408
									SLC41A3	0.674564
									CLEC2B	1.48171
									HACE1	0.802236
									PYM1	-0.771629
									TXN2	-0.588087
									THRSP	-5.36308
									GPD1L	-0.770708
										1.56246
									KIFAP3	0.815436
									DDIT4	1.40549
									CRY1	1.45322
										-1.7579
									DOK6	-2.61416
									PCBP4	-1.30797
									ADAM33	2.41208
									MFSD1	1.06625
									ABHD12	0.578307
										-2.47931
									ZNF385B	-1.71239
									SLC13A5	-1.58115
										0.858584
									COMMD2	0.803636
									RAP1GAP	1.59213
									TOP2B	0.705599
									TFR2	-1.43586
									MESP1	-1.26022
									ATP13A3	0.752384
									CC2D1A	-1.12942
									PKP4	0.953542
										1.02346
									REXO2	1.11781
									SHLD2	-0.936628
									CHM	0.842241
									UXS1	0.662191
									ATR	0.604176
									RBBP8	0.607038
									VGLL4	1.1643
									SLC49A4	1.28294
									TPM4	1.06001
									KLHL2	1.10197
									ATAD2	1.15537
									SCG3	-2.34021
										1.48498
									CTNNBIP1	-0.790717
									HACD2	-0.736
										1.55915
									SORD	-0.886496
									LDAH	-1.11749
									AGBL5	-1.34847
									LSR	-0.614085
									FAT1	1.34175
									PAPPA	5.18797
									RTCA	0.730513
									HSP90AB1	0.815486
									DKC1	0.832624
										-4.19963
										-0.88461
									PCSK5	1.28208
										5.55523
									FGFRL1	-1.49899
									POU2AF1	-1.39941
									RASGEF1B	-1.08041
									GPAT3	-1.22366
									SCN1B	1.38005
										0.718068
										-1.59726
									RAB15	-1.144
									GALNT7	1.35044
										-4.08476
										-0.86473
									METTL7B	-3.40972
									P2RY6	2.27668
									DSPP	-1.6096
									PRKAB1	0.545365
									MAPKAPK2	0.798564
									IDO2	-2.55386
									HNRNPH2	0.731304
										-2.24047
									CAMK2G	-0.922739
									ALDH8A1	-2.07166
									CRELD2	-1.60058
									PDE3A	-1.59911
									DNAH11	-2.16298
										2.62655
									EPHX1	-1.61507
									ARPC5	0.765552
									PCCA	-0.921791
									CAMK1	0.8273
									CTSC	1.50404
										-4.19581
									DEPDC1B	1.1686
										-1.16142
									UPF3A	-0.925073
									SLC23A3	-4.07899
									SMC2	0.597148
									SC5D	-1.36461
									C3orf67	0.739608
									HMOX1	1.59372
									MMUT	-1.02255
									SULT1C4	-4.20815
									DNAJC19	-0.639689
									CCDC88A	0.963068
									SMARCA5	0.773236
									HABP2	-2.452
									PCP4L1	2.03555
									C15orf48	1.62911
									DHRS13	0.965645
									NR1H2	0.480653
									CPEB3	-1.15742
									RHOJ	1.18255
									PRKAA1	0.639352
									TIMM21	-0.59297
									PARD3B	-0.990934
									PTPRA	0.527206
										0.741723
									NT5C	0.784821
									EIF2S2	0.907329
									PDCD4	-0.787296
									OSMR	0.825743
									ACTN2	-2.76231
										3.22252
									GNL3L	0.451289
										-5.24179
									CDKN1A	0.891961
									PANK1	-1.25712
									CIDEC	-1.12067
										-1.7578
									KIAA1614	-1.63694
									TMEM138	1.03084
									NPM1	0.843395
									SNORA47	-3.7703
									NFS1	-0.550388
									PCSK9	-2.43387
									TDO2	-1.65308
									EXTL1	-1.9113
									CTNNA1	0.578039
									TMEM41A	0.650566
										0.768491
									CKS2	1.09325
									CHML	0.841412
									CLCN5	1.2494
									STX11	1.69089
									AKTIP	0.895527
									EPS8L2	-2.21029
									FKBP7	-0.938305
									DCAF11	-1.07376
									CD302	-1.10902
									MMP19	-0.979542
									TEP1	0.917381
									CSTB	1.24907
									HSF4	1.63729
									SMIM5	-1.89824
										0.989465
										1.27844
									BCAT2	-0.765448
									ATG3	0.56833
										-1.32654
									ALDH4A1	-1.89135
									HSPA9	0.509921
										-2.13484
									ITGB1	0.832203
									CRAT	-1.07282
										0.644938
										-1.3888
									ANXA1	1.1078
									FAAH	-1.14943
									CDC45	-0.877471
									SULT1B1	-4.83306
									LACTB2	-0.809884
									EIF3M	0.795078
									NOSTRIN	-1.28241
									GASK1B	-1.91677
									NMRAL1	0.967293
									HAO2	-1.08774
									SLC25A1	-1.04397
									ASL	-1.29219
									CMTM8	-0.78372
										0.585935
									GXYLT1	0.882624
										-1.17356
									RPS6KL1	1.85319
									PPWD1	-0.633416
									CUL1	0.457262
									LMNTD2	-2.53458
									HSP90B1	-1.01591
									EEF2	0.705331
									TLNRD1	0.897522
										-2.94948
									SFXN2	-1.38053
									CCT3	0.580514
									MTTP	-1.45332
									AKAP5	-1.23358
									RAMP1	1.02691
									ST8SIA1	-1.28664
									KIF27	1.90846
									FCRL1	-1.88672
										0.543536
									AADAC	-2.30056
									SYNE3	-1.57831
									B3GNT5	1.65749
									LYN	0.85008
									MPV17L2	-0.646284
									CAMK2D	0.755331
										-1.43811
									SLC25A26	0.888413
										-2.01704
									SLC38A5	1.62228
									C5orf49	2.91395
									PIGU	1.07311
									ISLR	-1.40894
									SORBS1	-1.02427
									NNMT	0.995416
									IKBKE	2.22714
									RFC2	0.834858
									HERPUD1	-1.18788
									ELOVL5	-0.845195
										-1.18796
									FAM20A	-1.45166
									FAM20C	-1.07568
									ACOT4	-0.684689
									NADK2	-1.45565
									TIMELESS	-1.64777
									MYO5A	0.665304
										-2.22845
									CD79B	-1.44558
									DDIT4L	-2.16568
									NT5DC2	0.980534
									SNX25	0.98395
									TMED9	-0.81461
									RETREG1	-1.4655
										-1.87125
										1.42954
									STARD4	-1.40422
									ZMPSTE24	0.628904
									COL4A5	-1.38963
									EXPH5	-1.88665
									ANKH	-0.988961
									RO60	0.566654
									DNAJB4	-0.683156
									IPO7	0.646009
									HJV	-2.3254
									RAI14	-0.595359
									ACKR1	3.46292
									ACOT11	-1.9123
									ZNF575	-1.59189
									HIBCH	-0.596713
									PEPD	-0.926167
									MRPS27	-0.655041
									TUBA8	-1.39439
									CRYAB	-1.46891
									THNSL1	-1.13922
										-1.03832
									RASSF3	-0.747375
									NPM3	1.09021
									TCIRG1	1.24954
									CHMP2B	0.775948
									TTC21A	0.909326
									C1orf21	-1.08921
									TLR3	0.790646
									CA13	1.32286
									AP4S1	0.762721
									F5	-1.84825
									F10	-0.609449
									PPP4R4	2.78664
									CCDC91	0.603702
									ATP6V1F	0.757255
									PASK	-0.414318
									MAP3K6	0.847703
									CDH2	-0.972428
									MTM1	-0.739865
										-3.47475
									GNAT1	1.37569
										0.423034
									KAT5	0.449012
										0.824252
									CYP4F8	-2.81509
									RTN4	-1.37023
									NXF1	-0.828846
									SUOX	-1.00689
									CAPZA2	0.67176
									TMEM184C	0.647283
										1.25965
										-5.00976
										5.079
									TRMT9B	-1.34356
									CD47	1.11394
									S100A6	1.96066
									H1-2	1.73608
									RAB10	0.432655
									NR2F6	-1.3632
									XPO7	0.378552
									SOX13	-1.53087
									DUOXA2	1.82615
									DDO	-1.66163
									ZBTB5	-0.690315
										-3.90496
									CIDEB	-1.41151
									CFL2	0.991085
									NFKB1	0.918269
									KLHDC2	-0.645164
									ACKR4	-1.85657
										-3.27584
									CPS1	-2.0809
										3.0463
										-1.00063
									WSB2	0.837078
									QSOX1	-1.19419
									L3HYPDH	-0.896892
									RIMKLA	-1.30147
									AGXT	-1.68158
									UNC45B	2.4697
										1.40986
									LRPPRC	0.56534
									PDGFC	-0.902029
									AURKC	2.51559
									MKX	1.73962
									SLC7A5	1.50086
									TNS1	-1.42556
									RECK	-1.27357
									XKR8	1.24607
										1.55769
									RFESD	1.08162
									FAM234B	0.9307
									NAALADL1	-1.31122
									MAGIX	-1.27517
									MOSPD1	1.1028
									PM20D2	-0.763489
										-3.27381
									SLC44A3	-1.16373
									TPST2	0.731449
									TNFRSF1B	0.857121
									ZNF771	0.84915
									RIF1	0.751326
										1.03487
									OS9	-0.885451
									FOXA2	-0.967639
									AHCTF1	0.537289
									GLS2	-1.79749
									KIF2A	0.594383
									IDI1	-1.70388
										1.71006
									DPH5	0.933176
									SEMA3F	1.12633
									DOLK	0.838933
									SPPL3	0.580595
									CDHR5	-2.98574
									B3GAT3	0.472985
									ROBO3	1.98818
									GMPPA	-1.04894
									SLC46A1	-1.81917
										5.5711
									C10orf62	-2.27439
									HNRNPA1	0.750615
									COLEC10	-1.02692
									MAB21L2	-3.19488
									TMEM64	0.839065
										0.596362
									GDPD2	-2.73042
										2.01511
										-1.95808
									MBL2	-3.11163
									VWA8	-1.18793
									EEF1G	0.614461
									TSPO2	2.60722
									MMP24	1.12335
									IRAK2	0.876775
										-3.23534
									SLC25A12	0.564121
										-1.76122
									DUSP9	-4.04041
									TMEM134	-0.724842
									MSMO1	-1.61539
									DGKH	2.27589
										-1.9722
										-2.74794
									ZNF446	-1.42517
										0.744998
									MAP6D1	-1.28732
									SNU13	0.783996
									STX2	0.91492
									RET	-1.92928
										-1.75216
										0.915094
									SH2D4B	1.68464
									TESK2	-0.687235
										-1.35347
									PPP1R12A	0.531164
									CABYR	-1.57582
									SNX12	0.538526
									CCL2	2.19942
									ATP2B1	0.779279
									APRT	0.731131
									UGGT2	1.41496
										-1.39891
									ARHGEF26	-1.65752
									CALR	-0.868271
										-1.52176
									CD276	1.21001
									KCTD21	-1.14822
									SLC26A1	-3.03961
										-4.22416
									MVD	-1.2712
									DDR2	1.14563
									C11orf54	-0.947392
									CEP76	1.04356
									ALDH1L1	-1.44633
									SERPINB2	5.5452
									WDR54	1.67015
									EBPL	-1.23354
									SLC20A1	1.40754
									ANXA4	1.12912
									KDM7A	0.55986
									TPGS2	0.815034
									PROSER2	-1.56809
									CSRNP1	1.62542
										-5.32369
									LHFPL6	-0.619127
									ATAD1	0.497796
									TMEM67	1.1322
									HOMEZ	-0.453783
									MCM6	0.504574
										1.80892
									PCCB	-0.584427
										-1.37041
									CCDC113	1.12971
										-1.46598
										-0.641661
										-1.56283
									CYP1A1	-4.98984
									RAP1GDS1	0.7273
									GPR137B	0.958928
									LMAN2	-0.567834
									ETNK2	-3.06956
									FBXW5	-0.748859
									PCYT2	-1.10926
									LARGE2	-1.63842
									RGS20	5.06374
									UBE2T	0.937582
										-1.04146
									DENND5A	0.585929
									DBNL	0.599871
									TRAPPC8	1.07237
									SH2B3	0.572737
									ADAMTS13	-0.91494
									LHFPL1	-3.49597
										-1.86279
									SYS1	1.10562
									IK	0.578013
									KCNQ3	1.66771
									IPO11	0.828217
									PIPOX	-5.74131
									TMTC3	0.756213
									ID1	-1.10313
									CERS2	-0.513535
									GALNT11	-0.558231
									WDR12	0.645378
									SDCBP2	2.43671
									MASP2	-0.585961
									TXNDC16	-0.884515
									EIF2D	0.521981
									GASK1A	2.26908
									CHST13	-1.3302
									PTK7	1.43054
									DCTN5	0.419348
									TRAP1	-0.702586
									FMO2	-3.58351
									SLC17A9	-1.06726
									CAMSAP2	0.678758
									IER5	1.56329
									ACAP2	1.14238
									ESCO1	1.09709
										-4.96717
										-1.12894
										-1.0408
									MPND	-0.947093
									ALDH3A2	-1.14185
										-4.63363
									INMT	-2.87271
									RHEX	-1.82496
									CCR1	1.40937
									FBXL4	-0.740492
									RALGPS2	-0.920097
									ANTXR2	-0.63514
									NEK6	0.626975
									GGCX	-1.08081
										-5.26459
									PTGDR2	-1.69709
									ZNF239	1.26054
										1.6344
									UBE2G2	-0.465535
									HCAR1	-4.92468
									SH3BGRL2	-0.910989
									DHODH	0.785328
									SLC35C2	-0.696557
									BIRC3	1.90014
									MTG2	-0.80228
									PDE4B	2.84055
									TMEM205	-0.499878
										-3.12771
									FGF1	1.56842
									CFL1	0.580141
									AP3M1	0.526514
										0.563886
									DYNLRB1	0.92688
									IFITM5	-4.4645
									KREMEN1	1.19721
									MAST4	0.668335
									TMEM248	-0.344128
									ELMO3	-1.22731
									AATF	0.712409
									YARS1	0.480024
									NRAS	0.670949
										3.4802
									CPOX	-0.732382
									IL6	2.94682
									PLEKHG6	-2.6596
									CARMIL3	-2.17383
									MCCC2	-0.961498
									ACTN3	-2.98721
									IPO5	1.18387
									SMYD2	-0.488672
									DPP9	-0.88142
									TLE3	1.08012
									SUPT16H	0.466546
									BCL6	0.863916
									PRUNE1	0.587873
									RNF38	0.585995
									NF1	0.657411
									IGF1	-1.74375
									EPHA1	-1.5564
										-3.57109
									AVIL	1.27555
									RIMS2	-2.23552
									SLC25A21	-0.704031
									NIT1	0.607109
									SULT1A3	-1.96953
									SPRY3	-2.50814
									SLC29A1	-0.906931
										-2.72865
										-1.36262
										-1.52327
									FAM102B	1.32294
									LACTB	-0.75012
									SLC35G1	-0.676267
									KARS1	0.592191
										-0.917241
									COL4A6	-1.63012
									PGD	1.13326
									CNTN4	-1.67051
									EDDM3B	1.70049
									EXOC6B	0.450029
									SGK2	-3.8574
									TMEM184B	0.972504
									UBXN2A	0.535433
									HCRTR1	4.96744
									MMP9	1.98278
										0.782176
									CHIT1	2.52789
										-1.16614
									OAS1	-1.56658
									BNIP3L	1.24208
										-1.41249
									MGMT	-0.824625
									ECH1	-0.679578
									KIF1B	0.494752
									HAUS1	0.711682
									ZNF367	-1.50481
									GPLD1	-1.26472
									MAD2L1	0.921023
									TNFAIP8L1	-0.976181
									APOF	-4.87283
									XRRA1	-1.08434
									SLC37A3	0.706453
									ARMC7	-0.668661
									BBS9	1.38093
									UVRAG	0.494054
										-1.12636
									EIF4A1	0.645765
										2.81133
									TLR2	1.40972
									SLC27A4	1.23894
									ATP6V1C1	0.749402
									STXBP4	1.07528
									GPI	0.736956
									CDC73	0.536199
									APPL1	0.693989
										3.0216
									TSPO	1.5556
									NSMAF	0.583314
									CEP135	0.774268
									GRAMD1A	1.03845
									AQR	0.54081
									MGAT2	-0.781616
									UBAC2	-0.467303
									XRCC5	0.439194
									PTGIR	1.04679
										-1.269
									BHMT	-4.32482
									BSCL2	1.04708
									SLC30A4	0.815029
										-3.6122
									CD82	-0.901138
									GPR63	1.50747
									C6	-1.24414
										0.97067
									HUS1	0.654045
									PNPLA7	-1.06618
									ASMTL	-1.30268
									GCH1	-1.21034
									MITF	-0.610072
									SLC43A1	-2.24352
										-0.480642
										0.74464
									RFC5	-0.583534
									MRPL49	-0.708052
									ILRUN	-0.804955
									SPATS2	0.642645
									ERP29	-0.707826
									HAVCR2	1.8743
									RASSF1	1.36661
									VSTM5	1.71473
									DRC3	-1.28509
										3.29004
									UPK1B	2.57128
									MORN4	1.04681
									TP53I3	2.06015
									ARPC4	0.459531
									MACROH2A1	0.344784
									CELSR3	1.52672
									SDHB	-0.560629
										-2.19044
										1.5093
									SLC51B	-1.62618
										-0.965432
									MOB3B	-1.10685
									FZD8	-1.55456
									XRCC1	-0.811229
									AKAP8	-0.494397
									TLR4	1.12585
									FNBP1	-0.671589
									EIF3E	0.710716
									HK2	2.21399
									PABPC4	0.485411
									TENT5A	-1.39193
									TTC16	1.31506
									SETX	-0.803771
									ADAM22	-1.64609
									KPNB1	0.48244
									ADAMTS3	-1.04877
									STX5	-2.67745
										2.12815
										-0.687104
									SWT1	1.06685
									RHOF	-1.15962
									ZCRB1	1.04288
									GRB7	-1.28171
									PIK3C3	0.589372
										-1.25727
									KPNA4	0.57499
									PCK2	-0.751763
									ADRA2B	-1.32619
									WDR31	1.2278
									CUL4B	0.408502
									GIPC2	-1.35454
									WDR36	0.473268
									MCRIP2	-1.13517
									MARS1	0.650166
									CDH7	-1.39479
									SYNJ2	-0.918078
									ATP8	6.16177
									SSUH2	-1.8638
									ZNF444	-0.696024
									CRYZ	-0.918975
									PLA2G7	-1.25107
									ENTPD3	-1.74488
									ARL4A	-0.810002
									PAPPA2	-1.90042
									AFF4	0.818633
									VCAN	1.03231
									ENPP2	-1.79398
									NWD1	-4.62378
									TLCD2	-0.815634
									HTR4	-1.28816
									TMX3	0.652941
									SLC66A1	-1.02503
									S1PR2	1.05923
									GPX1	0.704879
										4.09242
									MTHFD1	-0.860164
									ABLIM1	-1.00793
									DCPS	-1.12969
									SLC25A13	-0.620255
									PPFIBP2	-0.948943
									ALOX5AP	1.1434
									PABPC1	0.411661
									NPNT	-1.73051
									PFKFB3	1.78304
									LHPP	-0.932735
										2.52738
									ARMC10	0.807994
									FOXO3	-0.451374
									CPLANE1	0.603044
									MPZL2	1.40426
									PLBD1	-1.11018
										5.26638
[truncated: 14,654 more rows]
